# Supplementary material for: Bis(8-hy­droxy­quinolinium) naphthalene-1,5-di­sulfonate tetra­hydrate
Source: IUCrdata. 2024 Jun 18;9(Pt 6):x240570. doi: 10.1107/S2414314624005704 (PMC11223680; doi:10.1107/S2414314624005704)
Supplement: Supplementary file 1 [file x-09-x240570-sup1.cif]

##############################################################################
#                                                                            #
# This CIF contains the data for a data article accepted for                 #
# publication in IUCrData. It conforms to the requirements of                #
# Notes for Authors for IUCrData, and has been                               #
# peer reviewed under the auspices of IUCrData.                              #
#                                                                            #
# Full details of the Crystallographic Information File format               #
# are given in the paper "The Crystallographic Information File (CIF):       #
# a New Standard Archive File for Crystallography" by S. R. Hall, F. H.      #
# Allen and I. D. Brown [Acta Cryst. (1991), A47, 655-685].                  #
#                                                                            #
# The current version of the core CIF dictionary is obtainable from          #
# ftp://ftp.iucr.org/pub/cif_core.dic.                                       #
#                                                                            #
# Software is freely available for graphical display of the structure(s)     #
# in this CIF. For information consult the CIF software page                 #
# http://www.iucr.org/resources/cif/software.                                #
#                                                                            #
# This file may be used for bona fide research purposes within the           #
# scientific community so long as proper attribution is given to the data    # 
# article from which it was obtained.                                        #
#                                                                            #
##############################################################################
data_I
_audit_creation_method
;
Olex2 1.5
(compiled 2024.02.16 svn.r378c4104 for OlexSys, GUI svn.r6928)
;
_journal_date_recd_electronic     2024-05-29
_journal_date_accepted     2024-06-13
_journal_name_full     'IUCrData'
_journal_year     2024
_journal_volume     9
_journal_issue      1
_journal_page_first     0
_journal_page_last     0
_journal_paper_category     HO
_journal_paper_doi     10.1107/S2414314624005704
_journal_coeditor_code     WM4216
_publ_contact_author_name     'Jamshid Mengnorovich Ashurov'
_publ_contact_author_address
;
Institute of Bioorganic Chemistry, Academy of Sciences of Uzbekistan, 100125, M.
Ulugbek Str 83, Tashkent,
Uzbekistan
;
_publ_contact_author_email     'ashurovjamshid1@gmail.com'
_publ_contact_author_fax     '+998712627063'
_publ_contact_author_phone     '+998994444194'
_publ_section_title
;
Bis(8-hydroxy\\u000173quinolinium) naphthalene-1,5-disulfonate tetrahydrate
;
loop_
    _publ_author_name
    _publ_author_footnote
    _publ_author_address
    'Nazarov, Yusufjon Eshkobilovich' .
;
Termez State University, Barkamol Avlod Street 43, Termez City,
Uzbekistan
;
    'Turaev, Khayit Khudaynazarovich' .
;
Termez State University, Barkamol Avlod Street 43, Termez City,
Uzbekistan
;
    'Alimnazarov, Bekmurod Khurramovich' .
;
Termez State University, Barkamol Avlod Street 43, Termez City,
Uzbekistan
;
    'Suyunov, Jabbor Ruziboevich' .
;
Termez State University, Barkamol Avlod Street 43, Termez City,
Uzbekistan
;
    'Umirova, Gulnora Abdurakhmonovna' .
;
Termez State University, Barkamol Avlod Street 43, Termez City,
Uzbekistan
;
    'Ibragimov, Bakhtiyar Tulyaganovich' .
;
Institute of Bioorganic Chemistry, Academy of Sciences of Uzbekistan, 100125,
M. Ulugbek Str 83, Tashkent,
Uzbekistan
;
    'Ashurov, Jamshid Mengnorovich' .
;
Institute of Bioorganic Chemistry, Academy of Sciences of Uzbekistan, 100125,
M. Ulugbek Str 83, Tashkent,
Uzbekistan
;
_publ_section_synopsis
;
The crystal structure of the organic salt features classical hydrogen-bonding
interactions involving the 8-hydroxy\\u000173quinolinium cation, the
naphthalene-1,5-disulfonate anion and the two water molecules of
crystallization.
;
_chemical_name_systematic
;
Bis(8-hydroxyquinolinium) naphthalene-1,5-disulfonate tetrahydrate
;
_chemical_name_common     ?
_chemical_formula_moiety     '2(C9 H8 N O +), C10 H6 O6 S2 2-, 4(H2 O)'
_chemical_formula_sum     'C28 H30 N2 O12 S2'
_chemical_formula_iupac     '2C9 H8 N O +, C10 H6 O6 S2 2-, 4H2 O'
_chemical_formula_weight     650.66
_chemical_melting_point     ?
_space_group_crystal_system     monoclinic
_space_group_name_H-M_alt     'P 1 21/n 1'
_space_group_name_Hall     '-P 2yn'
loop_
    _space_group_symop_operation_xyz
    'x, y, z'
    '-x+1/2, y+1/2, -z+1/2'
    '-x, -y, -z'
    'x-1/2, -y-1/2, z-1/2'
_cell_length_a     7.55855(8)
_cell_length_b     12.16674(13)
_cell_length_c     16.00467(17)
_cell_angle_alpha     90
_cell_angle_beta     94.7152(10)
_cell_angle_gamma     90
_cell_volume     1466.86(3)
_cell_formula_units_Z     2
_cell_measurement_reflns_used     9285
_cell_measurement_theta_min     2.7890
_cell_measurement_theta_max     71.2150
_cell_measurement_temperature     290(2)
_exptl_crystal_description     block
_exptl_crystal_colour     'light yellow'
_exptl_crystal_size_max     0.32
_exptl_crystal_size_mid     0.3
_exptl_crystal_size_min     0.28
_exptl_crystal_density_diffrn     1.473
_exptl_crystal_density_meas     ?
_exptl_crystal_density_method     ?
_exptl_crystal_F_000     680
_exptl_absorpt_coefficient_mu     2.246
_exptl_absorpt_correction_type     multi-scan
_exptl_absorpt_process_details
;
(CrysAlisPro; Rigaku OD, 2022)
;
_exptl_absorpt_correction_T_min     0.82038
_exptl_absorpt_correction_T_max     1.00000
_diffrn_ambient_temperature     290
_diffrn_source     'micro-focus sealed X-ray tube'
_diffrn_radiation_type     'Cu K\a'
_diffrn_radiation_wavelength     1.54184
_diffrn_radiation_monochromator     mirror
_diffrn_measurement_device_type
                         'XtaLAB Synergy, Single source at home/near, HyPix3000'
_diffrn_measurement_device     'four-circle diffractometer'
_diffrn_measurement_method     '\w scans'
_diffrn_detector     'Hybrid Pixel Array Detector'
_diffrn_detector_area_resol_mean     10.0000
_diffrn_reflns_number     14094
_diffrn_reflns_av_R_equivalents     0.0256
_diffrn_reflns_av_unetI/netI     0.0169
_diffrn_reflns_theta_min     4.571
_diffrn_reflns_theta_max     71.395
_diffrn_reflns_theta_full     67.684
_diffrn_measured_fraction_theta_max     0.996
_diffrn_measured_fraction_theta_full     1.000
_diffrn_reflns_limit_h_min     -9
_diffrn_reflns_limit_h_max     9
_diffrn_reflns_limit_k_min     -14
_diffrn_reflns_limit_k_max     14
_diffrn_reflns_limit_l_min     -19
_diffrn_reflns_limit_l_max     19
_diffrn_radiation_probe     x-ray
_refine_special_details
;
Hydrogen atoms attached to the N and O atoms were located from a
difference-Fourier map and refined with bond-length restraints of 0.86(1) \%A
and 0.82(1) \%A, respectively.
;
_reflns_number_total     2841
_reflns_number_gt     2621
_reflns_threshold_expression     'I > 2\s(I)'
_refine_ls_structure_factor_coef     Fsqd
_refine_ls_matrix_type     full
_refine_ls_R_factor_all     0.0328
_refine_ls_R_factor_gt     0.0307
_refine_ls_wR_factor_gt     0.0869
_refine_ls_wR_factor_ref     0.0886
_refine_ls_goodness_of_fit_ref     1.054
_refine_ls_restrained_S_all     1.053
_refine_ls_number_reflns     2841
_refine_ls_number_parameters     214
_refine_ls_number_restraints     2
_refine_ls_hydrogen_treatment     mixed
_refine_ls_weighting_scheme     calc
_refine_ls_weighting_details
              'w=1/[\s^2^(Fo^2^)+(0.0501P)^2^+0.3030P] where P=(Fo^2^+2Fc^2^)/3'
_atom_sites_solution_hydrogens     mixed
_atom_sites_solution_primary     'intrinsic phasing'
_atom_sites_solution_secondary     difmap
_refine_ls_shift/su_max     0.000
_refine_ls_shift/su_mean     0.000
_refine_diff_density_max     0.199
_refine_diff_density_min     -0.295
_refine_ls_extinction_method
;
SHELXL-2019/2 (Sheldrick 2015b)
;
_refine_ls_extinction_coef     0.0023(3)
_refine_ls_extinction_expression
                                  'Fc^*^=kFc[1+0.001xFc^2^\l^3^/sin(2\q)]^-1/4^'
loop_
    _atom_type_symbol
    _atom_type_description
    _atom_type_scat_dispersion_real
    _atom_type_scat_dispersion_imag
    _atom_type_scat_source
    'C' 'C' 0.0181 0.0091
                         'International Tables Vol C Tables 4.2.6.8 and 6.1.1.4'
    'H' 'H' 0.0000 0.0000
                         'International Tables Vol C Tables 4.2.6.8 and 6.1.1.4'
    'N' 'N' 0.0311 0.0180
                         'International Tables Vol C Tables 4.2.6.8 and 6.1.1.4'
    'O' 'O' 0.0492 0.0322
                         'International Tables Vol C Tables 4.2.6.8 and 6.1.1.4'
    'S' 'S' 0.3331 0.5567
                         'International Tables Vol C Tables 4.2.6.8 and 6.1.1.4'
_computing_data_collection
;
CrysAlisPro (Rigaku OD, 2022)
;
_computing_cell_refinement
;
CrysAlisPro (Rigaku OD, 2022)
;
_computing_data_reduction
;
CrysAlisPro (Rigaku OD, 2022)
;
_computing_structure_solution
;
<i>SHELXT</i> (Sheldrick, 2015a)
;
_computing_structure_refinement
;
SHELXL (Sheldrick, 2015b)
;
_computing_molecular_graphics
;
Olex2 (Dolomanov <i>et al.</i>,  2009)
;
_computing_publication_material
;
publCIF (Westrip, 2010)
;
loop_
    _atom_site_type_symbol
    _atom_site_label
    _atom_site_fract_x
    _atom_site_fract_y
    _atom_site_fract_z
    _atom_site_U_iso_or_equiv
    _atom_site_adp_type
    _atom_site_calc_flag
    _atom_site_occupancy
    _atom_site_disorder_assembly
    _atom_site_disorder_group
    S S1 0.12659(4) 0.52366(3) 0.29817(2) 0.03571(13) Uani d 1 . .
    O O2 0.16257(16) 0.40840(9) 0.28388(7) 0.0539(3) Uani d 1 . .
    O O3 0.28637(14) 0.58461(9) 0.32385(6) 0.0451(3) Uani d 1 . .
    O O4 0.02239(15) 0.57423(10) 0.22875(6) 0.0525(3) Uani d 1 . .
    C C10 -0.00953(17) 0.52607(10) 0.38419(8) 0.0315(3) Uani d 1 . .
    C C11 0.05915(16) 0.49755(10) 0.46738(8) 0.0297(3) Uani d 1 . .
    C C12 0.23846(17) 0.46556(11) 0.48773(9) 0.0351(3) Uani d 1 . .
    H H12 0.315658 0.460895 0.445520 0.042 Uiso calc 1 . .
    C C13 0.29860(18) 0.44165(13) 0.56821(9) 0.0407(3) Uani d 1 . .
    H H13 0.417007 0.422577 0.580589 0.049 Uiso calc 1 . .
    C C14 -0.18313(18) 0.55446(12) 0.36709(9) 0.0379(3) Uani d 1 . .
    H H14 -0.225612 0.571361 0.312413 0.045 Uiso calc 1 . .
    O O1 0.60496(18) 0.47210(9) 0.18830(7) 0.0538(3) Uani d 1 . .
    N N1 0.68475(17) 0.64774(10) 0.09816(8) 0.0415(3) Uani d 1 . .
    C C1 0.6624(2) 0.45179(12) 0.11258(9) 0.0409(3) Uani d 1 . .
    C C2 0.6827(2) 0.35003(13) 0.07829(10) 0.0500(4) Uani d 1 . .
    H H2 0.659051 0.287453 0.108831 0.060 Uiso calc 1 . .
    C C3 0.7392(2) 0.33952(15) -0.00293(11) 0.0563(4) Uani d 1 . .
    H H3 0.750754 0.269640 -0.025395 0.068 Uiso calc 1 . .
    C C4 0.7774(2) 0.42843(15) -0.04946(10) 0.0538(4) Uani d 1 . .
    H H4 0.814252 0.419332 -0.103052 0.065 Uiso calc 1 . .
    C C5 0.7981(2) 0.63185(15) -0.05880(10) 0.0520(4) Uani d 1 . .
    H H5 0.836512 0.627362 -0.112434 0.062 Uiso calc 1 . .
    C C6 0.7791(2) 0.73209(15) -0.02321(11) 0.0550(4) Uani d 1 . .
    H H6 0.804189 0.795738 -0.052154 0.066 Uiso calc 1 . .
    C C7 0.7214(2) 0.73849(13) 0.05723(11) 0.0500(4) Uani d 1 . .
    H H7 0.708614 0.806722 0.082224 0.060 Uiso calc 1 . .
    C C8 0.70289(18) 0.54549(12) 0.06544(9) 0.0370(3) Uani d 1 . .
    C C9 0.7607(2) 0.53461(13) -0.01585(9) 0.0426(3) Uani d 1 . .
    O O1W 0.49949(17) 0.31023(10) 0.28209(9) 0.0626(3) Uani d 1 . .
    H H1WA 0.392446 0.331508 0.282471 0.094 Uiso d 1 . .
    H H1WB 0.491769 0.242369 0.269682 0.094 Uiso d 1 . .
    O O2W 0.53570(16) 0.71260(10) 0.24017(8) 0.0556(3) Uani d 1 . .
    H H2WA 0.480634 0.773241 0.233271 0.083 Uiso d 1 . .
    H H2WB 0.460317 0.669091 0.258790 0.083 Uiso d 1 . .
    H H1A 0.643(3) 0.6562(18) 0.1467(8) 0.069(6) Uiso d 1 . .
    H H1 0.581(3) 0.4147(13) 0.2114(14) 0.086(7) Uiso d 1 . .
loop_
    _atom_site_aniso_label
    _atom_site_aniso_U_11
    _atom_site_aniso_U_22
    _atom_site_aniso_U_33
    _atom_site_aniso_U_12
    _atom_site_aniso_U_13
    _atom_site_aniso_U_23
    S1 0.0424(2) 0.0381(2) 0.02794(19) -0.00473(12) 0.01084(14) -0.00284(12)
    O2 0.0634(7) 0.0416(6) 0.0599(7) -0.0036(5) 0.0242(6) -0.0135(5)
    O3 0.0471(6) 0.0540(6) 0.0360(5) -0.0140(5) 0.0142(4) -0.0021(4)
    O4 0.0584(7) 0.0706(8) 0.0291(5) -0.0020(5) 0.0078(5) 0.0066(5)
    C10 0.0356(7) 0.0308(6) 0.0289(6) -0.0024(5) 0.0074(5) 0.0001(5)
    C11 0.0312(6) 0.0285(6) 0.0300(6) -0.0018(5) 0.0066(5) 0.0002(5)
    C12 0.0317(7) 0.0393(7) 0.0356(7) 0.0018(5) 0.0102(5) 0.0026(5)
    C13 0.0307(7) 0.0489(8) 0.0428(8) 0.0052(6) 0.0047(6) 0.0054(6)
    C14 0.0385(7) 0.0442(8) 0.0309(7) 0.0004(6) 0.0021(5) 0.0043(5)
    O1 0.0785(8) 0.0460(7) 0.0388(6) -0.0095(6) 0.0159(6) 0.0057(5)
    N1 0.0483(7) 0.0403(6) 0.0360(6) -0.0024(5) 0.0041(5) 0.0042(5)
    C1 0.0443(8) 0.0437(8) 0.0345(7) -0.0027(6) 0.0017(6) 0.0049(6)
    C2 0.0571(9) 0.0407(8) 0.0518(9) -0.0019(7) 0.0026(7) 0.0059(7)
    C3 0.0661(10) 0.0474(9) 0.0555(10) 0.0066(8) 0.0056(8) -0.0076(7)
    C4 0.0599(10) 0.0613(10) 0.0409(8) 0.0071(8) 0.0092(7) -0.0043(7)
    C5 0.0525(9) 0.0649(11) 0.0398(8) 0.0007(7) 0.0104(7) 0.0136(7)
    C6 0.0582(10) 0.0532(10) 0.0543(10) -0.0050(8) 0.0090(8) 0.0210(8)
    C7 0.0570(9) 0.0396(8) 0.0532(9) -0.0028(7) 0.0033(7) 0.0076(7)
    C8 0.0370(7) 0.0413(7) 0.0321(7) -0.0018(5) 0.0000(5) 0.0029(5)
    C9 0.0400(7) 0.0533(9) 0.0344(7) 0.0013(6) 0.0033(6) 0.0046(6)
    O1W 0.0647(8) 0.0529(7) 0.0722(8) 0.0003(6) 0.0171(7) 0.0131(6)
    O2W 0.0629(7) 0.0451(6) 0.0618(7) 0.0057(5) 0.0236(6) 0.0069(5)
_geom_special_details
;
 All esds (except the esd in the dihedral angle between two l.s. planes)
 are estimated using the full covariance matrix.  The cell esds are taken
 into account individually in the estimation of esds in distances, angles
 and torsion angles; correlations between esds in cell parameters are only
 used when they are defined by crystal symmetry.  An approximate (isotropic)
 treatment of cell esds is used for estimating esds involving l.s. planes.
;
loop_
    _geom_bond_atom_site_label_1
    _geom_bond_atom_site_label_2
    _geom_bond_site_symmetry_2
    _geom_bond_distance
    _geom_bond_publ_flag
    S1 O2 . 1.4503(11) ?
    S1 O3 . 1.4476(10) ?
    S1 O4 . 1.4455(11) ?
    S1 C10 . 1.7853(13) ?
    C10 C11 . 1.4314(18) ?
    C10 C14 . 1.3627(19) ?
    C11 C11 3_566 1.431(2) ?
    C11 C12 . 1.4219(18) ?
    C12 H12 . 0.9300 ?
    C12 C13 . 1.362(2) ?
    C13 H13 . 0.9300 ?
    C13 C14 3_566 1.409(2) ?
    C14 H14 . 0.9300 ?
    O1 C1 . 1.3433(19) ?
    O1 H1 . 0.819(10) ?
    N1 C7 . 1.3246(19) ?
    N1 C8 . 1.3611(19) ?
    N1 H1A . 0.868(9) ?
    C1 C2 . 1.368(2) ?
    C1 C8 . 1.414(2) ?
    C2 H2 . 0.9300 ?
    C2 C3 . 1.407(2) ?
    C3 H3 . 0.9300 ?
    C3 C4 . 1.358(3) ?
    C4 H4 . 0.9300 ?
    C4 C9 . 1.409(2) ?
    C5 H5 . 0.9300 ?
    C5 C6 . 1.359(3) ?
    C5 C9 . 1.409(2) ?
    C6 H6 . 0.9300 ?
    C6 C7 . 1.395(2) ?
    C7 H7 . 0.9300 ?
    C8 C9 . 1.412(2) ?
    O1W H1WA . 0.8500 ?
    O1W H1WB . 0.8501 ?
    O2W H2WA . 0.8498 ?
    O2W H2WB . 0.8495 ?
loop_
    _geom_angle_atom_site_label_1
    _geom_angle_atom_site_label_2
    _geom_angle_atom_site_label_3
    _geom_angle_site_symmetry_1
    _geom_angle_site_symmetry_3
    _geom_angle
    _geom_angle_publ_flag
    O2 S1 C10 . . 105.37(6) ?
    O3 S1 O2 . . 112.16(7) ?
    O3 S1 C10 . . 107.03(6) ?
    O4 S1 O2 . . 112.81(7) ?
    O4 S1 O3 . . 112.91(7) ?
    O4 S1 C10 . . 105.88(6) ?
    C11 C10 S1 . . 121.69(10) ?
    C14 C10 S1 . . 117.11(10) ?
    C14 C10 C11 . . 121.19(12) ?
    C11 C11 C10 3_566 . 117.91(14) ?
    C12 C11 C10 . . 123.05(12) ?
    C12 C11 C11 . 3_566 119.03(14) ?
    C11 C12 H12 . . 119.6 ?
    C13 C12 C11 . . 120.86(12) ?
    C13 C12 H12 . . 119.6 ?
    C12 C13 H13 . . 119.7 ?
    C12 C13 C14 . 3_566 120.62(13) ?
    C14 C13 H13 3_566 . 119.7 ?
    C10 C14 C13 . 3_566 120.36(13) ?
    C10 C14 H14 . . 119.8 ?
    C13 C14 H14 3_566 . 119.8 ?
    C1 O1 H1 . . 110.6(17) ?
    C7 N1 C8 . . 122.67(13) ?
    C7 N1 H1A . . 116.7(15) ?
    C8 N1 H1A . . 120.6(15) ?
    O1 C1 C2 . . 125.70(14) ?
    O1 C1 C8 . . 115.67(13) ?
    C2 C1 C8 . . 118.63(14) ?
    C1 C2 H2 . . 119.8 ?
    C1 C2 C3 . . 120.36(15) ?
    C3 C2 H2 . . 119.8 ?
    C2 C3 H3 . . 119.0 ?
    C4 C3 C2 . . 121.91(16) ?
    C4 C3 H3 . . 119.0 ?
    C3 C4 H4 . . 120.3 ?
    C3 C4 C9 . . 119.43(15) ?
    C9 C4 H4 . . 120.3 ?
    C6 C5 H5 . . 119.4 ?
    C6 C5 C9 . . 121.12(15) ?
    C9 C5 H5 . . 119.4 ?
    C5 C6 H6 . . 120.4 ?
    C5 C6 C7 . . 119.28(15) ?
    C7 C6 H6 . . 120.4 ?
    N1 C7 C6 . . 120.25(15) ?
    N1 C7 H7 . . 119.9 ?
    C6 C7 H7 . . 119.9 ?
    N1 C8 C1 . . 119.89(13) ?
    N1 C8 C9 . . 119.25(13) ?
    C9 C8 C1 . . 120.85(14) ?
    C4 C9 C8 . . 118.80(14) ?
    C5 C9 C4 . . 123.77(15) ?
    C5 C9 C8 . . 117.43(14) ?
    H1WA O1W H1WB . . 104.5 ?
    H2WA O2W H2WB . . 104.5 ?
loop_
    _geom_torsion_atom_site_label_1
    _geom_torsion_atom_site_label_2
    _geom_torsion_atom_site_label_3
    _geom_torsion_atom_site_label_4
    _geom_torsion_site_symmetry_1
    _geom_torsion_site_symmetry_2
    _geom_torsion_site_symmetry_3
    _geom_torsion_site_symmetry_4
    _geom_torsion
    _geom_torsion_publ_flag
    S1 C10 C11 C11 . . . 3_566 179.61(12) ?
    S1 C10 C11 C12 . . . . 0.00(18) ?
    S1 C10 C14 C13 . . . 3_566 -179.89(11) ?
    O2 S1 C10 C11 . . . . 69.66(12) ?
    O2 S1 C10 C14 . . . . -109.23(12) ?
    O3 S1 C10 C11 . . . . -49.90(12) ?
    O3 S1 C10 C14 . . . . 131.21(11) ?
    O4 S1 C10 C11 . . . . -170.60(10) ?
    O4 S1 C10 C14 . . . . 10.52(13) ?
    C10 C11 C12 C13 . . . . 178.45(13) ?
    C11 C10 C14 C13 . . . 3_566 1.2(2) ?
    C11 C11 C12 C13 3_566 . . . -1.1(2) ?
    C11 C12 C13 C14 . . . 3_566 1.5(2) ?
    C14 C10 C11 C11 . . . 3_566 -1.6(2) ?
    C14 C10 C11 C12 . . . . 178.84(13) ?
    O1 C1 C2 C3 . . . . 178.11(15) ?
    O1 C1 C8 N1 . . . . 0.9(2) ?
    O1 C1 C8 C9 . . . . -178.57(13) ?
    N1 C8 C9 C4 . . . . -179.40(14) ?
    N1 C8 C9 C5 . . . . 0.5(2) ?
    C1 C2 C3 C4 . . . . 0.8(3) ?
    C1 C8 C9 C4 . . . . 0.0(2) ?
    C1 C8 C9 C5 . . . . 179.91(14) ?
    C2 C1 C8 N1 . . . . -179.68(14) ?
    C2 C1 C8 C9 . . . . 0.9(2) ?
    C2 C3 C4 C9 . . . . 0.1(3) ?
    C3 C4 C9 C5 . . . . 179.58(16) ?
    C3 C4 C9 C8 . . . . -0.5(2) ?
    C5 C6 C7 N1 . . . . -0.4(3) ?
    C6 C5 C9 C4 . . . . 179.83(16) ?
    C6 C5 C9 C8 . . . . 0.0(2) ?
    C7 N1 C8 C1 . . . . 179.67(14) ?
    C7 N1 C8 C9 . . . . -0.9(2) ?
    C8 N1 C7 C6 . . . . 0.8(2) ?
    C8 C1 C2 C3 . . . . -1.3(2) ?
    C9 C5 C6 C7 . . . . 0.0(3) ?
loop_
    _geom_hbond_atom_site_label_D
    _geom_hbond_atom_site_label_H
    _geom_hbond_atom_site_label_A
    _geom_hbond_site_symmetry_A
    _geom_hbond_distance_DH
    _geom_hbond_distance_HA
    _geom_hbond_distance_DA
    _geom_hbond_angle_DHA
    _geom_hbond_publ_flag
    O2W H2WA O2 2 0.85 1.98 2.8239(16) 176 yes
    O2W H2WB O3 . 0.85 2.02 2.8610(15) 168 yes
    O1W H1WA O2 . 0.85 1.98 2.8150(17) 169 yes
    O1W H1WB O4 2_545 0.85 2.05 2.8806(18) 166 yes
    O1 H1 O1W . 0.819(10) 1.840(12) 2.6390(16) 165(2) yes
    N1 H1A O2W . 0.868(9) 1.889(11) 2.7347(18) 164(2) yes
    C6 H6 O3 4_675 0.93 2.46 3.3153(19) 154 yes
    C4 H4 O4 3_665 0.93 2.45 3.352(2) 165 yes
    C14 H14 O1 1_455 0.93 2.57 3.3173(18) 137 yes
    C12 H12 O3 . 0.93 2.46 3.0439(17) 121 yes
    C7 H7 Cg1 2_555 0.93 2.82 3.6125(17) 144 yes
    C7 H7 Cg2 4_675 0.93 2.82 3.6125(17) 144 yes
_shelx_space_group_comment
;
The symmetry employed for this shelxl refinement is uniquely defined
by the following loop, which should always be used as a source of
symmetry information in preference to the above space-group names.
They are only intended as comments.
;
_shelx_estimated_absorpt_T_min     0.533
_shelx_estimated_absorpt_T_max     0.572
_shelx_hkl_file
;
   0   0   1 7.91307 2.55636   3
   0   0   1 14.0590 3.56469   1
   0   0   2 117.053 11.9256   3
   0   0   2 148.281 13.4843   5
   0   0   2 145.815 14.2971  11
   0   0   3-1.52325 6.29865   5
   0   0   3 6.98140 6.85892   3
   0   0   3 8.54710 8.03765   1
   0   0   4 256096. 4652.73   1
   0   0   4 244330. 4642.49   5
   0   0   4 245069. 4638.15   3
   0   0   4 247045. 4653.86  11
   0   0   5 20.6043 13.5214   1
   0   0   5 19.2623 11.6059  11
   0   0   6 35472.5 743.951   5
   0   0   6 34990.1 759.360  11
   0   0   6 35927.5 764.120  12
   0   0   7 13.3966 14.1485   2
   0   0   7 9.96907 14.9822  12
   0   0   7 14.5811 16.8685  11
   0   0   8 28467.9 657.938   2
   0   0   8 28204.3 672.854  12
   0   0   8 28423.3 667.816  11
   0   0   9 6.82964 18.1024  11
   0   0   9 6.96485 18.4607  12
   0   0  10 46316.5 1064.73  12
   0   0  10 46942.0 1062.58  11
   0   0  11 18.4446 26.1334  12
   0   0  11 9.08502 22.2959  11
   0   0  11 39.7722 29.8844  19
   0   0  12 19065.0 565.387  11
   0   0  12 18706.7 565.010  12
   0   0  12 18006.5 573.024  19
   0   0  12 18248.2 640.327  39
   0   0  13 22.5353 31.9270  12
   0   0  13-12.0732 32.0000  19
   0   0  13-16.6923 23.6490  39
   0   0 -14 2759.59 217.651  55
   0   0  14 2573.20 194.238  19
   0   0 -15 15.0316 36.8858  55
   0   0  15-12.6929 35.9653  19
   0   0 -16 4679.91 282.913  55
   0   0  16 4497.47 255.357  19
   0   0 -17 24.7845 32.8488  55
   0   0  18 34.2481 36.1663  47
   0   0  18 8.67324 24.5770  23
   0   0 -18 9.97540 26.4410  55
   0   0 -19 14.1548 21.2711  55
   0   0  19 8.20444 20.1336  47
   0  -1   0-3.16665 3.07279  38
   0  -1   0 2.83184 2.31792  37
   0  -1   0 0.75584 2.93385  40
   0  -1   0 3.31160 3.21334  53
   0  -1   0 10.2907 4.46481  13
   0  -1   0 10.9878 3.95273   7
   0  -1   0 0.90061 3.37690   4
   0  -1   1 3976.32 94.7427  13
   0  -1   1 3788.46 90.6324  12
   0  -1  -1 3884.77 87.3847  34
   0  -1   1 3871.47 97.2925   5
   0  -1   1 3850.21 94.5242  36
   0  -1   1 3640.48 97.2181  39
   0  -1  -1 3985.85 94.6163  36
   0  -1   2 870.850 39.0078  12
   0   1   2 988.159 38.6958  11
   0  -1   2 950.587 43.2858  11
   0  -1  -2 897.699 28.2674  34
   0  -1   2 962.063 36.2397   3
   0  -1   2 883.534 42.0358   5
   0   1   2 926.453 41.3002   1
   0  -1   2 959.739 47.2684  39
   0   1   3 132382. 2430.96   1
   0  -1   3 127761. 2424.93   2
   0  -1   3 130381. 2436.91   5
   0  -1   3 130757. 2432.15  12
   0  -1   3 126260. 2436.21  11
   0   1   3 133153. 2425.80  11
   0   1   4 9442.66 217.200   5
   0  -1   4 9763.05 236.272   2
   0  -1   4 9229.03 220.647   3
   0  -1   4 9728.25 243.458   5
   0   1   4 10170.5 240.938   1
   0  -1   4 9610.69 245.097  11
   0   1   4 9641.72 235.139  11
   0  -1   4 9730.00 243.148  12
   0  -1   5 94131.9 1841.30   5
   0  -1   5 90546.7 1830.10   2
   0  -1   5 88840.9 1807.42   3
   0   1   5 97238.7 1839.89   1
   0   1   5 95920.4 1827.24   3
   0  -1   5 95865.0 1841.54  12
   0  -1   5 97496.1 1849.21  11
   0   1   5 99792.2 1833.54  11
   0  -1   6 24787.3 557.875   5
   0   1   6 24609.5 543.776   3
   0   1   6 25366.8 556.924   1
   0  -1   6 23403.4 545.528   2
   0  -1   6 23991.7 560.677  12
   0   1   6 25501.9 555.115  11
   0  -1   6 24942.7 566.166  11
   0  -1   7 84.1979 23.9329   5
   0   1   7 59.9306 23.1315   1
   0  -1   7 57.0558 20.1943   2
   0  -1   7 52.0894 22.1809  11
   0   1   7 78.6661 25.0010  11
   0   1   8 41944.6 912.454  11
   0  -1   8 41133.6 918.830  11
   0  -1   8 40699.7 917.221  12
   0   1   9 3539.10 171.409  11
   0  -1   9 3812.15 180.946  12
   0   1   9 3393.42 175.968  12
   0  -1  10 16283.9 477.862  11
   0  -1  10 16107.6 472.713  12
   0   1  10 15767.8 462.211  11
   0   1  10 15597.9 473.337  12
   0  -1  10 17185.5 548.828  39
   0  -1  11 100.263 37.6725  12
   0   1  11 104.110 40.2491  12
   0  -1  11 47.2141 29.9443  11
   0  -1  11 40.3684 31.9993  19
   0  -1  11 121.188 48.6554  39
   0  -1  12 10731.1 410.411  19
   0   1  12 11424.9 415.924  19
   0   1  12 10565.8 395.915  12
   0  -1 -12 11509.3 454.274  55
   0  -1  12 10017.3 442.575  39
   0  -1  13 11892.3 447.502  19
   0   1  13 12368.0 455.280  19
   0   1  13 11443.9 430.962  12
   0  -1  13 11532.1 487.145  39
   0  -1 -13 12151.6 482.542  55
   0   1  13 10616.8 458.751  54
   0  -1 -14 2797.09 225.046  55
   0   1  14 2774.24 200.739  19
   0  -1  14 2291.23 183.943  19
   0   1 -15 9776.65 429.304  55
   0  -1 -15 9715.33 434.276  55
   0   1  15 9893.07 403.313  19
   0  -1  15 9355.26 395.259  19
   0   1 -16 1956.63 179.442  55
   0  -1 -16 2255.24 192.464  55
   0   1  16 1886.70 162.129  19
   0  -1  17 10757.3 447.093  47
   0   1 -17 11628.3 433.494  55
   0  -1 -17 11442.4 439.756  55
   0  -1  17 10638.8 403.437  23
   0   1  17 10706.1 399.304  19
   0  -1  18 367.274 70.8270  47
   0   1  18 427.968 78.4487  47
   0  -1  18 519.007 75.3394  23
   0   1 -18 303.415 61.1825  55
   0  -1 -18 264.749 59.8501  55
   0  -1 -19 116.150 36.4035  55
   0   1  19 72.2681 30.1489  47
   0  -1  19 103.100 34.6750  47
   0  -2   0 476746. 8653.87  40
   0  -2   0 454748. 8634.59  37
   0  -2   0 454639. 8658.45  13
   0  -2   0 461159. 8651.31   7
   0  -2   0 462277. 8642.29   5
   0  -2   0 454999. 8659.53   4
   0  -2  -1 34140.1 692.804   4
   0  -2   1 34126.1 683.434   5
   0  -2   1 34320.0 684.437   4
   0  -2   1 33778.6 687.580  53
   0  -2   1 34061.4 683.402  38
   0  -2  -1 34831.0 677.335  34
   0  -2   1 34618.8 683.786  13
   0   2   1 35248.1 674.275  54
   0  -2   2 3485.19 102.817  13
   0  -2   2 3234.85 104.539   5
   0   2   2 3251.58 104.547   1
   0  -2   3 4368.12 141.728  39
   0  -2   3 4081.73 134.082   5
   0   2   3 4200.32 132.068   1
   0  -2   3 4112.38 132.503  11
   0   2   3 4487.27 122.452  11
   0  -2   3 4171.04 125.717  12
   0  -2   4 12274.5 325.498  39
   0   2   4 12835.0 309.911   1
   0  -2   4 12815.7 315.118   5
   0  -2   4 12335.3 301.795  12
   0  -2   4 12819.1 314.822  11
   0   2   4 12860.0 295.847  11
   0  -2   5 2884.53 130.968  39
   0   2   5 2616.86 108.973   1
   0  -2   5 2551.95 113.985   5
   0  -2   5 2336.04 110.133  11
   0   2   5 2701.11 104.657  11
   0  -2   5 2424.76 106.638  12
   0  -2   6 51800.4 1074.94  39
   0  -2   6 48188.4 1032.21   5
   0   2   6 48329.6 1021.37   1
   0  -2   6 48502.3 1038.87  11
   0   2   6 49929.9 1010.50  11
   0  -2   6 48634.9 1020.94  12
   0  -2   7 1386.92 108.229  39
   0   2   7 1635.21 92.8423   3
   0  -2   7 1630.00 101.656   5
   0   2   7 1446.66 92.8514   1
   0  -2   7 1554.61 100.647  11
   0   2   7 1465.71 88.7575  11
   0  -2   7 1504.92 95.2706  12
   0  -2   8 33650.6 823.115  39
   0   2   8 33964.9 765.277   1
   0  -2   8 31914.5 767.344   5
   0  -2   8 33275.0 763.593  12
   0  -2   8 32713.7 775.668  11
   0  -2   9 111.633 41.9887  39
   0  -2   9 134.930 35.6545   5
   0   2   9 202.935 41.2923   1
   0  -2   9 98.1487 29.8961  12
   0  -2   9 138.235 39.3047  11
   0   2  10 42098.4 1002.00  12
   0  -2  10 43171.1 1008.07  11
   0  -2  10 42037.4 1058.69  39
   0  -2  11 3154.40 200.193  19
   0   2  11 3767.51 207.682  12
   0  -2 -11 3532.72 225.540  55
   0  -2  11 3374.21 228.081  39
   0  -2  12 25104.8 731.755  19
   0  -2 -12 27640.3 797.751  55
   0   2  12 25631.8 776.191  54
   0   2  12 26225.8 729.786  12
   0  -2  13 358.029 75.5559  19
   0   2  13 364.985 80.9188  54
   0  -2 -13 347.689 81.8524  55
   0   2  13 440.773 79.4706  12
   0  -2 -14 488.307 96.2094  55
   0   2  14 407.119 82.8579  19
   0  -2  14 255.172 66.7363  19
   0  -2 -15 1997.53 191.820  55
   0   2 -15 2249.54 192.348  55
   0   2  15 2229.52 181.572  19
   0  -2  16 2883.43 227.589  47
   0   2 -16 3285.48 223.362  55
   0  -2 -16 3115.19 227.704  55
   0  -2  16 2765.70 200.140  23
   0   2  16 3095.95 206.773  19
   0  -2  17 26.4799 37.5234  47
   0  -2 -17 50.7413 42.1550  55
   0  -2  17 64.3590 38.7520  23
   0   2  17 30.7747 35.6077  19
   0  -2  18 957.341 108.844  47
   0  -2 -18 1127.19 116.067  55
   0  -2  18 906.685 95.7582  23
   0   2  18 967.528 97.8344  19
   0  -2 -19 150.184 38.6648  55
   0  -2  19 136.855 36.8806  47
   0   2  19 125.744 35.6270  47
   0  -3   0-2.67109 6.27666  37
   0  -3   0 2.40992 9.65773  40
   0  -3   0 10.2223 9.23161  34
   0  -3   0 13.8358 13.2951   4
   0  -3  -1 199408. 3834.91   7
   0  -3  -1 201121. 3846.30   4
   0  -3   1 204833. 3838.54   4
   0  -3   1 202262. 3826.55   5
   0  -3   1 212501. 3844.27  53
   0   3   1 203835. 3808.48  54
   0  -3  -1 206052. 3841.41  53
   0  -3  -1 204103. 3821.24  40
   0  -3   1 195792. 3831.95  38
   0  -3   1 206328. 3820.66  37
   0  -3  -1 203919. 3828.13  34
   0  -3   1 200829. 3837.50  13
   0   3   2 122210. 2332.36  54
   0  -3  -2 120768. 2359.09   4
   0  -3   2 123097. 2344.04   5
   0  -3  -2 124997. 2326.45  34
   0  -3   2 120804. 2344.20  38
   0  -3   2 122107. 2342.79  13
   0  -3   3 11675.3 303.690   5
   0   3   3 12352.1 306.147   1
   0  -3  -3 11913.5 314.009   4
   0   3   3 11797.4 278.891  11
   0   3   4 24094.6 543.994   1
   0  -3   4 24105.3 547.738   5
   0  -3   4 23933.5 534.202  13
   0  -3   5 2427.12 122.475  39
   0  -3   5 2019.30 108.292   5
   0   3   5 2108.21 105.161   1
   0  -3   5 2115.99 100.334  12
   0  -3   5 2256.57 107.565  13
   0  -3   6 2215.06 128.475  39
   0  -3   6 2317.88 123.574   5
   0  -3   6 2076.61 108.294  12
   0  -3   7 87.3828 29.4442   5
   0   3   7 163.789 33.0947   1
   0  -3   7 225.070 45.1700  39
   0   3   8 6.54511 16.0622   1
   0  -3   8 21.4017 21.4409   5
   0  -3   8 8.78486 17.6023  39
   0   3   9 6678.61 256.153   1
   0  -3   9 5989.59 252.418   5
   0  -3   9 5870.64 273.759  39
   0  -3 -10 14206.8 490.281  55
   0  -3  10 14566.4 470.963  25
   0   3  10 13875.2 431.562   1
   0  -3  10 13202.3 448.971  19
   0  -3  10 14268.6 475.517  16
   0   3  11 636.732 98.8486  54
   0  -3 -11 490.963 89.7962  55
   0   3  11 543.264 82.4228  12
   0  -3  11 721.993 99.7651  16
   0  -3  11 500.474 84.3981  25
   0  -3  11 586.385 87.6664  19
   0   3  12 3041.50 228.659  54
   0  -3 -12 3516.89 245.584  55
   0   3  12 4234.55 237.955  12
   0  -3  12 3799.11 233.330  25
   0   3  13 2169.05 196.058  54
   0  -3 -13 2095.96 192.192  55
   0  -3  13 2005.82 200.266  37
   0   3  13 2131.23 175.134  12
   0  -3  13 2322.71 184.844  25
   0   3  14 11867.6 454.097  19
   0  -3 -14 11855.0 496.654  55
   0  -3  14 11276.8 449.432  25
   0  -3  14 12464.1 479.053  23
   0   3  15 3285.91 218.762  19
   0  -3 -15 3276.59 241.335  55
   0  -3  15 3468.27 252.291  47
   0  -3  15 3163.60 222.211  23
   0   3  16 651.987 97.1447  19
   0  -3 -16 738.225 112.832  55
   0  -3  16 404.129 87.4110  47
   0  -3  16 600.127 93.2476  23
   0   3  17 3928.35 214.288  19
   0  -3 -17 3859.24 237.351  55
   0  -3  17 3551.06 224.817  47
   0  -3  17 3504.94 209.629  23
   0   3  18 515.284 69.4354  19
   0  -3  18 351.221 62.6931  47
   0  -3  18 529.976 71.8243  23
   0  -3 -18 476.239 75.8979  55
   0   3  19 381.775 54.3494  47
   0  -3  19 324.401 47.8583  47
   0  -3 -19 392.343 55.3414  55
   0  -4   0 124026. 2382.84   4
   0  -4   0 123296. 2371.01  34
   0  -4   0 121471. 2376.49  53
   0  -4  -1 82052.1 1598.92  53
   0  -4   1 76163.4 1596.11  53
   0  -4   1 80847.0 1597.31   4
   0  -4  -1 78948.8 1585.62   7
   0  -4  -1 83487.3 1610.81   4
   0  -4   1 81005.1 1589.36  38
   0  -4  -1 81356.4 1586.34  34
   0  -4   1 79902.1 1597.45  34
   0  -4   1 84273.0 1600.05  13
   0  -4  -2 195.439 32.0074  53
   0  -4   2 137.433 23.8401  37
   0  -4   2 155.896 26.9920  38
   0  -4   2 174.375 28.2308  13
   0  -4  -2 176.893 26.5611  34
   0  -4  -2 163.520 29.6088   7
   0  -4  -2 168.928 32.8718   4
   0  -4   2 184.386 28.6949   5
   0   4   3 8425.00 249.982   1
   0  -4  -3 8300.12 259.451   4
   0  -4   3 8379.87 248.220   5
   0  -4   3 8607.41 245.710  13
   0  -4   3 8366.89 247.379  38
   0  -4   3 9182.83 257.278  37
   0   4   4 40958.1 876.802   1
   0  -4   4 40873.8 881.141   5
   0  -4  -4 40437.7 892.498   4
   0   4   4 40631.4 870.390  54
   0  -4   4 41296.7 869.859  13
   0   4   5 4590.72 178.214   1
   0  -4   5 4233.44 177.558   5
   0   4   5 4496.09 180.289  54
   0  -4   5 4055.17 170.994  34
   0  -4   5 4429.35 171.672  13
   0  -4   6 19368.2 503.136  34
   0  -4   6 20361.2 523.358   5
   0   4   6 21457.3 518.798   1
   0  -4  -6 19346.0 524.260   4
   0   4   6 20788.6 527.718  54
   0   4   7 7494.89 261.587   1
   0  -4  -7 7348.07 272.982   4
   0  -4   7 7242.64 271.326   5
   0   4   7 7371.51 279.505  54
   0   4   8 75.6646 30.0589   3
   0  -4  -8 48.2565 26.7474   4
   0   4   8 51.3412 25.4789   1
   0  -4   8 56.5250 29.1897   5
   0   4   8 99.3451 36.2086  54
   0  -4   9 11268.6 394.048   5
   0   4   9 11851.8 388.176   1
   0  -4   9 12515.8 433.653  23
   0   4   9 12153.1 424.674  54
   0  -4  10 5035.49 267.273  16
   0   4  10 4909.30 264.973  54
   0  -4 -10 4907.86 271.885  55
   0  -4  10 4949.01 265.180  23
   0  -4  10 4562.48 248.272  25
   0   4  10 4800.97 234.556   1
   0   4  11 1540.41 131.682   1
   0   4  11 1396.08 147.087  54
   0  -4 -11 1453.87 153.790  55
   0  -4  11 1358.50 152.898  37
   0  -4  11 1381.34 143.827  16
   0   4  11 1243.96 127.012  12
   0  -4  11 1251.93 133.625  25
   0  -4  11 1501.08 149.322  23
   0  -4 -12 17814.4 626.591  55
   0   4  12 16864.4 600.840  54
   0  -4  12 16535.1 629.388  37
   0   4  12 18630.1 581.049  12
   0  -4  12 17509.3 598.854  16
   0  -4  12 17642.3 597.387  23
   0  -4  12 17271.9 579.526  25
   0  -4  13 21769.0 692.920  23
   0  -4  13 21053.5 670.618  25
   0  -4 -13 21884.9 726.598  55
   0  -4 -14 261.645 78.6544  55
   0  -4  14 156.216 60.7255  47
   0  -4  14 169.162 63.2663  23
   0  -4  14 249.002 65.7505  25
   0   4  15 60.7451 48.6855  19
   0  -4 -15 31.3584 49.6732  55
   0  -4  15 14.7594 39.1226  47
   0  -4  15 13.2917 37.6651  23
   0   4  16 1317.19 128.781  19
   0  -4 -16 1015.51 130.000  55
   0  -4  16 1236.40 136.814  47
   0  -4  16 1423.01 138.307  23
   0   4  17 9.09020 25.7610  19
   0  -4  17 38.6128 32.0767  23
   0  -4 -17 35.3005 33.3443  55
   0  -4 -18 3514.08 197.496  55
   0  -4  18 3527.42 178.629  23
   0  -5   0 9.22745 17.2940  34
   0  -5   0-4.98635 18.0108  53
   0  -5   0 4.95423 17.8948   4
   0  -5   1 3069.31 139.965  53
   0  -5  -1 2936.82 137.989  53
   0  -5   1 3058.00 136.709  34
   0  -5  -1 2813.49 126.739  34
   0  -5  -1 3209.04 144.851   4
   0  -5   1 2915.59 134.016   4
   0  -5  -1 3105.86 130.904   7
   0  -5  -2 60691.2 1285.63   4
   0  -5  -2 61253.3 1265.83   7
   0  -5  -2 61759.1 1274.44  53
   0  -5   2 59338.3 1256.98  38
   0  -5  -2 61011.2 1247.19  34
   0  -5   2 62433.7 1276.65  34
   0  -5   2 64020.4 1271.02  13
   0   5   3 732.531 66.6359   1
   0  -5  -3 831.860 75.3548   4
   0  -5  -3 640.079 63.7424   7
   0  -5   3 721.637 67.7749  34
   0  -5   3 672.534 62.3002  13
   0  -5  -3 618.049 63.5384  53
   0  -5   4 83104.2 1734.46   5
   0  -5  -4 86094.3 1754.30   7
   0   5   4 90087.2 1743.33   1
   0  -5  -4 84943.0 1762.18   4
   0  -5  -4 85586.4 1759.43  53
   0  -5   4 85659.9 1749.16  34
   0  -5   5 206.382 41.4644  34
   0  -5   5 183.724 40.2366   5
   0   5   5 130.464 33.6315   1
   0  -5  -5 107.459 35.2693   4
   0  -5   6 12949.6 391.668  34
   0  -5   6 13991.8 422.631  37
   0   5   6 13761.3 395.526   1
   0  -5  -6 12607.8 403.158   4
   0  -5   6 12745.4 393.614   5
   0  -5   7 10193.9 365.443  37
   0   5   7 10254.2 333.052   1
   0  -5  -7 9614.84 343.104   4
   0  -5   8 3176.47 201.828  37
   0  -5   8 3377.99 203.616  23
   0  -5  -8 2795.34 178.174   4
   0   5   8 2963.56 170.250   1
   0   5   9 7307.56 298.568   1
   0   5   9 6698.23 295.749   8
   0  -5   9 7781.91 338.873  16
   0  -5  -9 6648.17 313.023  21
   0  -5  -9 7239.95 336.374  55
   0  -5   9 6948.39 331.956  37
   0   5   9 7147.17 300.951  14
   0  -5   9 7044.94 317.615  25
   0  -5   9 7780.20 337.540  23
   0  -5 -10 2345.64 192.739  55
   0  -5  10 2393.82 198.367  37
   0  -5  10 2295.64 187.097  16
   0   5  10 2773.77 180.520   1
   0   5  10 2470.17 175.216   8
   0  -5  10 2512.60 187.451  25
   0  -5  10 2090.74 177.523  23
   0  -5 -11 3644.69 251.788  55
   0  -5  11 3398.73 246.553  37
   0  -5  11 3567.39 239.519  16
   0   5  11 3738.33 219.287   1
   0  -5  11 3920.26 246.958  23
   0  -5  11 3352.73 226.682  25
   0  -5  12 45408.8 1161.69  16
   0  -5 -12 44184.0 1185.91  55
   0  -5  12 44514.3 1149.68  23
   0  -5  12 43927.9 1129.38  25
   0  -5  12 41597.0 1172.96  37
   0  -5  13 2410.13 202.793  16
   0  -5  13 2541.46 205.761  23
   0  -5  13 2981.47 216.734  25
   0  -5 -13 2631.32 225.262  55
   0  -5  14 3268.30 232.151  23
   0  -5  14 3599.96 232.747  25
   0  -5 -14 3626.29 259.025  55
   0   5  15 1239.75 129.182  19
   0  -5  15 1356.91 140.577  23
   0  -5  15 1081.47 121.674  25
   0  -5 -15 1325.64 156.590  55
   0   5  16 4173.36 223.504  19
   0  -5  16 3694.21 220.631  23
   0  -5 -16 4207.67 255.840  55
   0   5  17 2815.01 165.263  19
   0  -5  17 2563.69 163.769  23
   0  -5 -17 2551.90 179.084  55
   0   5  18 778.062 74.3512  19
   0  -5 -18 566.656 73.7709  55
   0  -5  18 725.172 73.4094  23
   0  -5 -18 653.917 70.2247  29
   0  -6   0 57.5260 27.2289  53
   0  -6   0 106.663 31.4815   4
   0  -6  -1 39020.8 841.891  34
   0  -6   1 37633.8 852.951  34
   0  -6   1 36023.2 853.873  53
   0  -6  -1 36111.0 852.801  53
   0  -6  -1 39096.8 867.303   4
   0  -6   2 6101.40 231.246  34
   0  -6  -2 5624.33 226.994  53
   0  -6  -2 6006.99 236.756   4
   0  -6  -2 6029.26 220.611   7
   0   6   2 6136.92 228.859   1
   0  -6   3 48.5220 20.8419  34
   0  -6  -3 70.7697 29.2381  53
   0   6   3 38.9420 25.1899   1
   0  -6  -3 14.8984 21.1166   4
   0  -6  -3 18.9812 19.0256   7
   0  -6   4 243.619 47.5308  34
   0  -6  -4 267.543 50.3812  53
   0  -6  -4 222.997 48.0445   4
   0  -6  -4 214.671 44.3780   7
   0   6   4 178.719 39.7678   1
   0  -6  -5 17347.1 505.470   4
   0  -6  -5 16836.1 490.649   7
   0   6   5 16975.1 481.122   1
   0  -6  -5 16709.7 496.478  53
   0  -6   5 17232.2 489.637  34
   0  -6  -6 4951.08 238.325   4
   0  -6  -6 5062.04 238.376   7
   0   6   6 5151.54 228.014   1
   0  -6   6 4641.10 220.681  34
   0  -6  -6 4911.38 238.971  53
   0  -6   7 559.511 86.7338  23
   0  -6   7 619.755 87.8485  25
   0  -6  -7 618.774 86.2557  53
   0  -6  -7 591.828 88.2499  21
   0   6   7 958.600 97.2258  14
   0  -6   7 688.743 94.5923  16
   0  -6   7 692.588 83.8955  34
   0   6   7 739.892 86.3400   1
   0  -6  -7 679.942 89.4977   7
   0  -6  -7 626.627 85.4587   4
   0  -6  -8 12.5077 33.1514  55
   0  -6  -8 36.4396 32.1943  21
   0   6   8 18.9537 23.2550   1
   0  -6  -8-10.6598 26.1578   4
   0   6   8-9.58581 19.2060  14
   0  -6   8 24.2278 29.7261  16
   0  -6   8-23.8840 31.6522  23
   0  -6   8 34.7634 34.8257  25
   0  -6  -9 6308.21 327.997  55
   0  -6   9 5769.25 310.738  16
   0  -6  -9 6328.40 319.071  21
   0   6   9 6777.51 292.303   3
   0  -6  -9 6238.45 297.825   4
   0   6   9 7095.51 302.795   1
   0   6   9 6916.93 301.974  14
   0  -6   9 6192.69 308.241  25
   0  -6   9 6784.99 327.087  23
   0  -6  10 26514.7 799.543  16
   0  -6 -10 26615.5 793.963  21
   0   6  10 26500.8 752.508   8
   0   6  10 28559.3 762.590   1
   0  -6 -10 27292.8 821.768  55
   0  -6  10 26302.6 780.371  25
   0  -6  10 26157.7 790.890  23
   0  -6 -11 5258.33 298.968  21
   0  -6  11 4683.79 286.976  16
   0   6  11 5000.16 266.683   1
   0   6  11 5108.17 273.221   8
   0  -6 -11 5046.90 297.928  53
   0  -6 -11 4766.61 299.166  55
   0  -6  11 4955.25 284.211  25
   0  -6  11 4638.74 282.113  23
   0  -6 -12 1696.72 180.537  55
   0  -6  12 1809.78 171.511  25
   0  -6  12 1738.80 173.427  16
   0  -6 -13 30926.9 917.769  55
   0  -6  13 29735.4 849.640  25
   0  -6  13 29803.1 865.930  23
   0  -6  13 28490.5 863.849  16
   0  -6 -14 95.1125 55.0245  55
   0  -6  14 37.5809 35.5152  25
   0  -6  14 54.0023 46.8663  23
   0  -6  14 109.014 52.8842  16
   0  -6  15 812.708 107.090  23
   0  -6 -15 515.060 95.8248  55
   0   6  16 53.7293 36.9989  19
   0  -6  16 19.8663 28.1597  22
   0  -6  16 98.8622 39.6258  23
   0  -6 -16 48.2840 40.1167  55
   0   6  17 496.012 65.9796  19
   0  -6 -17 392.645 67.3791  55
   0  -6  17 381.929 60.1043  23
   0  -6 -17 509.632 68.2192  29
   0  -7   0 14.5992 19.3477  34
   0  -7   0 16.2110 21.4837  53
   0  -7   0-7.78718 24.6695   4
   0  -7  -1 891.538 82.9275  34
   0  -7   1 746.047 80.1471  34
   0  -7  -1 766.595 85.2963  53
   0  -7  -1 660.910 81.1749   4
   0  -7  -2 29255.8 724.200   4
   0   7   2 27573.7 691.359   1
   0  -7  -2 26580.0 703.696  53
   0  -7   2 27853.0 705.062  34
   0   7   3 4689.78 212.468   1
   0  -7  -3 4900.03 232.306   4
   0  -7  -3 4284.55 215.444  53
   0  -7   3 4413.20 215.967  34
   0   7   4 18455.4 519.347   1
   0  -7  -4 17808.9 539.192   4
   0  -7   4 17853.1 527.294  34
   0  -7  -4 17958.5 532.623  53
   0  -7  -5 9500.22 361.570  53
   0   7   5 9852.82 349.244   1
   0  -7  -5 9884.95 370.169   4
   0  -7  -5 9208.84 370.586  21
   0  -7   5 8971.33 369.821  16
   0  -7   5 9907.36 360.610  34
   0  -7   5 9216.66 366.536  33
   0  -7   5 9403.89 373.343  23
   0  -7   5 10183.9 385.317  22
   0  -7   5 9492.15 376.973  24
   0   7   6 2595.96 167.397  14
   0  -7  -6 2700.74 182.117  53
   0  -7  -6 2487.89 189.416  55
   0  -7   6 2570.79 190.228  48
   0  -7  -6 2700.23 178.082   7
   0  -7  -6 3139.65 196.029   4
   0   7   6 2927.71 177.852   1
   0  -7  -6 2552.15 188.922  21
   0  -7   6 2567.41 189.458  16
   0  -7   6 2701.97 175.194  34
   0  -7   6 2882.60 192.403  33
   0  -7   6 2448.64 182.415  23
   0  -7   6 2622.35 188.334  22
   0   7   7 433.129 71.7461  14
   0  -7   7 443.810 84.7979  16
   0  -7  -7 464.807 87.2872  55
   0  -7  -7 538.070 88.5369  53
   0  -7   7 618.898 98.8307  48
   0  -7  -7 512.622 88.5294  21
   0  -7   7 591.025 95.5842  22
   0  -7   7 598.158 93.0712  23
   0  -7   7 483.343 76.5003  34
   0  -7  -7 559.169 87.5826   4
   0  -7  -7 500.621 81.6919   7
   0   7   7 528.522 78.6024   1
   0  -7  -8 9232.16 406.925  55
   0  -7  -8 8807.50 385.937  53
   0  -7   8 8654.09 393.727  16
   0  -7  -8 8676.17 391.403  21
   0  -7  -8 8985.33 381.674   7
   0   7   8 9278.42 363.467   1
   0  -7  -8 9666.48 387.754   4
   0   7   8 9755.53 371.073  14
   0  -7   8 8721.94 390.160  23
   0  -7  -9 1357.01 154.017  55
   0  -7  -9 1226.53 142.914  53
   0  -7  -9 1356.04 151.222  21
   0  -7   9 1394.68 155.311  16
   0   7   9 1609.01 144.233   1
   0  -7  -9 1317.20 140.668   4
   0  -7  -9 1483.22 148.830   7
   0   7   9 1411.60 136.249   3
   0   7   9 1611.71 144.828  14
   0  -7   9 1297.71 145.754  23
   0   7  10 1327.12 136.667   1
   0   7  10 1738.10 159.049   8
   0  -7 -10 1505.65 156.537   7
   0  -7 -10 1649.99 176.035  55
   0  -7 -10 1609.23 166.940  53
   0  -7  10 1866.55 175.420  23
   0  -7 -10 1670.36 172.577  21
   0  -7  10 1469.73 161.670  16
   0   7  11 7979.35 357.067   8
   0  -7 -11 8208.11 406.489  55
   0  -7  11 8402.91 394.027  23
   0  -7 -11 8005.80 389.401  21
   0  -7  11 7541.27 380.185  16
   0   7  12 2240.99 179.730   8
   0  -7 -12 2493.62 208.012  21
   0  -7  12 2628.71 212.847  16
   0  -7  12 2400.90 200.932  23
   0  -7 -12 2584.93 222.493  55
   0  -7  13 4800.79 282.347  16
   0  -7  13 3877.17 256.051  22
   0  -7  13 4701.51 277.459  23
   0  -7 -13 4686.75 298.606  55
   0  -7  14 9036.44 394.032  16
   0  -7  14 10214.9 411.769  22
   0  -7  14 10213.2 411.343  23
   0  -7 -14 10468.4 445.339  55
   0  -7  15 267.396 61.8370  22
   0  -7  15 323.699 65.1569  24
   0  -7  15 394.911 72.7605  23
   0  -7 -15 324.084 65.6716  29
   0  -7 -15 307.917 75.1779  55
   0   7  16 1693.18 122.840  19
   0  -7  16 1500.18 122.158  23
   0  -7 -16 1701.26 128.288  29
   0  -7 -16 1830.64 148.658  55
   0   7  17 356.994 49.3651  19
   0  -7 -17 384.064 60.2425  55
   0  -7 -17 428.294 55.7779  29
   0  -7  17 290.179 46.8030  23
   0  -8   0 6478.49 298.447  24
   0  -8   0 6324.89 317.702  50
   0  -8   0 6480.79 333.632  49
   0  -8   0 7106.18 286.529  34
   0  -8   0 6735.39 298.746  15
   0  -8   1 1958.00 157.205  24
   0  -8   1 2096.12 162.966  22
   0  -8  -1 2750.30 173.436   4
   0  -8  -1 2221.25 179.226  50
   0  -8   1 2074.44 183.717  49
   0  -8   1 1971.54 145.740  34
   0  -8   1 1965.19 155.459  15
   0  -8  -1 2084.06 159.382  15
   0  -8   2 8278.16 353.983  22
   0  -8   2 9215.53 369.974  24
   0  -8  -2 9534.65 359.476   4
   0   8   2 8905.24 328.287   1
   0  -8  -2 8870.42 384.339  50
   0  -8  -2 8079.94 337.619  53
   0  -8   2 8578.97 398.422  49
   0  -8   2 9025.23 366.131  33
   0  -8   2 8799.38 340.533  34
   0  -8   2 8766.82 350.576  15
   0  -8  -2 9251.68 361.690  15
   0  -8   3 629.331 90.9361  23
   0  -8   3 346.579 69.6616  22
   0  -8   3 502.158 84.5454  24
   0  -8  -3 234.636 58.7836  53
   0  -8  -3 357.761 76.4560  50
   0  -8   3 332.488 78.8665  49
   0  -8  -3 307.015 63.8761   4
   0   8   3 229.676 50.7146   1
   0  -8   3 253.844 63.5545  33
   0  -8   3 233.531 55.0571  34
   0  -8  -3 236.512 64.8571  15
   0  -8   4-12.2260 30.0012  24
   0  -8   4 23.6287 33.4760  23
   0  -8   4 12.0438 26.9793  22
   0  -8  -4 11.2684 29.8670  53
   0  -8  -4 13.6538 27.3567  50
   0  -8   4-15.8280 31.7129  49
   0   8   4 47.8914 28.7865   1
   0  -8  -4 33.3234 31.4740   4
   0  -8  -4 11.8177 26.4727  21
   0  -8   4-10.6546 23.8673  34
   0  -8   4-11.9299 29.2748  33
   0  -8  -4 21.9347 31.0761  15
   0   8   5 1684.51 136.996  14
   0  -8  -5 1628.95 155.487  55
   0  -8  -5 1816.93 157.163  53
   0  -8  -5 1583.15 160.502  50
   0  -8   5 1430.62 167.669  49
   0   8   5 1552.83 133.990   1
   0  -8  -5 1622.56 145.849   4
   0  -8  -5 1535.93 151.822  21
   0  -8   5 1428.80 134.268  34
   0  -8   5 1730.31 156.049  33
   0  -8   5 1858.04 164.412  22
   0  -8   5 1490.97 150.936  24
   0  -8   5 1760.13 158.546  23
   0   8   6 2928.89 187.434  14
   0  -8  -6 2755.37 200.717  53
   0  -8  -6 2480.71 203.729  55
   0  -8   6 2496.69 207.604  48
   0   8   6 2857.43 186.968   1
   0  -8  -6 2831.99 199.617   4
   0  -8  -6 2981.63 215.011  21
   0  -8   6 3314.16 209.255  34
   0  -8   6 2913.76 206.337  33
   0  -8   6 3327.10 225.847  24
   0  -8   6 3259.63 221.872  23
   0  -8   6 3022.98 215.261  22
   0   8   7 2262.23 168.973  14
   0  -8  -7 2215.32 194.236  55
   0  -8  -7 2269.98 186.431  53
   0  -8   7 2101.10 187.289  48
   0   8   7 2437.51 176.618   1
   0  -8  -7 2972.72 207.337   4
   0  -8  -7 2603.75 208.058  21
   0  -8   7 2275.99 176.721  34
   0  -8   7 2566.35 197.446  33
   0  -8  -7 2500.99 186.806  29
   0  -8   7 2241.46 190.344  22
   0  -8   7 2405.65 196.561  23
   0  -8   7 2455.11 199.389  24
   0  -8  -8 3267.65 235.121  53
   0  -8  -8 3942.66 263.780  55
   0  -8   8 3228.32 237.107  48
   0  -8  -8 3424.73 243.290  21
   0   8   8 3478.67 220.825   1
   0  -8  -8 2752.90 208.831   4
   0   8   8 3691.55 222.233  14
   0  -8   8 3651.72 247.027  23
   0  -8   8 3202.31 233.167  24
   0  -8  -8 3207.19 219.365  29
   0  -8   8 3516.11 244.275  22
   0  -8  -9 8106.56 400.259  55
   0  -8  -9 8034.68 392.997  21
   0   8   9 7845.19 345.713  14
   0  -8   9 7945.17 384.521  24
   0  -8  -9 7754.41 362.429  29
   0  -8   9 7936.69 384.468  22
   0  -8   9 7551.00 373.187  23
   0   8  10 1527.07 153.448   8
   0  -8 -10 1820.43 188.224  55
   0  -8  10 1774.83 177.798  22
   0  -8  10 1745.18 175.082  23
   0  -8  10 1838.74 179.234  24
   0  -8 -10 1808.66 169.054  29
   0  -8 -10 1978.99 189.975  21
   0   8  11 12334.8 460.898   8
   0  -8 -11 13246.7 531.580  55
   0  -8  11 13152.3 503.685  24
   0  -8  11 12009.7 488.868  23
   0  -8 -11 11703.6 470.796  29
   0  -8  11 11351.9 481.415  22
   0  -8 -11 12074.8 500.324  21
   0   8  12 587.171 92.4358   8
   0  -8  12 528.608 95.4717  22
   0  -8 -12 504.147 95.6485  21
   0  -8 -12 499.222 88.8612  29
   0  -8  12 613.571 102.201  24
   0  -8  12 523.645 95.6422  23
   0  -8 -12 580.740 106.451  55
   0  -8 -13 9662.51 410.089  21
   0  -8  13 9677.03 399.389  24
   0  -8 -13 10205.8 404.131  29
   0  -8  13 9408.76 398.433  23
   0  -8  13 10064.1 411.629  22
   0  -8 -13 9494.61 428.388  55
   0  -8  14 929.348 111.527  22
   0  -8  14 1044.33 114.695  24
   0  -8 -14 889.108 104.681  29
   0  -8  14 776.391 100.149  23
   0  -8 -14 894.070 118.248  55
   0   8  15 1288.75 107.230  19
   0  -8  15 1282.75 115.153  23
   0  -8  15 1411.02 120.222  22
   0  -8  15 1313.21 113.156  24
   0  -8 -15 1042.50 104.297  29
   0  -8 -15 966.273 113.155  55
   0   8  16 119.411 33.7704  19
   0  -8 -16 89.8037 34.7669  55
   0  -8  16 112.256 33.1470  23
   0  -8 -16 156.171 38.6267  29
   0  -9   0 51.0080 36.1340  24
   0  -9   0 21.2162 23.7649  34
   0  -9   0 12.2149 29.9754  15
   0  -9   0-16.6044 33.2697  49
   0  -9   1 3285.09 220.365  24
   0  -9  -1 2963.68 229.911  50
   0  -9   1 3307.34 252.067  49
   0  -9  -1 3163.85 244.505  49
   0  -9   1 3341.62 206.732  34
   0  -9  -1 3186.95 213.329  15
   0  -9   1 3323.71 216.812  15
   0  -9   2 14619.9 522.412  22
   0  -9   2 13841.1 513.083  24
   0  -9  -2 16017.7 516.760   4
   0  -9   2 13913.5 565.905  49
   0  -9  -2 12981.0 529.234  50
   0  -9   2 14380.1 491.634  34
   0  -9   2 13944.0 501.182  15
   0  -9  -2 15127.4 518.502  15
   0  -9   3 13.5758 33.3183  24
   0  -9   3-13.4180 35.5690  22
   0   9   3 31.3554 33.1157   1
   0  -9  -3 24.5420 30.1170   4
   0  -9   3 70.3084 58.4039  49
   0  -9  -3 15.4704 37.9669  50
   0  -9   3 12.1186 27.1526  15
   0  -9   4 24407.1 773.275  48
   0  -9  -4 25622.7 803.736  50
   0  -9   4 24352.1 825.872  49
   0   9   4 24999.1 708.981   1
   0  -9  -4 26705.3 757.078   4
   0  -9   4 24259.3 752.970  33
   0  -9   4 25347.6 739.550  34
   0  -9   4 27417.5 787.676  22
   0  -9   4 24979.8 765.214  24
   0  -9   5 874.707 130.295  48
   0  -9  -5 903.336 131.039  50
   0   9   5 870.436 107.157   1
   0  -9  -5 737.189 108.854   4
   0  -9  -5 736.304 111.674  21
   0  -9   5 642.719 97.3821  34
   0  -9   5 643.119 102.926  33
   0  -9   5 681.927 111.582  24
   0  -9   5 855.132 118.571  22
   0  -9   5 771.064 111.473  23
   0   9   6 23803.3 693.887  14
   0  -9  -6 22630.3 736.758  53
   0  -9  -6 24441.9 768.408  55
   0  -9   6 24885.5 778.523  48
   0   9   6 24204.4 702.694   1
   0  -9  -6 24761.1 747.221   4
   0  -9  -6 24622.9 764.731  21
   0  -9   6 23145.0 737.486  33
   0  -9   6 24468.9 732.646  34
   0  -9   6 24887.0 769.275  24
   0  -9   6 24981.9 764.253  22
   0  -9   6 24515.1 760.088  23
   0   9   7 580.120 90.4462  14
   0  -9  -7 418.763 87.7888  53
   0  -9   7 380.271 87.3681  48
   0  -9  -7 662.945 114.354  55
   0  -9  -7 389.183 90.0029  21
   0  -9   7 427.913 87.3466  33
   0  -9   7 352.806 87.3561  24
   0  -9   7 574.128 104.124  22
   0  -9   7 554.274 101.041  23
   0   9   8 19058.3 598.752  14
   0  -9   8 18583.3 649.070  48
   0  -9  -8 17806.1 651.744  55
   0  -9  -8 18652.5 656.077  21
   0  -9   8 18752.9 629.747  33
   0  -9   8 19005.2 655.668  24
   0  -9   8 18804.8 649.098  23
   0  -9  -8 18417.5 607.439  29
   0  -9   8 19576.3 661.033  22
   0  -9  -9 956.402 138.529  55
   0  -9   9 841.856 122.896  48
   0  -9  -9 921.065 136.765  21
   0   9   9 1377.77 137.111  14
   0  -9   9 1032.33 138.504  24
   0  -9  -9 1075.44 128.985  29
   0  -9   9 945.496 131.017  23
   0  -9   9 1119.21 142.045  22
   0  -9 -10 9217.57 424.746  21
   0   9  10 8907.93 377.901   8
   0  -9 -10 7990.21 404.424  55
   0  -9  10 8778.50 402.155  23
   0  -9  10 8686.84 401.559  24
   0  -9 -10 8167.62 374.089  29
   0  -9  10 8821.61 404.652  22
   0  -9 -11 1147.89 143.741  21
   0   9  11 1085.67 124.373   8
   0  -9 -11 1118.50 143.836  55
   0  -9  11 1289.23 144.269  24
   0  -9 -11 1300.10 136.903  29
   0  -9  11 1214.29 143.953  22
   0  -9  11 1519.27 157.931  23
   0  -9 -12 54.9659 41.3210  21
   0   9  12 74.2280 39.7712   8
   0  -9 -12 72.8589 50.5871  55
   0  -9  12 64.0020 40.5741  22
   0  -9  12 37.8610 33.4782  24
   0  -9  12 76.7750 44.4267  23
   0  -9 -13 891.762 117.137  55
   0  -9 -13 625.280 87.9513  29
   0  -9  13 618.072 91.9577  22
   0  -9  13 499.892 83.3943  23
   0  -9  13 616.359 90.1260  24
   0  -9 -13 792.839 105.378  21
   0  -9 -14 3002.75 197.442  55
   0  -9 -14 3232.14 180.816  29
   0  -9  14 3252.86 186.406  22
   0  -9  14 3467.38 191.960  23
   0  -9  14 2912.27 175.972  24
   0   9  15 96.0432 29.9720  19
   0  -9 -15 33.0177 32.0486  55
   0  -9 -15 71.4463 31.8986  29
   0  -9  15 54.9318 27.5408  23
   0 -10   0 7876.07 420.942  49
   0 -10   0 6900.45 345.462  15
   0 -10   1 5317.77 281.312  34
   0 -10   1 5496.42 347.048  49
   0 -10  -1 5052.44 335.415  49
   0 -10   1 4830.13 284.034  15
   0 -10  -1 4549.22 276.456  15
   0 -10   2 27014.3 828.763  48
   0 -10   2 27339.0 902.301  49
   0 -10   2 27170.9 809.686  35
   0 -10   2 28754.4 805.908  34
   0 -10  -2 28328.3 814.863  35
   0 -10  -2 26452.1 809.303  15
   0 -10   2 27524.2 813.096  15
   0 -10   2 26815.4 824.710  24
   0 -10  -3 6984.54 389.219  50
   0 -10  -3 9325.57 462.179  49
   0 -10   3 7125.22 411.531  49
   0 -10   3 8160.79 398.632  48
   0 -10  -3 8031.30 365.684  35
   0 -10   3 7680.66 359.775  34
   0 -10   3 8853.47 385.515  35
   0 -10   3 7669.74 361.588  15
   0 -10   3 7536.71 376.443  24
   0 -10   3 7873.39 381.558  22
   0 -10   4 7332.12 372.744  22
   0 -10   4 7899.50 389.170  24
   0 -10  -4 7446.40 398.367  50
   0 -10   4 7884.73 393.690  48
   0 -10   4 7739.11 426.850  49
   0 -10   4 7700.95 354.583  30
   0 -10   5-15.6470 44.3358  24
   0 -10   5 15.3349 34.3516  22
   0 -10   5 16.4020 32.8630  48
   0 -10  -5 17.5443 39.3007  50
   0 -10   6 772.391 122.479  22
   0 -10   6 819.558 123.934  24
   0 -10  -6 667.267 112.781  21
   0 -10  -6 646.353 114.086  50
   0 -10   6 510.287 102.402  48
   0 -10   7 3201.39 237.465  24
   0 -10   7 2946.80 230.085  22
   0 -10  -7 2990.82 235.634  21
   0 -10   7 3209.67 248.060  48
   0 -10  -8 142.796 61.5806  21
   0 -10   8 62.3178 44.1733  48
   0 -10  -8 64.3860 48.4024  55
   0 -10   8 60.1461 49.9855  23
   0 -10   8 92.3172 53.4188  24
   0 -10   8 136.447 56.8504  22
   0 -10  -9 4712.58 295.349  55
   0 -10   9 4722.97 286.540  48
   0 -10  -9 4799.50 296.410  21
   0  10   9 4865.39 257.823  14
   0 -10   9 5093.33 294.724  22
   0 -10   9 5160.71 297.116  24
   0 -10   9 4932.32 291.322  23
   0 -10 -10 397.642 88.7323  21
   0  10  10 335.748 74.5140   8
   0 -10 -10 270.171 76.9121  55
   0 -10 -10 431.958 82.0941  29
   0 -10  10 356.808 80.3946  24
   0 -10  10 245.745 70.0042  22
   0 -10  10 312.965 78.5436  23
   0 -10 -11 3145.63 225.325  55
   0 -10 -11 3409.93 229.785  21
   0  10  11 3148.70 195.099   8
   0 -10 -11 3219.61 201.820  29
   0 -10  11 3217.53 214.356  23
   0 -10  11 2782.82 201.305  22
   0 -10  11 3202.38 212.754  24
   0 -10 -12 1200.90 131.854  55
   0 -10 -12 1178.26 125.971  21
   0  10  12 1140.26 109.224   8
   0 -10 -12 991.152 105.094  29
   0 -10  12 1119.93 117.672  24
   0 -10  12 954.779 109.713  22
   0 -10 -13 4470.02 237.405  55
   0 -10 -13 4596.33 213.424  29
   0 -10  13 4719.73 224.292  24
   0 -10  13 4493.96 219.563  22
   0 -10 -13 4459.94 230.220  21
   0 -10 -14 1064.85 99.7985  55
   0 -10 -14 1141.13 97.8982  21
   0 -10 -14 1251.52 93.6155  29
   0 -10  14 1159.12 93.5020  24
   0 -11   0-14.2904 32.0120  30
   0 -11   0-14.8773 36.5074  15
   0 -11   0 20.3560 53.9536  49
   0 -11  -1 11300.3 461.334  30
   0 -11   1 12125.0 478.730  30
   0 -11   1 10360.6 453.198  15
   0 -11   1 12000.6 549.172  49
   0 -11  -1 11408.5 536.346  49
   0 -11   1 10928.0 465.934  48
   0 -11  -2 5542.01 304.415  30
   0 -11   2 5356.36 301.794  30
   0 -11   2 5383.28 304.340  15
   0 -11  -2 6225.07 381.302  49
   0 -11   2 5568.04 319.687  48
   0 -11   2 5209.03 352.063  49
   0 -11   3 15.7644 38.7036  24
   0 -11  -3 53.9283 40.5373  30
   0 -11   3 253.422 69.1073  30
   0 -11   3 100.080 60.7786  31
   0 -11   3 56.8701 42.7467  15
   0 -11   3 80.1955 45.4633  48
   0 -11  -3 20.3482 45.5980  49
   0 -11   3 143.797 74.2096  49
   0 -11  -4 5407.15 354.287  49
   0 -11   4 4976.65 307.110  48
   0 -11   4 4656.13 294.668  24
   0 -11   4 5102.57 286.339  30
   0 -11   5 1060.61 137.118  22
   0 -11   5 878.692 129.849  24
   0 -11   5 844.488 130.312  48
   0 -11  -5 1032.13 152.722  49
   0 -11  -6 4710.96 287.975  21
   0 -11   6 4710.48 291.683  24
   0 -11   6 5173.40 301.893  22
   0 -11   6 4757.21 298.040  48
   0 -11  -6 5385.79 349.387  49
   0 -11  -7 3528.33 246.939  21
   0 -11   7 3974.11 260.597  24
   0 -11   7 3660.92 251.100  22
   0 -11   7 3793.04 256.982  48
   0 -11  -8 2921.75 219.929  21
   0 -11   8 3062.00 224.128  48
   0 -11   8 3009.81 221.573  24
   0 -11   8 2586.42 204.011  22
   0 -11  -9 231.417 66.8837  21
   0  11   9 175.245 56.0388   8
   0 -11   9 292.144 68.5981  48
   0 -11   9 127.776 51.3005  22
   0 -11   9 116.641 48.6829  24
   0 -11 -10 187.011 58.6532  21
   0  11  10 145.696 49.7001   8
   0 -11  10 108.031 43.3861  48
   0 -11  10 230.940 61.2788  24
   0 -11  10 159.768 51.2091  22
   0 -11 -11 52.4212 43.5446  49
   0  11  11 8.24558 23.3663   8
   0 -11  11 19.8993 24.4177  31
   0 -11  11 29.6258 31.2862  24
   0 -11  11 19.4975 30.8854  22
   0 -11 -11 10.9378 32.8740  21
   0 -11  12 1848.82 130.937  31
   0 -11  12 1987.86 136.640  24
   0 -11  12 1828.71 130.047  22
   0 -11 -12 1901.25 141.920  21
   0 -11  13 389.904 52.7161  24
   0 -11 -13 457.825 61.3346  21
   0 -12   0 501.296 110.567  49
   0 -12   0 670.401 104.339  30
   0 -12   1 100.146 63.4559  49
   0 -12   1 13.9761 31.3164  30
   0 -12  -1 27.5510 33.8117  30
   0 -12   2 73.0918 46.3674  48
   0 -12  -2 158.944 68.9867  49
   0 -12   2 99.5082 59.8562  49
   0 -12   2 165.426 58.6371  30
   0 -12  -2 160.867 55.4195  30
   0 -12   3 342.043 82.0020  48
   0 -12  -3 490.577 113.219  49
   0 -12   3 374.666 83.0303  30
   0 -12  -3 617.402 95.9054  30
   0 -12   4 461.917 92.6448  48
   0 -12  -4 520.785 116.436  49
   0 -12   4 631.447 101.292  31
   0 -12   4 735.657 106.853  30
   0 -12   5 1094.69 136.617  48
   0 -12  -5 1253.62 164.904  49
   0 -12   5 1265.72 139.833  31
   0 -12   6 488.695 93.2569  48
   0 -12  -6 482.881 103.349  49
   0 -12   6 531.032 93.9844  24
   0 -12   6 519.578 89.7023  31
   0 -12   7 64.8818 43.1597  48
   0 -12  -7 117.665 60.7474  49
   0 -12   7 99.0576 46.4546  31
   0 -12   7 191.083 61.2347  24
   0 -12  -8 338.641 84.6574  49
   0 -12   8 279.573 66.2654  48
   0 -12  -8 266.353 63.8042  21
   0 -12   8 367.358 73.8646  31
   0 -12   8 336.733 73.7947  24
   0 -12  -9 1415.49 150.598  49
   0 -12   9 1494.29 131.435  48
   0  12   9 1523.94 122.885   8
   0 -12  -9 1420.23 132.439  21
   0 -12   9 1418.16 131.035  31
   0 -12   9 1546.22 135.725  24
   0 -12  10 112.182 36.8692  48
   0 -12 -10 126.320 46.0836  49
   0  12  10 108.247 36.2316   8
   0 -12  10 202.214 49.8851  31
   0 -12  10 121.040 42.5031  24
   0 -12 -10 176.240 47.4469  21
   0 -12 -11 2123.07 138.272  21
   0 -12  11 2112.80 133.300  31
   0  12  11 2144.19 121.545   8
   0 -13   0-12.1746 34.4967  30
   0 -13   0 17.6564 43.3268  49
   0 -13  -1 1401.32 138.870  30
   0 -13   1 1322.36 136.885  30
   0 -13  -1 1196.36 157.478  49
   0 -13   1 1193.00 159.001  49
   0 -13   2 627.169 96.0847  30
   0 -13  -2 577.244 90.8695  30
   0 -13  -2 398.815 97.2209  49
   0 -13   2 527.183 88.7555  48
   0 -13   3 56.3683 35.7173  30
   0 -13  -3 21.7784 28.8654  30
   0 -13   3 12.1540 27.2297  48
   0 -13  -3 16.9385 44.8977  49
   0 -13   4 5473.07 265.269  30
   0 -13  -4 5834.36 333.402  49
   0 -13   4 5340.79 279.151  48
   0 -13   5 74.4008 36.9358  31
   0 -13   5 127.057 46.3259  48
   0 -13  -5 154.131 63.6932  49
   0 -13   6 1698.21 141.586  31
   0 -13   6 1916.27 152.234  48
   0 -13  -6 1702.15 168.478  49
   0 -13   7 568.007 80.0992  31
   0 -13   7 716.257 90.2360  48
   0 -13  -7 761.332 107.304  49
   0 -13   8 895.923 92.1752  31
   0 -13   8 855.245 90.3650  48
   0 -13  -8 760.908 100.677  49
   0  13   8 659.794 76.7772   8
   0 -13   9 1693.17 118.579  31
   0 -13   9 2033.34 126.379  48
   0 -13  -9 1715.05 135.572  49
   0  13   9 1724.73 109.685   8
   0 -14   0 442.751 70.8488  30
   0 -14   1 1827.59 140.606  30
   0 -14  -1 1997.80 143.828  30
   0 -14   2 307.827 59.3666  30
   0 -14  -2 267.043 56.2037  30
   0 -14  -2 355.208 78.1692  49
   0 -14   3 381.752 62.8548  30
   0 -14  -3 449.605 65.0221  30
   0 -14  -3 404.231 80.3130  49
   0 -14   3 266.177 53.1213  48
   0 -14  -4 11.8698 29.1311  49
   0 -14   4 40.7738 28.3038  48
   0 -14   5 298.894 52.8780  48
   0 -14  -5 238.458 61.6323  49
   0 -14   6 1809.27 118.111  31
   0 -14  -6 1820.61 143.755  49
   0 -14   6 1872.49 123.026  48
   0  14   6 1834.39 114.609   8
  -1   0  19 352.788 60.7753  47
   1   0 -19 378.452 60.8081  55
   1   0 -17 3325.09 223.753  55
  -1   0  17 3319.11 209.883  16
  -1   0  16-12.9513 36.6975  16
   1   0 -16 14.4288 35.4066  55
  -1   0  16-12.0781 36.2994  19
  -1   0  15 289.279 75.6693  16
   1   0 -15 107.045 53.1887  55
  -1   0  15 255.117 67.7128  19
  -1   0  14-12.7082 33.6835  19
  -1   0  14 55.3030 45.9374  16
  -1   0  13 32127.8 855.649  19
  -1   0  13 29888.9 834.197  12
  -1   0  12-33.3273 43.1030  19
  -1   0  12 10.8162 30.6485  12
  -1   0  11 17762.6 536.088  19
  -1   0  11 16732.5 531.872  17
  -1   0  11 17714.4 531.020  12
  -1   0  11 17118.7 513.146   2
  -1   0  10 8.50559 24.1010  12
  -1   0  10 7.96095 21.1010   2
  -1   0   9 1141.82 91.2914  11
  -1   0   9 1059.32 94.7463  12
  -1   0   9 1208.28 99.1970   2
  -1   0   8 21.9378 19.0329  11
  -1   0   8-6.35179 17.9980  12
  -1   0   8-6.05515 19.1826   2
  -1   0   8 10.4793 15.7474   3
  -1   0   7 220527. 4197.38  12
  -1   0   7 222282. 4171.21  11
  -1   0   7 208745. 4168.11   3
  -1   0   7 215567. 4174.92   5
  -1   0   7 228047. 4190.34   2
  -1   0   6 22.6499 15.7232  12
  -1   0   6 3.98031 15.9524   3
  -1   0   6-4.41594 13.9925   2
  -1   0   5 23055.0 513.602  12
  -1   0   5 21934.8 493.487  11
  -1   0   5 22628.8 505.040   3
  -1   0   5 22558.8 509.758   2
  -1   0   4 3.02859 12.5103  12
  -1   0   4 21.1661 15.7405   2
  -1   0   4 2.86271 12.5013   3
  -1   0   3 56245.9 1081.28  12
  -1   0   3 56784.3 1081.57   2
   1   0  -3 52878.7 1036.24   4
  -1   0   3 55994.4 1080.70   3
   1   0  -3 55913.2 1056.76  41
  -1   0   2 19.4618 9.21457  12
  -1   0   2 13.3085 8.30734   3
  -1   0   2 1.82195 7.30687   2
   1   0  -2-1.51968 5.28208  41
  -1   0   1 53018.8 984.902  12
   1   0  -1 50352.7 984.233   6
  -1   0   1 53086.9 985.479   2
  -1   0   1 50346.0 990.934   3
   1   0  -1 51571.4 975.232   7
   1   0  -1 49120.4 989.474  41
   1   0   0 15.6268 7.98490  10
  -1   0   0 21.2241 5.94874  13
  -1   0   0 6.13201 5.79512   3
   1   0   0 11.3629 7.27523   6
   1   0   0 3.88605 5.02983  37
   1   0   0 12.0206 6.38942  41
  -1   0  -1 165936. 3097.57  53
   1   0   1 167484. 3131.12   6
   1   0   1 166498. 3120.81  40
   1   0   1 167089. 3121.18  37
   1   0   1 170606. 3123.53  39
   1   0   1 161175. 3116.50  41
   1   0   2 38.8626 11.7285  11
   1   0   2 11.7222 11.0197   6
   1   0   2 25.8275 6.22559   1
   1   0   2 5.06275 10.1475  39
   1   0   2-1.48801 5.38201  41
   1   0   2 10.6601 7.70595  37
   1   0   3 388128. 7334.65  54
   1   0   3 396055. 7328.96  11
   1   0   3 396907. 7297.76   1
   1   0   3 400930. 7339.60   6
   1   0   3 376834. 7339.07  37
   1   0   3 391335. 7301.95  41
   1   0   4 3.04234 9.63798  11
   1   0   4-3.06699 12.2899   6
   1   0   4 1.86866 7.94228   1
   1   0   5 24284.0 538.341  11
   1   0   5 23562.0 531.037   6
   1   0   6 9.04048 15.6875  11
   1   0   7 152816. 2973.85  11
   1   0   8 6.35333 20.1273  11
   1   0   9 23564.8 604.812  12
   1   0   9 24547.0 623.435  11
   1   0  10-13.2044 22.9120  39
   1   0  10-17.2793 25.9657  11
   1   0  10 31.2040 25.5239  54
   1   0  11 65647.2 1546.64  54
   1   0  11 67999.7 1617.84  39
   1   0  11 67396.2 1509.94  19
   1   0  11 71262.3 1514.03  11
   1   0  11 66507.1 1520.97   8
   1   0  12 13.3046 26.6571  54
   1   0  12-11.0793 27.1873  19
   1   0  12 10.9226 24.4675  11
   1   0  12-11.6885 30.9803   8
   1   0  12 16.2964 23.0881  39
   1   0  13 17608.2 562.511  19
   1   0  13 16472.5 549.501  11
   1   0  13 16206.1 626.797  39
   1   0  13 17537.0 573.841   8
   1   0  14-12.3436 30.2898  19
   1   0  14 25.3654 38.1163   8
   1   0  15 15101.7 520.350  19
   1   0  16-15.7590 38.6708  47
   1   0  16 11.1812 29.6357  19
   1   0  17 2099.85 157.772  25
   1   0  17 2003.32 175.610  47
   1   0  18 7.78293 27.0092  25
   1   0  18 8.57013 25.7565  23
   1   0  18-10.4825 25.7227  47
   1   0  19 5.89079 17.7044  23
   1   0  19 7.16995 20.3164  47
   1  -1 -19 178.359 46.0210  55
   1   1 -19 88.6606 34.7977  55
  -1  -1  19 139.322 38.8424  47
  -1   1  19 131.546 42.0644  47
   1  -1 -18 505.307 80.8100  55
   1   1 -18 464.400 76.8757  55
  -1  -1  18 478.000 78.2306  47
  -1   1  17 73.8957 42.3338  19
  -1  -1  17 68.3347 41.1705  16
   1  -1 -17 102.896 48.2393  55
   1   1 -17 137.186 57.2774  55
  -1  -1  16 4753.75 276.842  16
  -1   1  16 5477.87 287.682  16
  -1   1  16 5398.02 281.507  19
   1  -1 -16 5135.47 298.299  55
   1   1 -16 5702.78 312.692  55
  -1  -1  15 64.0296 42.5511  19
  -1   1  15 12.6632 33.5669  19
  -1  -1  15-14.0164 34.3976  16
  -1   1  15 54.1168 44.9541  16
   1  -1 -15 92.3568 51.1458  55
  -1  -1  14 4979.89 289.489  16
  -1  -1  14 4893.58 273.733  19
  -1   1  14 5144.45 278.054  19
   1  -1 -14 5178.51 305.895  55
  -1   1  13 7782.65 343.878  19
  -1  -1  13 6830.51 329.062  19
  -1   1  13 7641.52 342.289  17
  -1  -1  13 8075.24 367.147  16
  -1   1  13 7055.24 329.849  12
  -1  -1  13 7546.63 333.769  12
   1  -1 -13 8320.71 384.350  55
  -1  -1  12 86884.4 1906.40  19
  -1   1  12 85386.2 1901.86  17
  -1   1  12 88550.7 1909.07  19
  -1   1  12 85075.5 1870.89   2
  -1  -1  12 85918.4 1891.62  12
  -1   1  12 87781.2 1898.56  12
  -1  -1  12 92187.7 1956.33  16
  -1   1  11 6322.93 287.148  17
  -1  -1  11 6453.34 289.640  19
  -1   1  11 6604.83 287.580  19
  -1  -1  11 6170.66 277.026  12
  -1   1  11 6521.06 284.548  12
  -1   1  11 6584.86 279.013   2
  -1  -1  10 9706.74 344.560  12
  -1   1  10 9506.14 343.508  12
  -1  -1  10 9245.56 330.278   2
  -1   1  10 9706.86 337.191   2
  -1   1   9 27761.0 680.827  12
  -1  -1   9 27254.8 680.699  12
  -1  -1   9 26331.1 664.035   2
  -1   1   9 26669.6 671.453   2
  -1  -1   8 76880.2 1588.65  12
  -1   1   8 78083.9 1585.27  12
  -1   1   8 76738.4 1583.25   2
  -1  -1   8 74307.7 1575.29   2
  -1   1   8 77257.0 1565.21   3
  -1  -1   8 75788.4 1576.42   5
  -1   1   7 593.619 60.8988  12
  -1  -1   7 500.838 57.3042  12
  -1   1   7 627.819 59.1791   3
  -1  -1   7 578.620 59.6411   5
  -1  -1   7 554.483 54.7811   3
  -1  -1   7 615.304 61.0087   2
  -1   1   6 49272.9 1002.40  12
  -1  -1   6 46873.2 1005.20  12
  -1   1   6 47082.2 972.534  11
  -1   1   6 48639.1 994.837   3
  -1  -1   6 47256.7 986.645   3
  -1  -1   6 47243.2 1001.23   5
  -1  -1   6 47271.0 1001.01   2
  -1  -1   5 13094.3 331.958  12
  -1   1   5 12705.4 303.959  11
  -1   1   5 13084.2 328.219  12
  -1   1   5 12453.9 325.467   1
  -1  -1   5 12739.5 329.187   5
  -1  -1   5 12931.1 328.558   2
  -1  -1   5 12781.8 320.227   3
  -1   1   5 13075.7 325.516   3
  -1   1   4 291655. 5384.65  12
  -1  -1   4 302564. 5395.99  12
  -1   1   4 282001. 5356.10  11
   1  -1  -4 277166. 5356.14   4
  -1  -1   4 269173. 5377.04   3
  -1  -1   4 296963. 5390.20   2
  -1   1   4 291921. 5385.02   1
  -1   1   4 291450. 5385.44   3
  -1   1   3 1613.20 68.9649  12
  -1  -1   3 1567.56 73.1023  12
  -1   1   3 1627.52 72.7092   3
  -1   1   3 1707.17 72.6415   1
   1  -1  -3 1580.06 61.8298   4
  -1  -1   3 1535.27 70.7081   3
  -1  -1   2 143641. 2688.31  12
  -1   1   2 141557. 2675.72  12
  -1   1   2 139324. 2685.44   3
  -1   1   2 147407. 2681.77   1
  -1  -1   2 141488. 2687.66   3
   1  -1  -2 140816. 2670.14   4
   1  -1  -2 141016. 2680.10  35
  -1  -1   1 23542.4 467.590  13
  -1   1   1 22611.1 443.917  12
   1  -1  -1 22366.3 464.688  41
   1  -1  -1 22709.8 465.772  34
   1  -1  -1 22432.2 466.653  35
  -1  -1   1 22248.5 463.980   3
   1  -1  -1 22818.8 462.940   7
  -1   1   1 22233.3 458.193   3
  -1   1   1 22132.8 449.407   1
  -1  -1   0 65531.3 1179.31  53
   1  -1   0 65631.2 1184.93  40
   1   1   0 59519.5 1143.74  39
   1  -1   0 62596.1 1175.53  37
   1  -1   0 60850.0 1177.13  41
   1  -1   0 64372.4 1177.40  38
   1   1   0 65098.3 1179.73  10
   1  -1   0 57241.8 1145.49  11
  -1  -1   0 63777.8 1172.45  13
   1  -1   0 60520.8 1177.06  34
   1  -1   0 61282.3 1180.26  35
  -1   1   0 60777.8 1158.06   3
  -1   1   0 59310.9 1146.45   1
  -1   1  -1 2876.47 69.3014   3
   1   1   1 2913.35 78.8854  37
   1  -1   1 2983.34 97.2950  37
  -1  -1  -1 3084.04 90.8917  53
   1  -1   1 3049.18 92.8760  34
   1  -1   1 2804.73 92.4487  35
   1  -1   1 2891.52 81.5177  11
   1  -1   2 41718.1 809.166  39
   1  -1   2 41000.5 803.770  37
   1  -1   2 36592.7 779.160  35
   1   1   2 40489.4 774.537  37
   1  -1   2 40606.9 773.718  54
   1   1   2 39901.3 794.941  54
   1  -1   2 37975.7 777.838  34
   1  -1   2 38669.3 779.368  11
   1   1   3 5377.50 146.374   1
   1  -1   3 5655.64 179.116  39
   1   1   3 5888.14 159.122  37
   1   1   3 5266.14 141.810  41
   1  -1   3 6257.31 181.435  37
   1   1   3 5764.65 169.943  54
   1  -1   3 5576.60 153.615  54
   1  -1   3 5446.64 145.782  34
   1  -1   3 5659.36 158.230  11
   1   1   3 5271.93 156.613  11
   1   1   4 49292.3 988.548  54
   1   1   4 45951.0 965.723  11
   1  -1   4 49103.3 970.599  11
   1   1   4 47225.3 948.780   1
   1   1   4 46711.0 971.075   6
   1  -1   4 49607.3 1008.26  39
   1   1   5 834.559 66.5737  54
   1   1   5 868.908 61.4374  11
   1  -1   5 906.274 63.2347  11
   1   1   5 887.247 54.3382   1
   1   1   5 904.260 62.3633   6
   1  -1   5 869.908 74.5218  39
   1  -1   6 41479.2 869.036  11
   1  -1   6 40459.3 845.804  12
   1   1   6 40735.8 864.353  11
   1  -1   6 42244.1 926.242  39
   1  -1   7 4054.91 161.649  12
   1  -1   7 4310.60 175.590  11
   1   1   7 4162.64 170.589  11
   1  -1   7 4175.78 203.826  39
   1  -1   8 12192.0 367.995  11
   1   1   8 12249.8 365.585  11
   1   1   8 12526.0 396.930  54
   1  -1   8 12154.3 417.202  39
   1  -1   9 1509.05 116.130  11
   1   1   9 1880.65 124.453  11
   1   1   9 1587.17 130.568  54
   1  -1   9 1602.42 143.102  39
   1   1  10 229.786 58.2517  54
   1  -1  10 321.846 68.4543  39
   1   1  10 289.110 55.4659  11
   1   1  10 281.584 55.9138  12
   1  -1  10 311.260 58.6663  11
   1  -1  10 194.002 52.6042   8
  -1  -1 -11 3886.32 233.866  55
   1   1  11 3395.66 221.084  54
   1  -1  11 3297.09 232.695  39
   1  -1  11 3657.52 239.430  37
   1  -1  11 3791.98 210.921  19
   1   1  11 3538.39 197.008  12
   1   1  11 3192.60 191.757  11
   1  -1  11 2990.13 190.086  11
   1   1  11 3179.13 203.317   8
   1  -1  11 3481.76 210.601   8
   1   1  12 137.966 53.6703  54
  -1  -1 -12 200.418 61.4612  55
   1  -1  12 158.915 57.5313  39
   1   1  12 203.212 65.8185  39
   1  -1  12 199.430 57.8041  19
   1   1  12 193.548 51.8061  11
   1  -1  12 290.198 62.3765  11
   1  -1  12 236.123 62.7044   8
   1   1  12 187.463 56.4244   8
   1   1  13 88.7047 46.8715  54
  -1  -1 -13 100.779 52.0347  55
   1  -1  13 68.4467 45.3918  39
   1   1  13 126.044 54.1473  39
   1  -1  13 72.1161 34.1067  11
   1   1  13 132.493 51.2267  19
   1  -1  13 131.031 49.2365  19
   1  -1  13 100.042 46.9106   8
   1   1  13 124.617 51.5059   8
   1  -1  14 61.3481 50.6798  19
   1   1  14-12.4217 35.1971  19
   1   1  14 50.7744 35.9675   8
  -1  -1 -14 14.8747 29.8030  55
   1  -1  15 1964.72 197.432  47
  -1  -1 -15 2111.32 187.927  55
   1  -1  15 2252.29 175.696  19
   1   1  15 1987.61 168.803  19
   1  -1  16 15.6779 35.1208  47
   1  -1  16 11.9921 33.9807  25
   1   1  16 22.4269 31.7745  19
   1   1  17 13.1142 29.3881  47
   1  -1  17 80.0687 46.3178  47
   1  -1  17 60.6794 39.2471  25
   1  -1  17 86.9801 40.7623  23
   1   1  17 28.7458 30.3660  19
   1  -1  18 2600.18 161.883  23
   1  -1  18 2467.85 151.153  25
   1   1  18 2805.26 182.048  47
   1  -1  18 2730.35 180.996  47
   1   1  19-5.71706 18.9954  23
   1  -1  19 11.6431 21.0276  23
   1   1  19 6.78423 16.6478  47
   1  -1  19-7.09076 21.3105  47
  -1   2  19 2710.76 156.431  47
  -1  -2  19 2306.71 136.969  47
   1   2 -19 2358.02 139.921  55
   1  -2 -19 2218.09 141.293  55
  -1  -2  18 826.197 98.1378  47
   1   2 -18 858.115 97.8842  55
   1  -2 -18 565.673 86.0406  55
  -1  -2  17 3259.00 208.516  16
  -1   2  17 3158.02 196.552  19
  -1  -2  17 3478.58 226.761  47
   1  -2 -17 3864.14 238.216  55
   1   2 -17 3563.88 224.103  55
  -1   2  16 1976.50 168.570  16
  -1   2  16 1887.48 160.488  19
  -1  -2  16 1775.76 167.580  16
   1   2 -16 2216.90 189.666  55
   1  -2 -16 2146.67 190.763  55
  -1  -2  15 1821.25 172.248  16
  -1   2  15 1840.52 162.954  19
   1  -2 -15 2044.44 188.176  55
  -1   2  14 8408.16 373.680  17
  -1  -2  14 8877.66 402.688  16
  -1   2  14 8954.87 381.826  19
   1  -2 -14 9895.35 434.577  55
  -1  -2  13 26420.7 782.464  16
  -1   2  13 25095.3 736.085  19
  -1   2  13 26564.1 749.866  17
  -1  -2  13 25031.2 742.324  19
  -1   2  13 24677.5 717.145   2
  -1  -2  13 24612.2 719.342  12
  -1   2  13 24758.8 731.655  12
   1  -2 -13 28008.3 811.373  55
  -1  -2  12 2695.73 202.264  16
  -1   2  12 2654.17 188.213  17
  -1  -2  12 2434.84 182.432  19
  -1   2  12 2729.80 182.902   2
  -1   2  12 2758.67 187.858  12
  -1  -2  12 2719.34 184.155  12
   1  -2 -12 2906.04 216.942  55
  -1   2  11 3141.49 197.229  17
  -1  -2  11 3096.25 197.675  19
  -1  -2  11 3326.20 215.497  16
  -1   2  11 3580.94 200.006   2
  -1   2  11 3359.32 200.245  12
  -1  -2  11 3295.51 194.022  12
   1  -2 -11 3843.02 233.403  55
  -1  -2  10 4602.36 241.861  16
  -1  -2  10 4179.13 221.748  19
  -1   2  10 4938.65 230.304  12
  -1  -2  10 4481.01 218.799  12
  -1  -2  10 4235.71 212.278   5
  -1   2  10 4734.29 223.388   2
  -1   2   9 17066.9 477.985  12
  -1  -2   9 16526.3 476.154  12
  -1   2   9 16083.5 454.653   3
  -1  -2   9 16228.2 473.398   5
  -1   2   8 2622.53 142.321  12
  -1  -2   8 2313.84 135.958  12
  -1  -2   8 2137.42 132.575   5
  -1   2   8 2524.59 137.124   1
  -1   2   8 2513.88 133.161   3
  -1   2   7 37561.4 831.744  12
  -1  -2   7 36283.6 829.675  12
  -1   2   7 36544.2 820.695   3
  -1   2   7 38689.1 833.528   1
  -1  -2   7 36433.3 835.033   5
  -1  -2   6 17415.6 441.557  12
  -1   2   6 18204.6 436.917   3
  -1   2   6 17886.5 435.977   1
  -1  -2   6 17267.4 442.118   5
  -1  -2   5 3614.02 145.768  12
   1  -2  -5 3457.18 132.988   4
  -1   2   5 3953.88 146.676   1
  -1  -2   5 3943.79 144.414   3
  -1   2   5 4009.76 148.989   3
  -1  -2   5 4358.39 158.291   5
  -1  -2   4 282.889 35.0795  12
  -1  -2   4 287.017 33.9353   3
  -1  -2   4 332.258 38.3986   5
   1  -2  -4 300.629 33.5529   4
  -1   2   4 329.428 35.5189   1
  -1   2   4 329.024 36.7984   3
  -1  -2   4 342.007 33.5134  36
  -1  -2   4 314.922 33.7763  39
   1  -2  -3 6086.72 169.256  35
  -1  -2   3 5845.76 176.164   3
  -1  -2   3 5956.21 178.622   5
   1  -2  -3 5887.32 170.856   4
  -1   2   3 5794.37 169.902   1
  -1  -2   3 5944.26 171.757  36
  -1  -2   2 7185.81 198.491  13
  -1   2   2 6904.40 182.080   1
  -1  -2   2 7144.60 160.808   4
   1  -2  -2 7334.46 190.247   4
   1  -2  -2 7132.98 198.051   7
   1  -2  -2 7145.47 187.202  34
   1  -2  -2 7160.87 189.328  35
   1   2  -1 6269.11 162.754  10
  -1  -2   1 6442.97 175.068  13
   1  -2  -1 6309.73 170.287  34
   1  -2  -1 6226.82 172.627  35
  -1   2   1 5942.26 152.792   1
   1  -2  -1 6460.82 170.526   4
   1  -2  -1 6213.11 171.893   7
  -1  -2   1 6452.11 152.976   4
  -1   2   0 9492.25 214.302   1
  -1  -2   0 9812.57 207.537   7
  -1  -2   0 10848.5 254.232  53
   1  -2   0 10683.5 250.873  38
   1  -2   0 10047.0 238.795  37
   1  -2   0 10092.6 252.012  40
   1  -2   0 10659.4 214.755  53
   1  -2   0 10372.9 247.649  35
   1  -2   0 10174.8 243.970  34
  -1  -2   0 10135.6 247.753  13
   1  -2   0 9771.68 203.591  11
   1  -2   1 163723. 3112.77  37
   1  -2   1 164792. 3117.39  38
   1  -2   1 166496. 3130.21  40
  -1  -2  -1 167195. 3111.80  53
   1  -2   1 163555. 3109.66  35
   1  -2   1 162367. 3108.62  34
   1  -2   1 163455. 3079.19  11
   1  -2   2 13109.2 311.157  37
  -1  -2  -2 12802.4 300.922  53
   1   2   2 12605.9 301.298  54
   1  -2   2 12386.1 260.386  54
   1  -2   2 11797.4 293.263  35
   1  -2   2 12632.8 296.775  34
   1  -2   2 12738.6 284.374  11
   1   2   3 136686. 2520.29   1
  -1  -2  -3 132507. 2511.33  36
   1  -2   3 136983. 2550.91  37
   1   2   3 135755. 2537.97  54
   1  -2   3 131578. 2516.26  34
   1  -2   3 130648. 2512.72  35
   1  -2   3 128394. 2516.21  11
   1   2   3 125181. 2517.20  11
   1   2   4 383.905 36.6725   1
   1  -2   4 310.965 41.7661  37
   1  -2   4 329.694 43.7001  39
   1   2   4 358.745 42.3136  54
   1  -2   4 362.600 35.2436  34
   1  -2   4 323.006 36.8524  11
   1   2   4 284.521 33.6503  11
   1   2   5 102952. 2126.97  54
   1   2   5 108445. 2097.92  11
   1  -2   5 109647. 2109.11  11
   1   2   5 105412. 2087.75   1
   1  -2   5 108523. 2150.80  37
   1  -2   5 112071. 2151.57  39
   1   2   6 43665.1 964.705  54
   1  -2   6 44511.7 939.439  11
   1   2   6 44204.7 928.798  11
   1   2   6 42467.8 911.608   1
   1  -2   6 42724.7 980.199  39
   1   2   7 4330.31 200.190  54
   1   2   7 4391.62 179.459  11
   1  -2   7 4477.35 188.400  11
   1   2   7 4484.31 171.398   1
   1  -2   7 4496.85 214.269  39
   1  -2   8 2576.25 146.111  11
   1   2   8 2537.78 138.507  11
   1   2   8 2501.19 157.929  54
   1  -2   8 2675.29 172.044  39
   1   2   9 660.695 75.4338  11
   1  -2   9 552.944 72.3132  11
   1   2   9 520.983 78.5104  54
   1  -2   9 617.038 88.4577  39
   1  -2   9 616.145 91.1386  37
  -1  -2 -10 965.242 112.374  55
   1   2  10 865.130 106.404  54
   1   2  10 861.340 91.6343  11
   1  -2  10 816.342 94.2062  11
   1  -2  10 806.943 98.6634   8
   1   2  10 845.651 98.7324   8
   1  -2  10 810.782 108.201  37
   1  -2  10 718.549 103.986  39
  -1  -2 -11 12015.1 454.282  55
   1   2  11 11131.0 443.933  54
   1  -2  11 12119.1 478.054  37
   1  -2  11 10858.1 456.527  39
   1  -2  11 11526.8 414.218  11
   1   2  11 11653.0 409.124  12
   1   2  11 12245.2 410.707  11
   1   2  11 11675.4 424.394   8
   1  -2  11 11882.0 430.607   8
   1   2  12 14.2254 28.5036  54
  -1  -2 -12 41.8886 34.2647  55
   1  -2  12-15.7429 27.3184  37
   1  -2  12 15.6839 22.2226  39
   1  -2  12 100.925 40.5059  19
   1  -2  12 11.4780 28.1675  11
   1   2  12 10.9103 24.4421  12
   1   2  12 23.7614 31.4914   8
   1  -2  12 12.0830 29.6521   8
   1   2  13 21595.4 714.832  54
  -1  -2 -13 23175.0 728.666  55
   1  -2  13 21130.6 657.816  19
   1  -2  13 20674.8 726.467  39
   1  -2  13 21527.1 737.283  37
   1   2  13 23320.2 782.695  39
   1   2  13 22212.7 661.101  12
   1  -2  13 22285.1 681.167   8
   1   2  13 23599.6 687.580   8
   1  -2  14 17.2864 34.6362  47
  -1  -2 -14 15.3474 37.6620  55
   1  -2  14 36.3935 40.3078  19
   1   2  14 12.5236 33.1952  19
   1   2  14 12.7207 36.0454   8
   1  -2  14 13.6655 38.7224  25
   1  -2  15 12034.5 513.828  47
  -1  -2 -15 11962.1 487.683  55
   1   2  15 11997.0 451.472  19
   1   2  15 12278.7 453.171   8
   1  -2  15 11656.6 455.624  25
   1   2  16 355.160 72.2898  19
  -1  -2 -16 218.398 64.3999  55
   1  -2  16 471.960 97.8311  47
   1  -2  16 364.181 78.7786  23
   1  -2  16 272.392 65.2417  25
   1   2  17 3321.68 194.256  19
  -1  -2 -17 3171.43 208.723  55
   1   2  17 3341.26 219.913  47
   1  -2  17 3102.37 216.449  47
   1  -2  17 3891.78 217.753  23
   1  -2  17 3619.61 206.258  25
   1  -2  18 314.839 62.7396  47
   1   2  18 427.543 71.2651  47
   1  -2  18 365.710 57.8675  25
   1  -2  18 409.735 64.5088  23
   1   2  18 413.086 61.5850  19
   1  -2  19 164.822 35.7836  23
   1   2  19 147.947 34.4231  23
   1  -2  19 150.979 36.1318  47
   1   3 -19 11.6937 18.5226  55
   1  -3 -19-6.88309 21.8054  55
  -1   3  19 20.6883 19.5403  47
  -1   3  18 99.2744 35.9675  19
   1  -3 -18 176.213 48.1084  55
   1   3 -18 147.042 40.7176  55
  -1   3  17 48.6095 36.4412  19
  -1  -3  17 10.9350 30.9842  16
   1   3 -17-33.4011 36.9925  55
   1  -3 -17 49.1356 34.8063  55
  -1  -3  16 5402.03 293.636  16
  -1   3  16 5824.84 285.174  19
   1  -3 -16 5635.46 314.265  55
  -1   3  15 1079.00 124.632  19
  -1  -3  15 902.660 123.832  16
   1  -3 -15 803.438 123.079  55
  -1   3  14 13042.4 475.699  19
  -1  -3  14 13211.4 511.393  16
  -1   3  14 12250.5 466.434  17
   1  -3 -14 12823.7 516.344  55
  -1   3  13 197.078 59.2850  17
  -1   3  13 175.241 52.4616   2
  -1  -3  13 145.064 61.7587  16
  -1   3  13 261.383 66.0764  12
   1  -3 -13 198.688 63.2298  55
  -1   3  12 23884.3 702.985  17
  -1  -3  12 23928.4 743.509  16
  -1   3  12 24201.5 694.111   2
  -1   3  12 24701.1 707.870  12
   1  -3 -12 25259.9 762.191  55
  -1  -3  11 24688.5 726.678  16
  -1   3  11 23321.2 679.381  17
  -1  -3  11 23330.9 674.843   5
  -1   3  11 24055.8 675.980   2
  -1   3  11 24737.6 686.613  12
   1  -3 -11 24562.7 731.858  55
  -1   3  10 3283.73 193.595  17
  -1  -3  10 2916.03 197.721  16
  -1  -3  10 3189.96 188.057   5
  -1   3  10 3266.32 188.108  12
  -1  -3  10 2866.99 176.735  12
   1  -3 -10 3222.14 208.791  55
  -1   3   9 544.970 70.5710   1
  -1  -3   9 472.089 69.4931   5
  -1   3   9 619.247 73.0281   3
  -1  -3   9 515.641 72.8619  12
  -1   3   9 518.571 69.5783  12
  -1  -3   8 1782.97 124.638   5
  -1   3   8 1946.72 125.092   1
  -1   3   8 1738.73 117.217   3
  -1  -3   8 1853.73 123.357  12
  -1  -3   7 1455.55 106.298   5
  -1   3   7 1486.90 101.230   3
  -1   3   7 1579.09 104.822   1
  -1  -3   7 1346.64 98.9096  12
  -1  -3   6 94785.6 1983.05   5
  -1   3   6 100447. 1971.26   1
  -1   3   6 101043. 1976.47   3
  -1  -3   5 6695.97 225.982   5
   1  -3  -5 6450.18 214.175   4
  -1   3   5 7023.12 218.031   1
  -1  -3   5 6705.78 229.160  13
  -1  -3   4 98430.2 1910.48   5
   1  -3  -4 95108.3 1902.55   4
  -1   3   4 95989.0 1894.59   1
   1  -3  -4 99629.2 1885.70  35
  -1  -3   4 95834.1 1915.66  13
  -1  -3   4 95812.1 1891.18  36
  -1  -3   3 58328.0 1163.25   5
   1  -3  -3 56421.0 1162.39   4
   1  -3  -3 57281.2 1175.26   7
  -1   3   3 57748.7 1150.37   1
   1  -3  -3 59095.9 1154.93  35
   1  -3  -3 56599.7 1143.36  34
  -1  -3   3 58104.2 1173.92  13
  -1  -3   3 56216.3 1159.31  36
  -1  -3   2 40210.5 809.797   5
  -1   3   2 39009.7 799.937   1
   1  -3  -2 40723.9 822.756   4
  -1  -3   2 38934.0 783.655   4
   1  -3  -2 39336.7 825.270   7
  -1  -3   2 38250.9 821.298  36
   1  -3  -2 38179.3 806.832  34
   1  -3  -2 40338.7 819.584  35
  -1  -3   2 39736.8 827.308  13
  -1  -3   1 460.122 35.9433   5
   1  -3  -1 455.961 41.1729   7
  -1   3   1 381.960 31.5967   1
  -1  -3   1 401.109 34.0534   4
   1  -3  -1 505.403 44.0420   4
  -1  -3   1 441.762 43.1742  36
   1  -3  -1 435.889 41.5794  40
   1  -3  -1 385.704 36.9101  34
   1  -3  -1 334.255 37.1512  35
  -1  -3   1 411.278 40.7637  13
   1   3  -1 399.540 32.3049  10
   1  -3   0 209484. 3909.06  53
  -1  -3   0 212618. 3958.01  53
   1  -3   0 213245. 3958.24  40
  -1  -3   0 207666. 3952.56  36
   1  -3   0 214413. 3952.04  38
   1  -3   0 204940. 3925.75  37
  -1  -3   0 208392. 3908.47   5
  -1   3   0 198999. 3907.52   1
  -1  -3   0 211061. 3931.84   4
   1  -3   0 206657. 3948.27  35
   1  -3   0 208924. 3941.86  34
  -1  -3   0 211506. 3951.84  13
   1  -3   1 226475. 4355.53  35
   1  -3   1 227933. 4350.25  34
  -1  -3  -1 233365. 4359.95  53
   1  -3   1 228684. 4346.00  37
  -1  -3  -1 229423. 4356.53  36
   1  -3   1 234669. 4361.54  38
   1  -3   1 231992. 4374.09  40
  -1  -3  -2 22267.4 510.038  53
   1  -3   2 22715.3 509.520  37
   1  -3   2 22699.1 515.224  38
  -1  -3  -2 21873.1 502.321  36
   1  -3   2 22437.4 503.253  34
   1  -3   2 22114.9 504.741  35
   1  -3   2 22881.5 479.283  11
   1   3   3 11.6807 13.5139  54
  -1  -3  -3 12.3441 15.4251  53
  -1  -3  -3 13.8782 11.5302  36
   1  -3   3 17.7000 12.5404  37
   1  -3   3 58.6851 18.0023  34
   1  -3   3 3.58396 11.3562  35
   1  -3   3 3.16352 10.5136  11
   1   3   4 74.4897 24.2726  54
   1  -3   4 73.9395 24.8535  37
   1   3   4 119.602 25.2959   1
   1  -3   4 74.7130 21.2573  34
   1   3   4 60.2531 20.0087  11
   1  -3   4 54.9051 20.4599  11
   1   3   5 211.327 38.4150  54
   1  -3   5 203.436 39.4746  37
   1   3   5 219.135 34.5370   1
   1  -3   5 212.156 34.2536  34
   1  -3   5 226.948 36.9191  11
   1   3   5 259.012 36.6711  11
   1   3   6 13754.6 398.893  54
   1  -3   6 14294.9 382.531  11
   1   3   6 13427.8 366.287  11
   1   3   6 13351.5 364.949   1
   1  -3   6 12896.2 407.451  39
   1  -3   6 14511.0 423.573  37
   1   3   7 12071.8 391.955  54
   1  -3   7 13148.2 380.306  11
   1   3   7 12991.5 364.460  11
   1   3   7 12005.6 353.109   1
   1  -3   7 13189.1 420.836  37
   1  -3   7 12707.9 412.569  39
   1   3   8 5757.67 257.723  54
   1  -3   8 6290.00 248.373  11
   1   3   8 5888.42 228.550  11
   1   3   8 5571.61 219.737   1
   1  -3   8 5879.17 272.539  39
   1  -3   8 5602.08 269.918  37
   1  -3   9 10744.9 367.372  11
   1   3   9 10105.3 383.260  54
   1  -3   9 10976.6 417.416  37
   1   3  10 6683.44 316.446  54
  -1  -3 -10 6761.36 319.567  55
   1  -3  10 6931.02 293.255  11
   1  -3  10 6879.05 334.167  37
   1  -3  10 6981.61 332.213  39
   1   3  10 6926.14 303.106   8
   1  -3  10 6092.70 291.349   8
   1  -3  11 3740.06 252.702  37
   1  -3  11 3544.37 242.866  39
  -1  -3 -11 3492.06 235.561  55
   1   3  11 3993.27 248.370  54
   1   3  11 3735.83 222.983   8
   1  -3  11 3459.19 219.735   8
   1   3  12 1146.19 127.707   8
   1  -3  12 921.062 130.565  47
  -1  -3 -12 1002.50 132.570  55
   1   3  12 964.319 126.424  54
   1  -3  12 802.938 122.863  37
   1   3  12 1138.66 121.167  12
   1  -3  12 1030.60 126.932  25
   1  -3  13 50.2482 50.3384  47
   1   3  13 12.7075 36.0068   8
   1  -3  13-13.7685 33.7865  25
  -1  -3 -13 15.6215 41.4049  55
   1  -3  14 4814.76 306.745  47
  -1  -3 -14 4435.32 287.460  55
   1   3  14 4597.09 264.696   8
   1  -3  14 5017.30 283.900  25
   1  -3  15 660.626 111.390  47
  -1  -3 -15 561.942 107.261  55
   1   3  15 649.180 98.6642  19
   1   3  15 813.608 107.960   8
   1  -3  15 681.823 105.699  23
   1  -3  15 767.177 109.725  25
   1   3  16-10.7986 30.6003  19
  -1  -3 -16 40.8322 33.4013  55
   1  -3  16-14.3768 32.2073  47
   1  -3  16 121.852 48.8298  23
   1  -3  16 46.0776 36.4949  25
   1   3  17 531.240 76.7301  19
  -1  -3 -17 633.437 94.7137  55
   1  -3  17 533.473 87.9036  47
   1  -3  17 576.406 83.5864  23
   1  -3  17 585.226 81.4744  25
   1   3  18 1225.87 99.6324  19
  -1  -3 -18 1130.25 105.020  55
   1  -3  18 1285.40 114.438  47
   1  -3  18 1111.76 95.9131  25
   1  -3  18 1178.44 103.738  23
  -1   4  18 474.529 63.4763  19
   1   4 -18 435.300 62.9564  55
   1  -4 -18 374.942 64.3581  55
  -1   4  17 1134.32 108.369  19
  -1  -4  17 1339.51 127.377  16
   1  -4 -17 1051.66 118.857  55
   1   4 -17 1117.96 115.250  55
  -1  -4  16 1853.92 165.189  16
  -1   4  16 2338.83 168.440  19
   1  -4 -16 2322.24 192.414  55
  -1   4  15 2841.15 197.874  19
  -1   4  15 2383.27 181.583  17
  -1  -4  15 3002.41 222.037  16
   1  -4 -15 2888.21 225.902  55
  -1   4  14 43710.2 1104.82  19
  -1   4  14 42328.5 1095.60  17
  -1  -4  14 43878.2 1158.68  16
   1  -4 -14 45157.6 1181.06  55
  -1   4  13 23156.9 697.667  17
  -1  -4  13 23552.6 743.370  16
   1  -4 -13 23419.4 751.436  55
  -1  -4  13 22423.2 705.144  23
  -1   4  12 184.404 60.3493  54
   1  -4 -12 236.380 69.4714  55
  -1   4  12 244.615 60.6945   2
  -1   4  12 83.8235 50.9667  17
  -1   4  12 167.512 54.9950  12
  -1  -4  12 101.054 52.2135  16
  -1  -4  12 91.1041 47.0867  23
   1  -4 -11 26419.1 778.145  55
  -1  -4  11 24164.2 716.378   5
  -1   4  11 25435.0 726.540  17
  -1  -4  11 26113.3 773.625  16
  -1   4  11 26898.9 728.501  12
  -1  -4  11 25188.6 739.388  23
   1  -4 -10 1287.76 134.163  55
  -1  -4  10 1376.17 137.745  16
  -1   4  10 1469.93 123.156   3
  -1   4  10 1447.46 127.461   1
  -1  -4  10 1250.17 124.428   5
  -1   4  10 1377.10 125.263  12
  -1  -4  10 1352.40 133.597  23
  -1  -4   9 886.322 107.644  16
  -1   4   9 895.264 95.1274   1
  -1   4   9 797.456 87.1477   3
  -1  -4   9 878.157 97.4129   5
  -1   4   9 668.471 84.0328  12
  -1   4   8 136.669 36.6320   3
  -1  -4   8 162.133 42.8741   5
  -1   4   8 139.442 38.1664   1
  -1  -4   7 5609.38 237.989   5
  -1   4   7 6057.06 237.419   3
  -1   4   7 6274.50 238.073   1
  -1  -4   7 5859.56 242.786  13
  -1   4   6 19855.1 501.116   1
   1  -4  -6 19036.1 501.581   4
  -1  -4   6 19584.0 515.362   5
  -1  -4   6 19451.8 517.577  13
  -1  -4   5 18333.5 469.435   5
  -1   4   5 17848.8 451.466   1
   1  -4  -5 17811.9 463.104   4
  -1  -4   5 17434.8 469.346  13
  -1   4   4 1034.35 74.0066   1
   1  -4  -4 1166.33 88.8924   7
   1  -4  -4 1181.80 84.1895   4
   1  -4  -4 1313.05 81.2412  35
  -1  -4   4 1103.53 84.7023  13
  -1  -4   4 1192.86 82.3706  36
  -1  -4   3 20730.0 486.859   5
   1  -4  -3 20707.8 498.041   4
   1  -4  -3 20467.4 506.183   7
  -1   4   3 20304.4 476.768   1
   1  -4  -3 20522.0 487.014  35
   1  -4  -3 19781.6 472.481  34
  -1  -4   3 21296.3 504.397  13
  -1  -4   3 20403.5 495.101  36
  -1  -4   2 127367. 2481.82   5
  -1   4   2 132275. 2476.50   1
   1  -4  -2 132125. 2504.72   7
   1  -4  -2 125844. 2505.85   4
  -1  -4   2 126334. 2508.73  36
   1  -4  -2 126620. 2502.01  40
   1  -4  -2 131690. 2489.72  34
  -1  -4   2 125777. 2507.38  13
   1  -4  -1 55126.6 1103.94  53
  -1  -4   1 55689.7 1156.40  53
  -1  -4   1 55291.7 1101.29   5
   1  -4  -1 55517.9 1141.05   4
  -1  -4   1 53323.5 1111.09   4
  -1   4   1 54875.4 1102.96   1
  -1  -4   1 54549.0 1141.42  36
   1  -4  -1 56952.7 1139.33  40
   1  -4  -1 54585.9 1125.86  34
  -1  -4   1 55996.0 1144.16  13
  -1  -4   0 541.081 55.0890  53
   1  -4   0 570.531 55.9948  40
  -1  -4   0 583.234 56.6564  36
   1  -4   0 635.333 47.0250  37
  -1  -4   0 612.528 51.5836   4
   1  -4   0 618.658 54.8158  34
   1  -4   1 12094.9 304.415  37
   1  -4   1 11835.0 333.959  40
  -1  -4  -1 12276.8 324.126  36
   1  -4   1 11874.4 322.301  38
  -1  -4  -1 11565.4 313.717   4
   1  -4   1 11409.0 313.718  34
  -1  -4  -1 11433.2 322.849  53
   1  -4   2 30825.4 708.300  38
  -1  -4  -2 31856.7 703.971  36
   1  -4   2 31595.9 695.577  37
  -1  -4  -2 31708.4 704.987   4
  -1  -4  -2 32677.9 712.013  53
   1  -4   2 31186.4 699.322  34
   1  -4   2 31962.4 705.463  35
   1  -4   3 14966.7 395.479  38
  -1  -4  -3 14788.5 376.820  36
   1  -4   3 14759.1 384.678  37
   1  -4   3 13923.8 375.295  34
   1  -4   3 14247.2 376.191  35
  -1  -4  -3 14516.4 386.287  53
  -1  -4  -4 45160.6 975.429  53
   1   4   4 44545.4 960.386  54
   1  -4   4 45738.9 980.334  37
   1   4   4 46091.7 961.960   1
   1  -4   4 45285.2 955.108  35
   1  -4   4 45485.0 960.136  34
   1   4   4 41718.6 933.662  11
   1   4   5 22919.9 556.798  54
   1  -4   5 21760.2 567.773  37
   1   4   5 22233.7 541.955   1
   1  -4   5 22429.9 540.662  34
   1   4   5 21392.7 524.843  11
   1  -4   6 35696.5 839.070  37
   1   4   6 33992.6 815.446  54
   1   4   6 34241.0 786.111   1
   1  -4   7 5131.99 242.044  37
   1   4   7 4919.10 226.041  54
   1   4   7 5072.15 208.259   1
   1  -4   8 40353.2 1001.44  37
   1   4   8 41089.4 932.751   1
   1   4   8 39655.1 979.374  54
   1   4   9 515.756 76.5738  14
   1   4   9 527.896 82.9007  54
  -1  -4  -9 590.789 89.7851  55
   1  -4   9 527.416 87.0238  47
   1   4   9 491.518 68.0884   1
   1   4   9 380.876 70.1024   8
   1  -4   9 429.249 81.0297  37
   1  -4   9 367.580 68.7316  33
   1  -4   9 467.352 78.9909  25
   1  -4  10 7572.13 356.891  47
   1   4  10 7610.37 343.846  54
  -1  -4 -10 8237.89 367.245  55
   1  -4  10 7368.57 355.981  37
   1   4  10 7461.26 327.495   8
   1  -4  10 8224.94 352.182  25
   1  -4  11 13714.2 530.323  47
  -1  -4 -11 14650.0 540.176  55
   1   4  11 13080.7 504.926  54
   1  -4  11 14333.4 540.863  37
   1  -4  11 14584.5 513.799  25
   1   4  11 13149.6 478.651   8
   1   4  12 13425.1 489.731   8
   1  -4  12 14441.9 552.878  47
   1   4  12 13290.3 521.550  54
  -1  -4 -12 13809.3 539.071  55
   1  -4  12 13191.5 541.594  37
   1   4  12 13584.0 488.664  12
   1  -4  12 14272.6 527.139  23
   1  -4  12 14457.8 522.645  25
   1  -4  13 951.308 135.669  47
  -1  -4 -13 845.532 129.493  55
   1  -4  13 797.626 120.245  23
   1  -4  13 1192.15 139.521  25
   1   4  13 1080.09 128.109   8
   1  -4  14 2007.23 192.991  47
   1   4  14 1520.97 150.945   8
  -1  -4 -14 2119.12 196.908  55
   1  -4  14 1823.47 170.146  25
   1  -4  14 2223.02 188.838  23
   1  -4  15 12145.0 499.897  47
   1   4  15 12461.3 455.040   8
   1   4  15 12822.8 462.024  19
  -1  -4 -15 12692.6 507.644  55
   1  -4  15 14071.4 501.478  23
   1  -4  15 12952.1 477.939  25
   1   4  16 7096.18 306.950  19
   1  -4  16 6662.64 330.077  47
  -1  -4 -16 7359.13 345.438  55
   1  -4  16 6891.78 310.407  25
   1  -4  16 7213.23 322.491  23
   1   4  17 334.090 60.5075  19
   1  -4  17 188.449 51.5816  47
   1  -4  17 218.459 52.7201  25
   1  -4  17 215.566 54.1278  23
  -1  -4 -17 322.165 66.4727  55
   1   4  18 605.396 68.5597  19
   1  -4  18 733.227 77.1752  23
  -1  -4 -18 736.264 82.0366  55
  -1   5  18 185.717 39.7115  19
  -1  -5  18 289.310 51.3670  22
   1  -5 -18 268.857 45.0072  29
   1  -5 -18 238.132 49.4723  55
  -1   5  17 1670.07 124.390  19
  -1  -5  17 1626.85 133.136  16
   1  -5 -17 1665.26 127.739  29
   1  -5 -17 1501.44 137.086  55
  -1  -5  16 1183.23 130.984  16
  -1   5  16 1272.39 119.286  19
   1  -5 -16 1487.38 147.858  55
  -1   5  15 494.271 84.6547  19
  -1   5  15 441.846 77.9406  17
  -1  -5  15 552.023 98.1396  16
  -1  -5  15 420.898 79.4686  23
   1  -5 -15 452.925 94.1167  55
  -1  -5  14 4023.34 265.275  16
  -1   5  14 4131.87 244.272  17
  -1  -5  14 4239.08 258.148  23
   1  -5 -14 4229.04 277.100  55
  -1   5  13 149.729 54.5176  17
  -1  -5  13 61.7538 48.9441  16
  -1  -5  13 96.1891 47.7235  23
   1  -5 -13 110.487 59.1934  55
   1  -5 -12 2043.25 190.378  55
  -1  -5  12 1719.81 164.857  23
  -1  -5  12 1744.83 174.064  16
  -1   5  12 1984.19 168.289  17
  -1  -5  11 27533.3 834.685  16
   1  -5 -11 29017.6 840.913  55
  -1   5  11 28990.2 785.698  12
  -1  -5  11 29895.4 823.486  23
  -1  -5  10 4478.18 266.077  16
   1  -5 -10 4241.56 256.661  55
  -1   5  10 4301.16 229.286   3
  -1   5  10 4050.47 227.078   1
  -1  -5  10 4169.45 237.909   5
  -1   5  10 4500.50 236.945  12
  -1  -5  10 4461.40 254.109  23
  -1   5   9 6110.35 272.632   1
  -1   5   9 6037.79 269.662   3
  -1  -5   9 5895.04 279.182   5
   1  -5  -9 6007.94 298.155  55
  -1  -5   9 6303.84 296.968  23
  -1  -5   9 6338.13 310.385  16
   1  -5  -9 5991.00 297.265  21
  -1  -5   8 1579.35 143.023  16
   1  -5  -8 1630.23 142.971  21
  -1   5   8 1464.88 121.448   3
  -1   5   8 1821.64 133.055   1
  -1  -5   8 1837.03 142.178   5
  -1  -5   7 2084.85 143.281   5
  -1   5   7 2212.02 139.219   1
   1  -5  -7 2018.15 147.150   7
  -1   5   7 2043.45 138.565   3
  -1  -5   7 2338.09 151.535  13
   1  -5  -6 2247.51 139.296   4
  -1  -5   6 2554.99 150.162   5
  -1   5   6 2317.63 136.119   1
   1  -5  -6 2125.98 145.660   7
  -1  -5   6 2365.44 145.864  13
  -1  -5   5 15592.0 437.169   5
   1  -5  -5 15710.0 443.696   4
  -1   5   5 15594.6 425.023   1
   1  -5  -5 15468.1 454.287   7
  -1  -5   5 15448.0 445.055  13
  -1  -5   4 54402.1 1192.19  13
   1  -5  -4 56268.8 1175.01  35
  -1   5   4 56167.1 1169.23   1
  -1  -5   4 52711.2 1172.27   5
   1  -5  -4 57242.8 1200.43   4
   1  -5  -4 55535.8 1200.39   7
  -1  -5   3 10131.3 301.484   5
   1  -5  -3 10347.7 319.988   4
   1  -5  -3 9897.54 317.255   7
  -1   5   3 10231.2 298.562   1
  -1  -5   3 9965.02 314.643  36
   1  -5  -3 10637.6 305.638  53
   1  -5  -3 10633.3 315.259  35
  -1  -5   3 10570.1 323.390  13
  -1  -5   2 28511.2 637.920   5
   1  -5  -2 29307.2 678.231   4
  -1   5   2 27445.3 634.080   1
   1  -5  -2 28822.0 669.911   7
   1  -5  -2 27269.6 637.840  53
   1  -5  -2 28319.6 659.901  40
  -1  -5   2 28178.5 672.267  36
   1  -5  -2 29024.8 652.465  34
  -1  -5   2 28911.7 673.655  13
  -1  -5   1 27299.8 641.830  13
  -1  -5   1 26806.0 641.450  36
   1  -5  -1 26276.7 630.492  40
   1  -5  -1 27928.0 625.274  34
  -1  -5   1 27261.9 609.793   4
   1  -5  -1 27250.7 640.094   4
   1  -5   0 14833.8 412.369  40
  -1  -5   0 15287.1 412.591  36
  -1  -5   0 14803.7 415.571  53
   1  -5   0 15321.5 404.392  34
  -1  -5   0 15675.6 398.200   4
  -1  -5  -1 39716.9 911.144  53
   1  -5   1 41072.5 896.076  34
  -1  -5  -1 42814.3 900.824   4
  -1  -5  -1 41657.5 905.453  36
   1  -5   1 39113.2 911.184  40
  -1  -5  -2 92075.7 1961.92  53
   1  -5   2 98830.8 1964.44  34
  -1  -5  -2 98495.6 1963.39   4
   1  -5   2 98342.1 1967.41  38
  -1  -5  -2 100415. 1962.88  36
  -1  -5  -3 15026.7 416.968  53
   1  -5   3 13704.9 399.493  35
   1  -5   3 14553.0 401.086  34
  -1  -5  -3 14239.9 408.810   4
   1  -5   3 14704.2 397.606  37
  -1  -5  -3 14746.0 397.392  36
   1  -5   3 14309.1 408.880  38
  -1  -5  -4 5109.46 216.781  53
   1  -5   4 5323.94 208.260  35
   1  -5   4 5368.66 211.942  34
   1   5   4 5103.02 205.871   1
  -1  -5  -4 5442.36 222.468   4
   1  -5   4 5245.73 212.485  37
   1  -5   4 5181.84 219.758  38
   1   5   5 80202.4 1651.84  54
  -1  -5  -5 78666.0 1674.69  53
   1  -5   5 79658.9 1656.67  34
  -1  -5  -5 75229.1 1671.59   4
   1   5   5 82695.2 1656.15   1
   1  -5   5 80281.5 1676.04  37
   1  -5   5 81222.9 1675.86  38
  -1  -5  -6 41950.0 996.671  53
   1   5   6 44166.8 984.617  54
   1  -5   6 42419.2 1000.99  37
   1  -5   6 41811.1 965.881  34
   1   5   6 42812.0 969.006   1
   1  -5   7 150.506 44.9913  37
   1   5   7 91.3752 35.8283   1
   1   5   7 53.1592 26.6926  54
   1   5   8 7478.16 295.084  14
   1   5   8 7059.56 301.330  54
  -1  -5  -8 6478.22 313.925  55
  -1  -5  -8 6592.77 300.809  21
   1   5   8 6899.75 275.359   1
   1  -5   8 6549.64 306.549  37
   1  -5   8 6887.73 306.449  33
   1  -5   8 6865.89 308.536  23
   1  -5   8 6299.77 297.301  25
   1   5   9 317.510 58.5935   1
   1   5   9 328.257 68.7967   8
  -1  -5  -9 281.300 65.7340  21
   1  -5   9 451.421 82.0054  37
  -1  -5  -9 341.640 72.4246  55
   1   5   9 334.265 67.6780  54
   1  -5   9 300.976 66.9698  33
   1  -5   9 297.414 68.8052  25
   1  -5   9 288.051 66.2118  23
   1   5  10 2942.65 204.957   8
  -1  -5 -10 3487.97 219.853   4
   1   5  10 3056.83 189.773   1
   1   5  10 3400.02 224.033  54
  -1  -5 -10 3095.79 225.983  55
   1  -5  10 3007.78 222.456  37
   1  -5  10 3301.82 216.483  33
   1  -5  10 3493.11 226.474  25
   1  -5  10 3568.46 230.931  23
  -1  -5 -11 3361.37 232.483  53
  -1  -5 -11 3391.07 247.739  55
   1   5  11 3462.01 236.285  54
   1  -5  11 3216.49 242.957  37
   1  -5  11 3267.66 229.579  23
   1  -5  11 3589.49 236.956  25
   1  -5  11 3136.19 232.138  47
   1   5  11 3196.55 217.863   8
   1  -5  12 3926.29 265.386  47
  -1  -5 -12 3742.43 266.115  55
   1  -5  12 3875.45 256.618  23
   1  -5  12 4226.01 262.215  25
   1   5  12 4041.09 246.864   8
   1  -5  13 3346.29 247.628  47
  -1  -5 -13 3222.96 249.691  55
   1  -5  13 3144.31 230.634  23
   1  -5  13 3517.92 239.875  25
   1   5  13 3532.39 229.620   8
   1  -5  14 10279.3 446.567  47
  -1  -5 -14 10097.2 457.041  55
   1  -5  14 10517.2 435.466  23
   1  -5  14 10506.3 429.562  25
   1   5  14 9907.80 403.389   8
   1  -5  15 4936.79 280.951  47
   1   5  15 4862.31 254.106   8
  -1  -5 -15 5316.74 301.182  55
   1  -5  15 4729.35 267.284  23
   1  -5  15 4778.30 263.819  25
   1   5  16 816.129 96.4174  19
   1  -5  16 920.036 110.319  47
  -1  -5 -16 756.070 105.331  55
   1  -5  16 898.004 106.156  23
   1  -5  16 970.598 106.959  25
  -1  -5 -17 787.317 97.4400  55
   1  -5  17 752.141 86.3293  23
   1   5  17 589.222 74.3153  19
  -1  -5 -18 1934.34 124.129  55
   1  -5  18 2042.01 119.009  23
   1   5  18 2023.89 112.766  19
   1  -6 -17 2557.63 165.182  55
   1  -6 -17 2622.30 152.878  29
  -1  -6  17 2613.58 161.365  22
  -1  -6  17 2454.94 151.909  16
   1  -6 -16 595.160 88.8335  55
  -1  -6  16 668.854 92.2263  16
   1  -6 -16 625.347 86.4476  29
  -1   6  16 624.809 81.7197  19
   1  -6 -15-13.5349 35.8741  55
  -1  -6  15 25.7885 40.8483  16
  -1  -6  15 11.2440 27.5913  23
  -1   6  15-10.2472 32.4625  19
   1  -6 -14 4729.42 285.755  55
  -1  -6  14 4122.97 249.789  23
  -1   6  14 4224.47 240.211  17
  -1  -6  14 3945.87 258.793  16
   1  -6 -13 519.191 98.8289  55
  -1  -6  13 449.532 94.8752  16
  -1   6  13 405.326 80.2362  17
  -1  -6  13 592.519 100.888  23
  -1   6  12 12430.7 455.743  17
  -1  -6  12 11174.3 480.529  16
   1  -6 -12 11091.0 476.870  55
  -1  -6  12 11038.3 458.128  23
  -1   6  11 24.1954 34.2846   1
   1  -6 -11 28.9538 35.5302   7
   1  -6 -11 75.5165 47.8506  55
   1  -6 -11 59.1118 46.8200  21
  -1  -6  11 15.3944 37.7812  16
  -1  -6  11 27.9090 46.3691  23
   1  -6 -10 29449.3 853.578  21
  -1  -6  10 29237.3 858.903  16
   1  -6 -10 29085.0 849.101  55
  -1  -6  10 28505.4 830.707  23
  -1   6  10 29836.3 795.581   3
  -1   6  10 29683.4 802.228   1
   1  -6 -10 29061.7 837.672   7
  -1  -6  10 27009.3 795.422   5
  -1   6   9 42.7102 32.0976   3
  -1  -6   9 90.3759 40.8108   5
  -1   6   9 21.4131 28.3861   1
   1  -6  -9 50.9721 33.7825   7
   1  -6  -9-12.9613 31.8130  55
   1  -6  -9 40.6327 48.9268  21
  -1  -6   9 63.2176 38.0049  23
  -1  -6   9 123.350 54.9249  16
   1  -6  -8 33640.6 913.082  21
  -1  -6   8 33882.4 914.347  16
  -1   6   8 34026.4 855.521   1
  -1   6   8 35319.1 870.238   3
   1  -6  -8 35097.5 905.783   7
  -1  -6   8 31999.9 860.627   5
  -1  -6   8 32663.5 895.287  23
  -1  -6   7 2653.65 189.296  16
   1  -6  -7 2519.16 184.606  21
  -1  -6   7 2719.01 170.369  34
   1  -6  -7 2431.08 163.689   4
  -1   6   7 3091.22 175.485   1
   1  -6  -7 2508.61 177.308   7
  -1  -6   7 2877.91 177.032   5
  -1  -6   7 2374.14 173.218  23
  -1  -6   6 1931.44 142.304  13
   1  -6  -6 2290.90 151.300   4
  -1   6   6 2013.36 134.938   1
   1  -6  -6 2187.62 154.027   7
  -1  -6   6 1924.52 137.528   5
  -1  -6   5 387.581 62.0187  13
  -1  -6   5 454.834 64.0876   5
  -1   6   5 536.370 66.1956   1
   1  -6  -5 452.955 68.6678   7
   1  -6  -5 459.180 67.4324   4
   1  -6  -5 437.472 64.2949  53
  -1   6   4 34101.6 783.608   1
   1  -6  -4 32652.8 809.622   7
   1  -6  -4 33605.5 810.578   4
  -1  -6   4 32639.4 782.415   5
   1  -6  -4 35128.9 799.549  35
  -1  -6   4 33147.0 809.210  13
   1  -6  -4 32342.1 787.599  53
  -1  -6   3 2151.33 137.979  13
   1  -6  -3 2223.70 141.489   4
   1  -6  -3 2177.32 136.060   7
  -1   6   3 2359.71 129.638   1
   1  -6  -3 2646.18 146.317  35
  -1  -6   2 36385.4 857.185  13
   1  -6  -2 36635.7 827.238  34
   1  -6  -2 35849.7 854.548   4
   1  -6  -1 44798.5 983.294  34
   1  -6  -1 44100.2 999.823   4
  -1  -6   1 43847.0 964.530   4
   1  -6   0 345.130 52.0392  34
  -1  -6   0 252.408 44.5454   4
  -1  -6   0 258.100 49.5578  53
  -1  -6  -1 3531.22 157.265  34
   1  -6   1 3378.67 167.342  34
  -1  -6  -1 3539.91 167.618   4
  -1  -6  -1 3256.97 172.731  53
  -1  -6  -2 79822.0 1715.20  53
   1  -6   2 82652.0 1704.55  34
  -1  -6  -2 82826.7 1707.40   4
   1  -6   3 592.765 72.3574  38
  -1  -6  -3 456.419 66.7292  53
   1  -6   3 406.720 61.2711  34
   1  -6   3 405.327 60.7939  35
  -1  -6  -3 570.303 71.7203   4
   1  -6   4 49.3331 26.0630  38
  -1  -6  -4 34.0625 26.9921  53
   1  -6   4 30.4205 21.5680  35
   1  -6   4 70.2807 31.3048  34
   1   6   4 82.3229 30.9254   1
  -1  -6  -4 50.3021 29.1079   4
  -1  -6  -5 5630.58 254.780  53
   1  -6   5 5698.20 246.437  34
   1   6   5 5972.76 245.903   1
  -1  -6  -5 5701.80 256.315   4
   1  -6   5 5725.60 253.691  38
  -1  -6  -6 10197.0 374.933  53
   1  -6   6 9559.92 362.792  38
   1  -6   6 9395.58 346.540  34
   1   6   6 10247.3 350.652   1
  -1  -6  -6 10684.9 381.401   4
   1   6   7 471.392 71.5798  14
   1   6   7 375.780 65.1358   1
  -1  -6  -7 474.510 77.5740   4
  -1  -6  -7 524.153 88.4266  55
  -1  -6  -7 363.127 70.1843  53
   1  -6   7 358.766 73.3184  48
  -1  -6  -7 420.652 76.8267  21
   1  -6   7 501.983 79.7594  37
   1  -6   7 438.404 77.6237  33
   1  -6   7 388.517 72.5182  25
   1  -6   7 585.178 87.4662  23
   1   6   8 251.996 57.3761  14
   1   6   8 227.810 54.8909   1
  -1  -6  -8 290.915 63.0082   4
  -1  -6  -8 293.184 69.5800  55
  -1  -6  -8 411.853 76.9377  53
  -1  -6  -8 307.994 70.0236  21
   1  -6   8 408.631 76.3388  37
   1  -6   8 252.368 62.7886  33
   1  -6   8 301.262 67.4303  23
   1  -6   8 277.705 65.3604  25
   1   6   9 711.314 97.5327  14
   1   6   9 577.836 84.5665   1
   1   6   9 537.507 87.9034   8
  -1  -6  -9 634.236 96.4132   4
  -1  -6  -9 539.045 99.6829  55
  -1  -6  -9 688.658 104.284  53
  -1  -6  -9 621.288 99.7932  21
   1  -6   9 601.586 97.2878  37
   1  -6   9 686.829 102.610  33
   1  -6   9 848.526 113.864  23
   1  -6   9 649.641 99.8222  25
   1   6  10 1008.65 116.865  14
  -1  -6 -10 772.426 110.160   4
   1   6  10 1009.55 122.351   8
   1   6  10 790.449 100.164   1
  -1  -6 -10 1099.75 144.314  55
  -1  -6 -10 757.172 114.763  53
  -1  -6 -10 920.223 122.060  21
   1  -6  10 877.373 121.897  37
   1  -6  10 927.097 119.789  33
   1  -6  10 933.144 123.515  23
   1  -6  10 772.173 112.558  25
  -1  -6 -11 2304.01 207.528  55
   1  -6  11 2106.73 186.999  23
   1  -6  11 2220.77 191.651  25
   1   6  11 2313.16 185.133   8
  -1  -6 -12 4830.83 305.040  55
   1  -6  12 4121.95 262.291  25
   1  -6  12 4034.12 264.984  23
   1   6  12 4265.07 257.022   8
  -1  -6 -13 11186.2 487.250  55
   1  -6  13 11731.9 468.032  23
   1  -6  13 10923.9 450.263  25
   1   6  13 10776.4 429.707   8
  -1  -6 -14 15.7272 38.5963  55
   1  -6  14 38.4187 38.4911  25
   1  -6  14 53.0474 46.0256  23
   1   6  14 11.6168 40.3171   8
  -1  -6 -15-13.8106 39.1339  55
   1   6  15 50.1667 36.2423   8
   1  -6  15 44.3614 40.0601  25
   1  -6  15 23.2055 30.7551  23
   1   6  16 2786.83 165.405  19
  -1  -6 -16 2664.76 187.976  55
   1  -6  16 2292.13 160.201  23
   1   6  17 471.659 60.8977  19
   1  -6  17 426.240 60.7140  24
  -1  -6 -17 399.347 58.6087  29
   1  -6  17 316.953 53.8041  23
  -1  -6 -17 468.198 70.7273  55
   1  -7 -17 2304.35 139.873  55
  -1  -7  17 2235.92 131.990  22
   1  -7 -17 2485.71 132.669  29
   1  -7 -16 1255.84 120.059  55
   1  -7 -16 1125.20 104.079  29
  -1  -7  16 1113.65 109.542  22
   1  -7 -15 12.0075 26.9063  55
  -1  -7  15 45.8883 38.1229  16
  -1  -7  15 60.2684 36.2881  23
   1  -7 -15 41.3151 34.3249  29
  -1  -7  15 46.1242 36.5361  22
   1  -7 -14 55.3531 41.6027  55
  -1  -7  14 27.0502 35.8638  16
  -1  -7  14 108.279 52.5249  22
  -1   7  14 73.5286 37.9556  17
   1  -7 -14 84.1197 45.0568  29
  -1  -7  14 35.8332 33.8609  23
  -1  -7  13 5825.69 326.023  16
  -1   7  13 6082.64 297.687  17
  -1  -7  13 5914.50 311.408  23
   1  -7 -13 6456.61 320.947  29
   1  -7 -13 6742.01 348.516  55
   1  -7 -12 4208.60 271.729  21
  -1   7  12 3813.60 235.881  17
  -1  -7  12 3905.46 267.304  16
  -1  -7  12 3850.63 251.417  23
   1  -7 -12 4303.82 276.986  55
  -1  -7  11 7236.24 379.673  16
   1  -7 -11 8306.28 395.895  21
   1  -7 -11 7951.21 388.111  55
  -1  -7  11 7319.21 362.895  23
   1  -7 -10 261.534 70.0428  53
   1  -7 -10 512.287 99.7449  21
  -1   7  10 255.269 63.5364   3
  -1  -7  10 266.839 73.9781  16
  -1  -7  10 401.611 86.4051  23
  -1   7   9 1819.18 156.375   1
  -1   7   9 2100.22 168.048   3
   1  -7  -9 1797.96 166.408   7
  -1  -7   9 1923.75 182.251  16
   1  -7  -9 2007.48 184.762  21
   1  -7  -9 2035.92 177.166  53
  -1  -7   9 1749.74 168.366  23
   1  -7  -8 149.624 51.6236  53
   1  -7  -8 170.473 62.1349  21
  -1  -7   8 184.909 57.7834  23
  -1  -7   8 245.604 66.1257  24
  -1  -7   8 226.579 66.6352  16
  -1   7   8 215.067 57.9292   3
   1  -7  -8 202.662 58.2566   7
  -1   7   8 173.414 49.8828   1
   1  -7  -7 6190.14 295.506  53
  -1  -7   7 5713.02 274.733   5
  -1   7   7 6546.89 286.706   1
   1  -7  -7 6716.58 310.322   7
   1  -7  -7 6316.01 292.638   4
   1  -7  -7 6115.00 315.297  21
  -1  -7   7 6843.53 318.901  18
  -1  -7   7 6540.70 324.586  16
  -1  -7   7 6018.75 285.093  34
  -1  -7   7 6007.56 305.011  23
  -1  -7   7 6325.39 309.647  24
   1  -7  -7 6390.60 303.197  29
  -1  -7   6 289.334 65.8098  24
  -1  -7   6 303.484 70.3694  23
   1  -7  -6 332.426 65.5695  29
   1  -7  -6 276.503 60.0663  53
   1  -7  -6 252.226 59.9256  51
  -1   7   6 181.386 44.8391   1
  -1  -7   6 488.743 73.1353   5
   1  -7  -6 364.237 66.9751   4
   1  -7  -6 258.826 57.4246   7
  -1  -7   6 320.846 70.0363  18
   1  -7  -6 261.345 66.1931  21
  -1  -7   6 333.177 71.2210  22
  -1  -7   6 361.305 66.4396  34
  -1  -7   6 282.866 68.8119  16
   1  -7  -5 1125.88 114.437  29
  -1  -7   5 1298.79 135.797  22
  -1  -7   5 1180.19 122.653  24
  -1  -7   5 1467.33 134.581  23
   1  -7  -5 1459.63 134.340  51
   1  -7  -5 1376.64 124.992   4
   1  -7  -5 1391.03 124.054   7
  -1   7   5 1348.08 113.073   1
  -1  -7   5 1174.66 107.278   5
  -1  -7   5 1156.08 113.459  34
  -1  -7   5 1204.64 116.432  13
  -1  -7   5 1144.21 120.853  18
   1  -7  -5 1101.74 123.513  21
  -1  -7   5 1361.16 135.162  16
   1  -7  -4 448.974 72.6767   4
  -1   7   4 398.745 60.6746   1
   1  -7  -4 465.822 72.4760   7
  -1  -7   4 340.340 64.0169  13
  -1  -7   4 619.963 80.1282  34
   1  -7  -4 371.112 61.0305  35
   1  -7  -3 18572.7 540.896   4
  -1  -7   3 18273.0 539.509  13
   1  -7  -3 18942.0 534.523  35
  -1  -7   3 17801.6 526.254  34
   1  -7  -2 9645.76 341.656  35
  -1  -7   2 9361.16 331.619  34
   1  -7  -2 9067.05 338.067   4
  -1  -7   1 14590.4 446.585  34
   1  -7  -1 15783.8 454.171  34
   1  -7  -1 15682.3 471.428  35
   1  -7   0 9174.49 339.063  35
   1  -7   0 9557.56 329.470  34
  -1  -7   0 9203.94 314.657  34
  -1  -7   0 9516.96 320.540   4
   1  -7   1 114922. 2293.52  34
   1  -7   1 112526. 2308.73  35
  -1  -7  -1 114246. 2284.35   4
   1  -7   2 6012.23 260.223  35
   1  -7   2 5501.18 245.155  34
  -1  -7  -2 5271.08 254.539  53
  -1  -7  -2 5691.98 247.069   4
   1  -7   3 9.14881 22.4564  35
   1  -7   3 54.0953 28.5668  34
  -1  -7  -3 49.4754 29.7432  53
  -1  -7  -3 36.6240 29.0106   4
   1   7   3 25.6297 24.2131   1
   1   7   4 11291.7 382.466   1
  -1  -7  -4 11395.2 405.190   4
   1  -7   4 11755.3 394.788  35
   1  -7   4 11473.0 397.977  34
  -1  -7  -4 10638.7 398.851  53
  -1  -7  -5 6975.91 330.745  55
  -1  -7  -5 6808.69 312.878  53
   1  -7   5 7411.72 338.992  48
   1  -7   5 7501.95 327.115  46
   1   7   5 7601.94 302.624   1
  -1  -7  -5 8367.21 334.729   4
  -1  -7  -5 7451.70 327.505  21
   1  -7   5 7284.50 326.639  33
   1  -7   5 7426.52 310.416  34
   1  -7   5 6975.08 312.731  23
   1   7   6 629.059 84.3461  14
  -1  -7  -6 725.743 104.624  55
   1  -7   6 674.974 95.3428  46
   1  -7   6 573.795 94.1426  48
  -1  -7  -6 636.081 92.2685  53
   1   7   6 666.513 86.3868   1
  -1  -7  -6 673.532 95.8274   4
  -1  -7  -6 673.746 98.7232  21
   1  -7   6 614.187 86.2854  34
   1  -7   6 984.875 117.949  33
   1  -7   6 804.484 104.381  23
   1   7   7 18837.2 574.797  14
  -1  -7  -7 18041.5 599.901  53
  -1  -7  -7 19024.1 634.394  55
   1  -7   7 18597.2 624.915  48
  -1  -7  -7 19098.3 610.517   4
   1   7   7 18884.8 573.150   1
  -1  -7  -7 19162.1 616.963  21
   1  -7   7 19958.2 621.524  33
   1  -7   7 19793.6 621.671  23
   1   7   8 2808.07 187.445  14
  -1  -7  -8 2133.97 192.110  55
  -1  -7  -8 2349.31 190.926  53
   1  -7   8 2411.87 195.230  48
  -1  -7  -8 2409.14 194.882  21
   1  -7   8 2522.56 196.971  23
   1  -7   8 2193.02 183.674  25
   1  -7   8 2542.75 196.124  33
  -1  -7  -8 2676.70 197.706   4
   1   7   8 2232.56 165.604   1
   1   7   9 15603.5 521.808  14
   1   7   9 15278.6 535.642   8
   1   7   9 14925.5 505.671   1
  -1  -7  -9 15888.1 553.462   4
  -1  -7  -9 14994.7 575.100  55
  -1  -7  -9 15102.0 556.729  53
  -1  -7  -9 16437.3 574.469  21
   1  -7   9 15356.8 550.416  33
   1  -7   9 15034.7 550.951  23
   1  -7   9 14624.0 543.916  25
   1   7  10 209.050 61.6380  14
   1   7  10 79.5062 46.0423   8
  -1  -7 -10 167.641 65.0837  55
  -1  -7 -10 196.138 69.3017  21
   1  -7  10 41.8868 42.0245  33
   1  -7  10 160.862 62.1972  23
   1  -7  10 159.374 58.1031  25
   1   7  11 16890.9 572.644   8
  -1  -7 -11 16849.2 634.464  55
  -1  -7 -11 16085.8 590.986  21
   1  -7  11 15747.9 567.630  33
   1  -7  11 17064.9 598.729  23
   1  -7  11 17807.2 605.865  25
  -1  -7 -12 29.2598 43.9708  21
  -1  -7 -12 17.1189 45.3759  55
   1  -7  12 28.9938 41.0794  23
   1   7  12 25.8671 38.8729   8
  -1  -7 -13 827.193 126.875  55
   1  -7  13 980.170 124.530  23
   1   7  13 806.052 108.981   8
  -1  -7 -14 1805.96 173.974  55
   1  -7  14 1370.59 141.551  23
   1   7  14 1612.81 141.202   8
  -1  -7 -15 811.288 108.508  55
   1   7  15 868.094 96.4884   8
   1  -7  15 662.223 90.6949  23
   1   7  16 3636.23 176.566  19
   1  -7  16 3656.82 186.919  23
   1  -7  16 3411.47 180.595  24
  -1  -7 -16 3200.42 173.275  29
  -1  -7 -16 3502.21 202.986  55
  -1  -7 -17 3845.28 181.000  55
   1  -8 -16 596.870 68.9933  29
  -1  -8  16 694.640 77.0644  22
   1  -8 -15 147.313 47.2543  55
   1  -8 -15 165.598 45.4426  29
  -1  -8  15 159.390 45.3304  23
  -1  -8  15 96.1374 40.9422  22
   1  -8 -14 95.6866 46.4385  55
   1  -8 -14 84.7592 42.4899  29
  -1  -8  14 84.2231 39.4993  23
  -1  -8  14 106.733 42.8697  22
   1  -8 -13 205.348 64.4687  55
   1  -8 -13 339.873 75.0819  29
  -1  -8  13 233.967 64.2431  23
  -1   8  13 202.363 57.6179  17
   1  -8 -13 147.331 63.0801  21
  -1  -8  13 329.165 76.6197  22
   1  -8 -12 3623.30 248.045  55
  -1   8  12 3752.34 226.140  17
  -1  -8  12 3225.52 240.628  16
   1  -8 -12 3455.17 243.019  21
  -1  -8  12 3761.86 253.509  22
  -1  -8  12 2963.79 219.188  23
   1  -8 -12 3401.21 229.265  29
   1  -8 -11 2047.45 193.231  21
  -1  -8  11 1844.79 184.195  16
  -1  -8  11 2167.54 202.186  22
  -1  -8  11 1913.64 178.948  23
   1  -8 -11 2323.64 190.735  29
  -1  -8  10 12631.7 522.672  16
   1  -8 -10 13835.9 540.242  21
   1  -8 -10 12315.4 488.785  29
  -1  -8  10 12794.7 500.086  24
  -1  -8  10 14038.7 541.846  22
  -1  -8  10 13128.1 512.837  23
  -1  -8   9 745.931 119.668  22
   1  -8  -9 641.816 114.382  21
  -1  -8   9 806.692 116.157  24
  -1  -8   9 680.739 111.679  23
   1  -8  -9 591.883 99.3064  29
  -1  -8   9 732.225 116.797  16
  -1   8   8 17088.0 558.178   3
  -1   8   8 17448.3 550.708   1
   1  -8  -8 15718.0 555.971   7
   1  -8  -8 15485.6 551.350  29
  -1  -8   8 15626.6 567.641  24
  -1  -8   8 16667.7 597.768  22
  -1  -8   8 15824.2 572.788  23
  -1  -8   8 15685.7 586.223  16
   1  -8  -8 15199.2 580.468  21
  -1   8   7 6489.39 300.590   1
   1  -8  -7 6468.91 319.207   7
   1  -8  -7 6961.27 326.699   4
   1  -8  -7 6732.22 345.839  21
  -1  -8   7 6401.48 325.266  18
  -1  -8   7 6881.49 349.210  16
  -1  -8   7 6585.82 315.235  34
   1  -8  -7 6231.92 315.526  29
  -1  -8   7 6547.66 340.917  22
  -1  -8   7 6558.78 331.377  24
  -1  -8   7 5962.82 319.987  23
   1  -8  -6 990.584 135.484  50
   1  -8  -6 767.014 103.063   4
  -1   8   6 985.217 107.487   1
   1  -8  -6 834.238 106.591   7
  -1  -8   6 614.768 102.133  22
   1  -8  -6 1039.77 130.710  21
  -1  -8   6 714.633 107.682  18
  -1  -8   6 876.937 109.276  34
   1  -8  -6 873.896 112.304  29
  -1  -8   6 862.006 115.345  24
  -1  -8   6 878.879 115.813  23
   1  -8  -5 8475.00 400.277  50
   1  -8  -5 8724.02 362.585   4
  -1  -8   5 7930.34 362.678  18
   1  -8  -5 8376.66 378.174  21
  -1  -8   5 8175.97 348.621  34
  -1  -8   5 9023.15 381.839  23
  -1  -8   5 8464.78 379.658  22
   1  -8  -5 8708.09 358.363  29
  -1  -8   5 8712.78 377.452  24
  -1  -8   4 138.407 52.0612  22
   1  -8  -4 180.887 48.9429  29
  -1  -8   4 183.670 53.5558  24
  -1  -8   4 169.565 54.3483  23
   1  -8  -4 171.929 62.6381  50
  -1  -8   4 132.319 57.4796  49
   1  -8  -4 237.090 58.8487   4
  -1  -8   4 157.112 50.0123  18
   1  -8  -4 223.519 61.0195  21
  -1  -8   4 129.909 44.8197  34
  -1  -8   4 132.174 49.4406  15
   1  -8  -3 5070.41 285.858  50
  -1  -8   3 4969.03 303.073  49
  -1  -8   3 4540.04 257.135  22
  -1  -8   3 4707.51 258.612  24
   1  -8  -3 5208.95 262.486   4
   1  -8  -3 5196.35 254.176  30
   1  -8  -3 5155.13 252.799  35
   1  -8  -3 4698.14 242.042  29
  -1  -8   3 4930.96 249.651  34
  -1  -8   3 4544.74 242.434   9
  -1  -8   3 4931.01 256.840  15
   1  -8  -2 4470.94 262.665  50
  -1  -8   2 3251.02 242.626  49
  -1  -8   2 4002.43 232.385  24
  -1  -8   2 4017.59 233.495  22
   1  -8  -2 3938.66 214.212  29
   1  -8  -2 3781.09 216.787  35
   1  -8  -2 4146.21 223.906  30
  -1  -8   2 4254.18 220.662  34
  -1  -8   2 3794.16 216.567   9
  -1  -8   2 4137.22 230.541  15
  -1  -8   1 234.080 67.3391  49
   1  -8  -1 180.859 55.1217  50
  -1  -8   1 238.122 60.3051  24
  -1  -8   1 283.377 66.3910  22
  -1  -8   1 275.818 59.8705   9
   1  -8  -1 298.947 57.1349  34
   1  -8  -1 241.046 55.7682  35
  -1  -8   1 278.813 55.2955  34
  -1  -8   1 276.273 60.4128  15
   1  -8  -1 358.117 70.6228  15
  -1  -8   0 3839.68 220.778  15
  -1  -8   0 3981.15 217.653   9
   1  -8   0 3805.36 221.846  15
   1  -8   0 3288.31 232.301  49
   1  -8   0 3237.11 223.158  50
  -1  -8   0 4396.78 267.842  49
  -1  -8   0 3468.39 225.702  55
   1  -8   0 3892.22 210.095  34
   1  -8   0 3973.12 222.403  35
   1  -8   0 3843.48 218.523  31
  -1  -8   0 3627.67 195.510  34
   1  -8   0 3930.64 221.371  24
  -1  -8  -1 10527.8 392.715  15
  -1  -8  -1 9769.43 376.133   9
   1  -8   1 10094.0 387.799  15
   1  -8   1 10195.8 403.684  46
   1  -8   1 9701.31 408.185  50
   1  -8   1 9768.19 391.701  48
  -1  -8  -1 9426.72 387.659  53
  -1  -8  -1 11217.4 452.480  49
   1  -8   1 11275.6 452.701  49
  -1  -8  -1 10064.1 410.601  55
  -1  -8  -1 11129.8 383.405   4
   1  -8   1 10983.4 398.692  35
   1  -8   1 10787.1 385.554  34
   1  -8   1 10472.4 399.892  33
   1  -8   1 10932.6 400.875  24
   1  -8   1 10382.7 393.328  22
  -1  -8  -2 45990.5 1090.43   9
  -1  -8  -2 45688.2 1103.29  15
   1  -8   2 44105.0 1122.96  46
   1  -8   2 45556.4 1176.77  49
   1  -8   2 41958.4 1108.93  48
  -1  -8  -2 43278.7 1106.10  53
  -1  -8  -2 45084.5 1139.39  55
  -1  -8  -2 47417.1 1094.39   4
   1  -8   2 45187.5 1119.36  33
   1  -8   2 47410.2 1102.99  34
   1  -8   2 46504.5 1111.16  35
   1  -8   2 47050.3 1111.29  30
   1  -8   2 43805.5 1099.46  22
   1  -8   2 46794.2 1118.54  24
  -1  -8  -3 42.6722 32.0771  15
  -1  -8  -3 89.8062 44.5334  55
  -1  -8  -3 47.5179 33.6753  53
   1  -8   3 25.4411 31.2307  48
   1  -8   3 221.488 69.3893  49
   1  -8   3 37.0105 37.0903  46
  -1  -8  -3 39.8269 28.2300   9
   1   8   3 169.073 48.8201   1
  -1  -8  -3 84.8844 42.5300   4
   1  -8   3 53.6868 34.0300  34
   1  -8   3 32.5706 26.6601  30
   1  -8   3 59.6860 37.8296  33
   1  -8   3 32.8930 26.9237  35
   1  -8   3 34.7254 36.6830  24
   1  -8   3 130.407 46.1993  23
   1  -8   3 44.5728 37.0375  22
  -1  -8  -4 15347.5 557.177  55
   1  -8   4 15739.7 558.301  48
  -1  -8  -4 15709.5 546.079  53
   1  -8   4 17179.1 564.851  46
   1  -8   4 14759.5 573.715  49
  -1  -8  -4 16982.9 539.848   4
   1   8   4 16964.4 518.406   1
  -1  -8  -4 16579.7 547.305  21
   1  -8   4 16983.2 537.555  34
   1  -8   4 16423.4 553.015  33
   1  -8   4 16650.8 541.797  22
   1  -8   4 15993.4 533.275  23
   1  -8   4 16585.4 553.706  24
  -1  -8  -5 6790.22 348.668  55
  -1  -8  -5 6796.80 334.178  53
   1  -8   5 7313.22 343.291  46
   1  -8   5 7155.57 356.664  48
  -1  -8  -5 7656.88 340.001   4
   1   8   5 7709.12 320.985   1
  -1  -8  -5 7018.47 337.875  21
   1  -8   5 7723.03 351.566  33
   1  -8   5 7434.89 329.944  34
   1  -8   5 7212.19 333.431  23
   1  -8   5 7412.31 344.666  24
   1   8   6 1914.92 155.477  14
  -1  -8  -6 1556.99 164.868  55
  -1  -8  -6 1882.32 172.021  53
   1  -8   6 2388.08 200.997  48
   1  -8   6 1933.31 170.009  46
   1   8   6 1980.10 159.021   1
  -1  -8  -6 1996.38 170.703   4
  -1  -8  -6 1677.27 165.234  21
   1  -8   6 1916.11 172.929  33
   1  -8   6 2473.70 183.858  34
   1  -8   6 2291.26 186.987  24
   1  -8   6 2274.11 183.577  23
   1   8   7 5674.04 281.271  14
  -1  -8  -7 5173.67 301.326  53
  -1  -8  -7 5482.70 317.198  55
   1  -8   7 5087.19 300.097  48
  -1  -8  -7 5021.04 285.342   4
   1   8   7 5102.79 267.066   1
  -1  -8  -7 5166.03 299.680  21
   1  -8   7 5833.89 312.453  33
   1  -8   7 5797.61 313.411  24
   1  -8   7 5252.63 293.233  23
   1   8   8 393.969 77.6899  14
  -1  -8  -8 312.755 85.8499  55
  -1  -8  -8 350.053 79.4029  53
   1  -8   8 352.232 82.7885  48
  -1  -8  -8 307.568 72.9673   4
   1   8   8 243.173 59.3881   1
  -1  -8  -8 257.238 72.8921  21
   1  -8   8 158.383 59.7088  33
   1  -8   8 342.776 78.5470  23
   1   8   9 332.641 74.2539  14
  -1  -8  -9 273.907 80.6253  55
   1  -8   9 241.940 69.6332  48
  -1  -8  -9 343.285 87.2056  21
   1  -8   9 367.575 82.1912  23
   1  -8   9 391.190 84.8094  33
   1   8   9 202.744 63.7450   8
   1   8  10 984.537 122.113  14
  -1  -8 -10 779.106 128.470  55
  -1  -8 -10 1099.62 141.675  21
   1   8  10 875.658 121.031   8
   1  -8  10 853.155 118.565  33
   1  -8  10 711.244 113.223  23
  -1  -8 -11 241.521 79.2902  55
  -1  -8 -11 91.7888 53.2268  21
   1   8  11 208.984 62.8693   8
   1  -8  11 365.053 80.2229  33
   1  -8  11 260.883 74.1339  23
  -1  -8 -12 6421.26 334.140  21
   1   8  12 6690.87 319.238   8
  -1  -8 -12 7200.52 375.361  55
   1  -8  12 6643.94 334.653  23
   1  -8  12 6904.93 343.167  24
  -1  -8 -13 2293.06 184.009  21
   1   8  13 2875.95 188.217   8
   1  -8  13 2593.10 193.077  24
   1  -8  13 2523.38 189.528  23
  -1  -8 -13 2757.61 189.704  29
  -1  -8 -13 2573.51 210.012  55
   1   8  14 4725.61 230.777   8
  -1  -8 -14 4503.55 231.819  29
   1  -8  14 4814.87 248.276  24
   1  -8  14 4603.71 242.701  23
  -1  -8 -14 4722.25 271.112  55
   1   8  15 35.7696 29.5524   8
  -1  -8 -15 10.4805 29.6997  55
   1  -8  15 25.0894 29.0259  24
  -1  -8 -15 30.6866 26.6265  29
   1  -8  15 25.1479 27.8552  23
  -1  -8 -16 426.164 63.3177  55
   1  -8  16 439.464 57.0750  23
   1  -8  16 400.526 53.6388  24
   1   8  16 377.550 50.5390  19
  -1  -9  15 284.961 53.5126  22
   1  -9 -15 247.946 47.2462  29
   1  -9 -14 817.374 92.3072  29
  -1  -9  14 808.360 91.7156  23
  -1  -9  14 687.275 89.3232  22
   1  -9 -14 575.049 81.7573  21
   1  -9 -13 1745.31 146.436  29
  -1  -9  13 1902.75 152.211  23
  -1  -9  13 1814.96 156.441  22
   1  -9 -13 1483.04 143.353  21
  -1   9  13 1852.69 139.343  17
   1  -9 -12-11.8754 37.6209  29
  -1  -9  12-13.5463 35.9045  22
  -1  -9  12 37.0569 37.1235  23
  -1   9  12 31.6377 35.0397  17
   1  -9 -12 13.8070 36.5954  21
   1  -9 -11 181.055 60.8840  29
  -1  -9  11 314.698 73.9106  23
  -1  -9  11 148.555 57.7608  22
   1  -9 -11 212.509 66.3899  21
  -1  -9  10 479.265 94.2304  24
   1  -9 -10 677.889 106.574  29
  -1  -9  10 597.673 103.771  23
  -1  -9  10 580.368 107.068  22
   1  -9 -10 465.182 102.149  21
  -1  -9   9 1384.73 157.687  23
   1  -9  -9 1570.45 158.567  29
  -1  -9   9 1734.46 176.943  22
  -1  -9   9 1396.67 155.540  24
   1  -9  -9 1439.81 164.602  21
   1  -9  -8 3875.92 279.100  50
  -1  -9   8 3343.09 241.173  48
   1  -9  -8 3356.14 229.592  29
  -1  -9   8 3427.77 244.081  23
  -1  -9   8 3003.87 236.618  22
  -1  -9   8 3467.16 243.517  24
   1  -9  -8 3415.75 253.394  21
  -1  -9   7 7138.17 371.589  48
   1  -9  -7 7467.57 398.467  50
   1  -9  -7 7296.81 370.891  21
   1  -9  -7 6575.25 329.900  29
  -1  -9   7 6485.88 346.967  23
  -1  -9   7 7579.13 377.073  22
  -1  -9   7 6239.91 337.726  24
   1  -9  -6 470.403 103.666  50
   1  -9  -6 536.831 93.6025   4
   1  -9  -6 429.036 96.3028  21
  -1  -9   6 474.849 86.1292  34
  -1  -9   6 522.527 100.201  22
  -1  -9   6 440.600 92.3428  23
  -1  -9   6 455.932 92.4724  24
   1  -9  -6 684.974 103.177  29
   1  -9  -5 270.873 79.6664  50
   1  -9  -5 198.216 60.8182   4
   1  -9  -5 277.795 71.8853  21
  -1  -9   5 307.739 69.3096  34
   1  -9  -5 210.640 62.2142  29
  -1  -9   5 230.515 66.2813  24
  -1  -9   5 178.460 63.3559  22
  -1  -9   4 732.911 110.771  22
  -1  -9   4 858.624 119.861  24
   1  -9  -4 984.263 117.464  29
  -1  -9   4 902.744 112.608  34
  -1  -9   4 846.290 112.865  15
  -1  -9   4 845.891 136.708  49
   1  -9  -4 804.517 124.095  50
  -1  -9   3 877.147 119.605  22
  -1  -9   3 1046.24 129.788  24
   1  -9  -3 1233.10 129.894  35
   1  -9  -3 1013.17 118.866  30
  -1  -9   3 700.133 99.5398  34
  -1  -9   3 830.805 111.284  15
   1  -9  -3 1035.61 137.460  50
  -1  -9   3 943.859 141.905  49
  -1  -9   2 1729.96 165.199  24
  -1  -9   2 1885.39 171.783  22
   1  -9  -2 1745.71 156.168  30
  -1  -9   2 1884.39 155.818  34
   1  -9  -2 1927.90 162.823  35
  -1  -9   2 2019.41 169.039  15
   1  -9  -2 2012.56 190.094  50
  -1  -9   2 2393.54 215.973  49
  -1  -9   1 26461.8 793.676  24
  -1  -9   1 26980.7 751.311  34
   1  -9  -1 27623.6 781.907  35
   1  -9  -1 27301.2 779.472  30
  -1  -9   1 27909.0 791.174  15
  -1  -9   1 26962.3 863.600  49
   1  -9  -1 27120.2 833.405  50
   1  -9  -1 29575.5 880.742  49
   1  -9   0 3301.68 217.394  24
   1  -9   0 3169.03 205.584  34
   1  -9   0 3019.03 207.265  31
   1  -9   0 3347.67 219.893  35
   1  -9   0 3257.83 217.014  30
  -1  -9   0 3058.81 211.808  15
  -1  -9   0 2854.74 235.416  49
   1  -9   0 3782.20 265.821  49
   1  -9   0 3624.66 249.183  50
   1  -9   1 1177.18 132.852  15
  -1  -9  -1 1192.52 132.587  15
   1  -9   1 1360.40 160.253  49
  -1  -9  -1 1507.44 170.238  49
  -1  -9  -1 1174.61 141.075  55
   1  -9   1 1342.10 133.806  34
   1  -9   1 1317.21 137.352  35
   1  -9   1 1302.19 136.962  31
   1  -9   1 1312.49 135.052  30
   1  -9   1 1073.39 127.809  24
  -1  -9  -2 4278.87 249.238  15
   1  -9   2 3850.62 238.937  15
  -1  -9  -2 3837.27 249.518  53
   1  -9   2 4009.42 277.672  49
   1  -9   2 4165.95 258.097  48
  -1  -9  -2 4660.53 299.560  49
  -1  -9  -2 3556.68 250.642  55
   1   9   2 4412.30 239.679   1
  -1  -9  -2 4678.00 250.610   4
   1  -9   2 4220.16 250.126  30
   1  -9   2 4304.35 245.331  34
   1  -9   2 4234.88 253.145  31
   1  -9   2 4112.75 244.800  35
   1  -9   2 4072.24 249.805  24
  -1  -9  -3 1018.78 121.834  15
  -1  -9  -3 1010.34 131.686  55
  -1  -9  -3 1040.79 119.355   4
   1   9   3 900.060 108.820   1
  -1  -9  -3 863.133 118.708  53
   1  -9   3 907.183 123.550  48
   1  -9   3 770.840 123.695  49
   1  -9   3 839.813 110.933  35
   1  -9   3 983.295 118.825  34
   1  -9   3 712.930 106.826  33
   1  -9   3 689.950 102.700  30
   1  -9   3 1119.55 130.002  22
   1  -9   3 1197.11 137.569  24
  -1  -9  -4 3753.28 260.045  55
  -1  -9  -4 3839.71 254.456  53
   1  -9   4 3530.88 268.078  49
   1  -9   4 3634.55 252.711  48
   1   9   4 3404.29 214.972   1
  -1  -9  -4 3843.65 239.753   4
   1  -9   4 4180.13 248.166  34
   1  -9   4 4056.52 256.363  33
   1  -9   4 3952.45 251.095  24
   1  -9   4 4034.47 248.988  22
   1   9   5 5579.13 283.021  14
  -1  -9  -5 5658.52 328.575  55
  -1  -9  -5 6057.54 328.923  53
   1  -9   5 6082.50 334.324  48
   1  -9   5 5740.31 316.175  46
   1   9   5 6085.43 298.603   1
  -1  -9  -5 6311.23 319.973   4
  -1  -9  -5 5991.40 319.927  21
   1  -9   5 5967.63 307.510  34
   1  -9   5 5799.09 319.103  33
   1  -9   5 6451.02 322.640  23
   1  -9   5 5860.00 319.379  24
   1  -9   5 5976.04 310.956  22
   1   9   6 3733.88 225.901  14
  -1  -9  -6 3395.38 254.136  55
   1  -9   6 3367.04 250.872  48
   1  -9   6 3723.24 246.402  46
  -1  -9  -6 3185.61 240.105  53
   1   9   6 4029.50 235.514   1
  -1  -9  -6 3780.71 246.899   4
  -1  -9  -6 3906.17 259.382  21
   1  -9   6 2903.26 215.178  34
   1  -9   6 3448.67 245.920  33
   1  -9   6 3820.39 255.219  24
   1  -9   6 3594.20 239.729  22
   1  -9   6 3786.52 247.022  23
   1   9   7 20260.1 628.668  14
   1  -9   7 20341.9 694.753  48
  -1  -9  -7 20428.8 711.472  55
  -1  -9  -7 20403.3 684.557  21
   1  -9   7 20167.9 675.938  33
   1  -9   7 18782.8 652.768  23
   1  -9   7 20684.8 685.410  24
   1   9   8 1108.16 128.465  14
  -1  -9  -8 1383.43 167.291  55
   1  -9   8 990.497 137.177  48
  -1  -9  -8 1015.34 138.084  21
   1  -9   8 926.951 127.683  33
   1  -9   8 973.660 132.796  24
   1  -9   8 1059.11 135.644  23
   1   9   9 9455.91 386.110  14
  -1  -9  -9 8617.17 430.742  55
   1  -9   9 8568.68 403.523  48
  -1  -9  -9 9037.84 421.375  21
   1  -9   9 8144.66 390.535  23
   1  -9   9 8517.84 403.697  24
   1  -9   9 8237.77 387.595  33
   1   9   9 8967.58 392.478   8
   1   9  10 2349.13 179.929  14
  -1  -9 -10 2137.18 205.675  55
  -1  -9 -10 2141.44 196.823  21
   1   9  10 2058.24 175.061   8
   1  -9  10 1873.23 172.895  33
   1  -9  10 2110.77 185.443  23
   1  -9  10 2137.03 190.329  24
  -1  -9 -11 11998.1 503.759  55
  -1  -9 -11 11357.7 470.293  21
   1   9  11 12060.0 448.145   8
   1  -9  11 11525.6 446.604  33
   1  -9  11 11504.6 458.020  23
   1  -9  11 12655.8 479.968  24
  -1  -9 -12 1769.91 165.171  21
   1   9  12 1901.18 154.074   8
  -1  -9 -12 1870.98 180.711  55
   1  -9  12 1888.86 164.262  23
   1  -9  12 2067.78 170.610  24
  -1  -9 -13 11.1046 27.2508  21
   1   9  13 18.4856 34.6465   8
   1  -9  13-10.6539 33.7520  24
   1  -9  13 41.6520 37.6129  23
  -1  -9 -13 64.9317 48.6783  55
   1   9  14 1257.36 104.720   8
  -1  -9 -14 1314.59 128.267  55
   1  -9  14 1154.03 107.806  24
   1  -9  14 1363.64 114.915  23
   1   9  15 3093.87 144.535   8
  -1  -9 -15 2904.19 169.605  55
   1  -9  15 3223.22 158.862  23
   1  -9  15 3336.05 160.259  24
   1 -10 -14 19.0987 20.1683  29
  -1 -10  14-7.07824 21.2731  22
   1 -10 -13 509.398 71.1535  29
   1 -10 -13 489.946 77.3134  21
   1 -10 -12 4133.00 238.691  21
  -1  10  12 3922.41 205.111  17
  -1 -10  12 4126.20 235.111  22
   1 -10 -12 4104.93 221.397  29
  -1 -10  11 13.0032 29.1290  22
   1 -10 -11 11.1914 33.6352  29
   1 -10 -11 13.4676 40.4757  21
   1 -10 -10 10175.8 438.668  21
   1 -10 -10 10506.4 413.135  29
  -1 -10  10 9891.03 429.390  22
  -1 -10  10 10009.8 412.569  24
   1 -10  -9 2583.27 214.137  21
  -1 -10   9 2455.53 199.525  48
   1 -10  -9 2399.50 190.209  29
  -1 -10   9 2198.92 198.872  22
  -1 -10   9 2835.63 212.650  24
   1 -10  -8 10749.5 464.442  21
   1 -10  -8 10264.3 478.645  50
  -1 -10   8 9707.99 438.344  48
   1 -10  -8 10621.7 429.360  29
  -1 -10   8 10762.4 450.610  24
  -1 -10   8 10287.6 457.933  22
   1 -10  -7 223.721 69.8478  21
  -1 -10   7 158.692 57.4020  48
   1 -10  -7 54.7094 54.8934  50
  -1 -10   7 176.680 62.3941  22
  -1 -10   7 198.619 66.7868  24
   1 -10  -7 240.046 65.5214  29
   1 -10  -6 1069.07 141.298  21
   1 -10  -6 1017.23 126.322  29
  -1 -10   6 1087.77 143.084  48
   1 -10  -6 1138.40 159.393  50
  -1 -10   6 990.287 134.720  24
  -1 -10   6 964.120 135.087  22
   1 -10  -5 1240.49 162.456  50
  -1 -10   5 1591.75 169.249  22
  -1 -10   5 1396.21 157.569  24
   1 -10  -4 4376.42 301.585  50
  -1 -10   4 4315.38 263.232  15
  -1 -10   4 4407.00 280.875  22
  -1 -10   4 4106.99 271.632  24
   1 -10  -3 2177.67 210.794  50
  -1 -10   3 2205.75 224.675  49
   1 -10  -3 1943.40 174.407  30
   1 -10  -3 2365.68 189.596  35
  -1 -10   3 2226.22 184.599  34
  -1 -10   3 2179.84 186.460  15
  -1 -10   3 2187.99 196.909  24
  -1 -10   3 2343.40 202.510  22
   1 -10  -2 9033.13 394.686  30
  -1 -10   2 9159.29 389.824  34
   1 -10  -2 9386.18 403.996  35
   1 -10  -2 8751.33 435.449  50
   1 -10  -2 9462.00 468.283  49
  -1 -10   2 8933.00 463.416  49
  -1 -10   2 9274.62 409.349  15
   1 -10  -1 13878.0 511.764  30
   1 -10  -1 13208.3 504.747  35
  -1 -10   1 13539.6 579.166  49
   1 -10  -1 14201.0 587.507  49
  -1 -10   1 12981.2 503.438  15
   1 -10   0 941.859 125.511  35
   1 -10   0 813.372 115.950  30
   1 -10   0 842.136 140.053  49
  -1 -10   0 935.116 147.812  49
  -1 -10   0 1038.85 130.750  15
   1 -10   1 10143.8 485.488  49
  -1 -10  -1 9667.99 477.771  49
   1 -10   1 9653.35 421.696  24
   1 -10   1 10638.5 432.693  31
   1 -10   1 10115.9 416.513  34
   1 -10   1 9494.04 416.702  30
   1 -10   1 10024.4 428.624  35
  -1 -10  -1 10277.7 430.506  15
  -1 -10  -2 46063.9 1159.62  15
   1 -10   2 43917.1 1169.19  48
   1 -10   2 45165.0 1251.52  49
  -1 -10  -2 44676.2 1248.06  49
  -1 -10  -2 43588.3 1190.46  55
   1  10   2 41992.8 1095.97   1
   1 -10   2 46083.8 1150.62  34
   1 -10   2 44775.9 1156.32  31
   1 -10   2 45658.4 1159.41  35
   1 -10   2 44770.6 1150.36  30
   1 -10   2 43206.5 1151.50  24
  -1 -10  -3 12680.1 486.495  15
  -1 -10  -3 11464.2 503.476  55
  -1 -10  -3 12464.5 477.202   4
   1 -10   3 12972.2 496.423  35
   1 -10   3 13267.9 494.939  30
   1 -10   3 13468.0 509.437  31
   1 -10   3 12468.0 507.013  48
  -1 -10  -3 12016.5 504.288  53
  -1 -10  -3 13549.9 569.885  49
   1 -10   3 11843.2 540.003  49
   1 -10   3 13075.2 504.401  24
  -1 -10  -4 95.3858 68.9152  49
   1 -10   4 38.3166 54.2954  49
   1 -10   4 48.2577 42.6489  48
  -1 -10  -4 50.1334 50.2346  55
   1 -10   4 103.577 51.3604  31
   1 -10   4 40.8288 38.5775  30
   1 -10   4 57.0516 45.1966  22
   1 -10   4 59.7939 44.9384  24
   1  10   5 2756.77 195.700  14
   1 -10   5 2937.43 233.572  48
  -1 -10  -5 3220.91 265.595  49
  -1 -10  -5 2665.60 227.698  55
  -1 -10  -5 2648.60 212.382  21
   1 -10   5 2481.32 210.104  33
   1 -10   5 3121.73 225.892  22
   1 -10   5 2708.89 219.066  24
   1  10   6 3951.40 238.491  14
   1 -10   6 3807.85 266.409  48
  -1 -10  -6 3915.81 279.417  55
  -1 -10  -6 3945.54 264.695  21
   1 -10   6 3846.24 261.154  33
   1 -10   6 3931.39 256.034  22
   1 -10   6 4011.85 268.991  24
   1  10   7 375.712 78.2491  14
   1 -10   7 519.032 100.558  48
  -1 -10  -7 449.356 101.347  55
  -1 -10  -7 624.806 109.897  21
   1 -10   7 590.051 103.180  33
   1 -10   7 429.841 91.4158  24
   1  10   8 107.181 47.8204  14
  -1 -10  -8 238.665 76.4372  55
   1 -10   8 124.443 51.7753  48
  -1 -10  -8 171.329 69.8476  21
   1 -10   8 145.725 56.6239  33
   1 -10   8 213.205 65.3244  23
   1 -10   8 315.817 79.7803  24
   1  10   9 4826.31 257.030  14
  -1 -10  -9 4664.54 301.388  55
   1 -10   9 4835.49 286.486  48
   1  10   9 4666.14 265.368   8
  -1 -10  -9 4864.89 293.617  21
   1 -10   9 4576.47 273.290  33
   1 -10   9 4620.01 273.426  23
   1 -10   9 4738.37 281.878  24
  -1 -10 -10 717.676 119.735  55
   1 -10  10 806.215 111.778  48
  -1 -10 -10 853.968 119.995  21
   1  10  10 622.824 95.7930   8
   1 -10  10 666.512 101.933  31
   1 -10  10 544.367 94.4665  33
   1 -10  10 803.950 112.199  23
   1 -10  10 709.371 108.046  24
  -1 -10 -11 894.503 124.423  55
  -1 -10 -11 1030.73 123.696  21
   1  10  11 860.068 103.903   8
   1 -10  11 972.155 112.195  31
   1 -10  11 1061.18 115.984  33
   1 -10  11 976.396 114.105  23
   1 -10  11 863.152 112.103  24
   1  10  12 2458.78 161.086   8
  -1 -10 -12 2234.82 182.236  55
   1 -10  12 2352.42 168.002  24
  -1 -10 -12 2510.99 180.788  21
   1  10  13 1080.18 97.0315   8
  -1 -10 -13 1180.99 120.296  55
   1 -10  13 1119.85 104.189  24
  -1 -10 -13 1112.63 107.516  21
   1  10  14 1349.53 90.7052   8
   1 -10  14 1262.46 96.1002  24
  -1 -10 -14 1422.15 112.687  55
  -1 -11  13 530.003 64.5388  22
  -1 -11  13 627.352 66.8582  31
   1 -11 -13 577.266 76.3393  49
   1 -11 -12 53.7360 32.3737  21
  -1 -11  12 84.9495 35.1109  22
   1 -11 -11 2141.26 163.808  21
  -1  11  11 2304.57 147.670  17
  -1 -11  11 2252.82 165.381  22
   1 -11 -10 1136.78 130.554  21
  -1 -11  10 1091.75 117.246  24
  -1 -11  10 1452.86 142.542  22
   1 -11  -9 2419.11 192.836  21
  -1 -11   9 2116.75 174.313  24
  -1 -11   9 2363.82 191.138  22
  -1 -11   9 2333.89 181.669  48
   1 -11  -8 1029.04 130.969  21
  -1 -11   8 743.318 110.715  24
  -1 -11   8 1237.69 143.198  22
  -1 -11   8 1339.86 144.993  48
   1 -11  -8 860.040 132.363  50
   1 -11  -7 279.603 73.8225  21
  -1 -11   7 121.132 54.8406  22
  -1 -11   7 230.885 67.9259  24
  -1 -11   7 299.821 75.1984  48
   1 -11  -7 242.066 75.6106  50
  -1 -11   6 2773.64 217.868  24
  -1 -11   6 2528.52 212.327  22
  -1 -11   6 2961.62 228.263  48
   1 -11  -6 2658.02 235.859  50
  -1 -11   5-15.8642 44.9513  22
  -1 -11   5 15.4980 41.0775  24
  -1 -11   5-48.5532 39.7147  48
   1 -11  -5 54.9713 51.9205  50
   1 -11  -5 60.8892 49.8051  49
   1 -11  -4 3128.12 222.229  30
  -1 -11   4 3782.02 247.934  15
   1 -11  -4 3281.54 266.126  50
  -1 -11   4 3865.16 268.533  48
   1 -11  -4 3942.04 299.452  49
   1 -11  -3 493.328 91.4738  30
  -1 -11   3 435.099 87.6057  15
   1 -11  -3 486.094 111.472  49
   1 -11  -2 591.469 102.243  30
  -1 -11   2 472.059 92.8520  15
   1 -11  -2 584.498 119.887  49
  -1 -11   2 598.111 124.388  49
   1 -11  -1 10969.8 454.305  30
  -1 -11   1 10487.9 450.032  15
  -1 -11   1 9801.64 501.446  49
   1 -11  -1 10783.2 518.253  49
   1 -11   0 1771.67 171.970  30
  -1 -11   0 1575.16 164.779  15
   1 -11   0 2034.55 215.688  49
  -1 -11   0 1561.87 194.298  49
   1 -11   1 356.344 81.1508  31
   1 -11   1 495.356 97.1279  30
  -1 -11  -1 473.632 96.4086  15
  -1 -11  -1 321.242 92.5008  49
   1 -11   1 537.386 119.887  49
   1 -11   2 29.0811 43.7086  31
   1 -11   2 43.4318 43.5184  30
  -1 -11  -2 43.9361 41.5069  15
   1 -11   2 105.657 54.5264  48
  -1 -11  -2 19.9145 52.7906  49
   1 -11   2 59.4614 56.1680  49
   1 -11   3 56.9108 42.7737  30
   1 -11   3 29.5046 39.1163  31
   1 -11   3 89.9176 49.8050  24
   1 -11   3 140.553 56.4196  48
  -1 -11  -3 39.5717 48.5645  49
   1 -11   3 39.3817 48.3314  49
   1  11   4 1100.09 123.046  14
  -1 -11  -4 895.833 137.958  55
   1 -11   4 1140.23 134.200  30
   1 -11   4 1057.06 135.699  31
   1 -11   4 1159.52 144.491  24
   1 -11   4 969.247 135.592  48
  -1 -11  -4 1270.10 169.561  49
   1  11   5 4496.89 254.126  14
   1 -11   5 4897.93 300.450  48
  -1 -11  -5 5097.38 334.412  49
  -1 -11  -5 5152.88 317.429  55
   1 -11   5 5288.16 302.912  31
   1 -11   5 4826.30 291.810  24
   1  11   6 11.5301 30.5612  14
  -1 -11  -6 18.6343 41.7429  49
   1 -11   6 15.6463 35.0495  48
  -1 -11  -6 33.2965 47.1733  55
  -1 -11  -6 14.5641 32.6254  21
   1 -11   6 14.6373 38.7967  31
   1 -11   6-14.7570 33.0575  24
   1  11   7 6905.94 311.411  14
   1 -11   7 6889.15 353.648  48
  -1 -11  -7 6329.86 353.675  55
  -1 -11  -7 6381.90 336.404  21
   1 -11   7 7262.94 352.272  31
   1 -11   7 6815.71 343.656  24
   1  11   8 1342.13 128.296  14
  -1 -11  -8 1222.85 148.949  55
   1 -11   8 1377.01 146.011  48
  -1 -11  -8 1146.99 137.846  21
   1 -11   8 1175.95 137.199  31
   1 -11   8 1296.11 141.839  24
   1  11   9 5940.44 271.148  14
  -1 -11  -9 5957.55 321.686  55
   1 -11   9 5827.58 297.820  48
   1  11   9 6148.79 290.226   8
  -1 -11  -9 6079.15 310.835  21
   1 -11   9 6035.12 301.335  31
   1 -11   9 5508.78 290.668  24
  -1 -11 -10 39.0155 39.0969  55
   1 -11  10 52.7765 38.1376  48
  -1 -11 -10 47.6462 33.7646  21
   1  11  10 48.5358 36.3982   8
   1 -11  10 64.3305 38.7386  31
   1 -11  10 55.3341 38.4169  24
  -1 -11 -11 5064.75 268.185  55
  -1 -11 -11 5637.04 269.141  21
   1  11  11 6004.45 249.604   8
   1 -11  11 5259.43 244.184  31
   1 -11  11 5413.18 253.017  24
   1  11  12 6.56308 22.7893   8
  -1 -11 -12 92.4369 35.7248  21
   1 -11  12 68.2525 32.2417  24
  -1 -11 -12 64.0488 34.3058  55
  -1 -12  11 28.3743 24.6241  31
   1 -12 -11 38.7612 32.2022  49
  -1 -12  10 1503.67 123.529  31
   1 -12 -10 1468.83 125.588  21
   1 -12 -10 1826.07 157.745  49
  -1 -12   9 597.163 85.5380  31
   1 -12  -9 559.435 83.1019  21
  -1 -12   9 605.449 84.0935  48
   1 -12  -9 614.711 101.518  49
   1 -12  -8 9707.70 390.492  21
  -1 -12   8 10344.8 397.301  48
   1 -12  -8 10784.7 462.758  49
   1 -12  -7 202.802 69.8548  49
  -1 -12   7 114.671 46.0958  48
  -1 -12   6 948.132 117.953  31
  -1 -12   6 1076.02 132.337  48
   1 -12  -6 894.882 137.730  49
  -1 -12   5 101.648 52.4814  48
   1 -12  -5 92.8518 55.8401  49
   1 -12  -4 2030.32 168.985  30
  -1 -12   4 2419.46 187.380  30
  -1 -12   4 2147.92 180.338  15
  -1 -12   4 2224.16 195.339  48
   1 -12  -4 2495.66 232.717  49
   1 -12  -3 2669.08 198.616  30
  -1 -12   3 2928.44 209.184  30
  -1 -12   3 2569.88 203.019  15
  -1 -12   3 3054.80 230.143  48
   1 -12  -3 3113.04 264.391  49
  -1 -12   2-27.0932 35.9059  30
   1 -12  -2-13.4495 33.0042  30
  -1 -12   2 28.3197 34.7473  15
  -1 -12   2-14.8817 29.8177  48
   1 -12  -2-19.4742 47.7879  49
   1 -12  -1 2071.61 178.563  30
  -1 -12   1 1452.56 155.932  15
  -1 -12   1 1879.78 206.681  49
  -1 -12   1 1838.97 175.916  48
   1 -12  -1 1696.21 197.061  49
   1 -12   0 5860.55 309.261  30
  -1 -12   0 4920.82 293.046  15
   1 -12   0 5883.77 363.189  49
  -1 -12   0 5631.82 359.878  49
   1 -12   1 1634.59 162.006  30
  -1 -12  -1 1441.82 182.112  49
   1 -12   1 1425.06 177.967  49
   1 -12   2 5853.42 309.514  30
   1 -12   2 5700.20 303.806  31
  -1 -12  -2 5348.91 290.775  30
  -1 -12  -2 5352.55 346.495  49
   1 -12   2 5794.08 310.965  48
   1 -12   2 5485.00 349.381  49
   1 -12   3 1771.05 167.695  31
  -1 -12  -3 2139.31 173.221  30
   1 -12   3 2015.47 176.796  30
   1  12   3 1762.57 149.292  14
   1 -12   3 2064.10 184.817  48
  -1 -12  -3 1823.91 202.488  49
   1 -12   4 600.501 102.352  31
   1 -12   4 776.190 108.061  30
   1  12   4 799.721 100.609  14
  -1 -12  -4 947.292 142.050  49
   1 -12   4 739.876 113.100  48
   1 -12   5 507.899 91.2463  24
   1 -12   5 453.365 88.0439  31
   1  12   5 454.308 76.5269  14
   1 -12   5 544.584 96.3117  48
  -1 -12  -5 453.004 102.163  49
   1 -12   6 1112.56 129.350  24
   1 -12   6 1242.95 135.812  31
   1  12   6 1218.96 118.168  14
   1 -12   6 1176.54 134.402  48
   1 -12   7 35.9239 35.9883  24
   1 -12   7-12.4305 24.9056  48
   1 -12   7 12.0281 36.1490  31
   1  12   7-9.19168 22.5553  14
   1 -12   8-10.9084 26.7678  24
   1 -12   8-11.1505 27.3620  48
   1  12   8 29.0143 33.5629   8
  -1 -12  -8 22.2608 33.4511  21
   1 -12   8 43.8269 36.4044  31
   1  12   8-8.37808 25.1793  14
   1 -12   9 353.227 64.5148  48
   1  12   9 287.941 57.9415   8
  -1 -12  -9 484.762 77.3503  21
   1 -12   9 345.315 64.1021  31
   1 -12   9 432.461 71.0729  24
   1 -12  10 7.62953 20.2225  48
   1  12  10 7.09741 21.3309   8
   1 -12  10 7.94784 22.5206  31
   1 -12  10 8.09657 22.9420  24
  -1 -12 -10 8.73838 23.1615  21
  -1 -12 -11 98.7222 33.1989  21
   1  12  11 99.7920 30.9924   8
   1 -12  11 146.479 37.2595  24
  -1 -13   9 1190.09 96.5486  31
   1  13  -9 1290.14 88.4028  56
  -1 -13   9 1199.65 94.7133  48
   1 -13  -9 1306.07 119.590  49
  -1 -13   8 101.925 35.1804  31
  -1 -13   8 104.832 36.1804  48
   1 -13  -8 113.874 49.7639  49
  -1 -13   7 26.2230 26.2742  31
  -1 -13   7 38.0064 34.3231  48
   1 -13  -7 12.9343 31.7427  49
  -1 -13   6 564.927 84.9377  48
   1 -13  -6 823.076 119.551  49
  -1 -13   5 345.485 70.5440  48
   1 -13  -5 471.546 96.6447  49
  -1 -13   4 203.376 54.0588  30
  -1 -13   4 181.068 58.1384  48
   1 -13  -4 350.572 86.0634  49
  -1 -13   3 4467.12 244.916  30
   1 -13  -3 5324.14 259.898  30
  -1 -13   3 4671.96 261.921  48
   1 -13  -3 4363.38 290.427  49
  -1 -13   2 57.7614 40.1094  30
   1 -13  -2 125.972 48.6896  30
  -1 -13   2 36.7685 40.7411  48
   1 -13  -2 67.1168 53.1702  49
  -1 -13   1 6529.50 308.425  30
   1 -13  -1 6173.93 301.257  30
   1 -13  -1 6374.51 358.996  49
   1 -13   0 143.966 53.8200  30
  -1 -13   0 213.314 58.2264  30
   1 -13   0 67.3648 53.4235  49
  -1 -13   0 221.924 78.4182  49
  -1 -13  -1 1581.57 144.419  30
   1 -13   1 1823.61 156.757  30
  -1 -13  -1 1500.90 171.602  49
   1 -13   1 1576.14 176.116  49
   1 -13   2 69.6509 38.5711  30
  -1 -13  -2 11.1668 29.5990  30
   1  13   2 63.1678 39.4062  14
  -1 -13  -2-16.4666 46.6591  49
  -1 -13  -3 136.103 46.9634  30
   1 -13   3 142.613 50.4166  30
   1 -13   3 79.2394 40.9550  31
   1  13   3 158.241 44.9681  14
   1 -13   3 146.011 51.6155  48
  -1 -13  -3 111.216 57.4356  49
   1 -13   4 2097.18 162.790  31
   1 -13   4 1796.73 145.992  30
   1  13   4 2011.12 141.609  14
   1 -13   4 1910.87 156.853  48
  -1 -13  -4 1912.33 182.070  49
   1 -13   5 10.6147 30.0879  31
   1  13   5 95.0971 35.5137  14
   1 -13   5 43.0770 30.5257  48
  -1 -13  -5 42.0368 42.1202  49
   1 -13   6 317.742 64.8933  31
   1  13   6 444.919 63.2944  14
   1 -13   6 452.521 73.7165  48
   1  13   7 494.848 62.4175  14
   1 -13   7 386.900 66.7391  31
   1  13   7 376.384 62.3900   8
   1 -13   7 525.812 74.7863  48
   1 -13   8 7.83420 23.5448  31
   1  13   8 13.5122 24.4031   8
   1 -13   8-7.73165 20.4928  48
   1 -13   9 795.842 78.2363  31
   1 -13   9 803.624 76.2543  48
  -1  14   6 96.3203 29.4094   8
  -1 -14   6 68.0496 28.1575  48
   1 -14  -6 132.307 44.4375  49
  -1 -14   5 122.530 36.8966  48
   1 -14  -5 211.911 56.2347  49
   1 -14  -4 11.4721 28.1556  49
  -1 -14   4 49.3609 27.3388  48
  -1 -14   3 291.198 53.3030  30
   1 -14  -3 347.629 58.2906  30
   1 -14  -3 520.670 88.5581  49
  -1 -14   3 382.737 62.9622  48
  -1 -14   2 25.4623 26.8877  30
   1 -14  -2-8.39516 20.6008  30
   1 -14  -2-12.4997 33.1304  49
  -1 -14   1 114.680 41.5092  30
   1 -14  -1 123.375 41.4668  30
   1 -14   0 2195.31 151.483  30
  -1 -14   0 2228.07 151.744  30
  -1 -14  -1 277.160 56.5384  30
   1 -14   1 370.980 64.6870  30
  -1 -14  -2 1228.22 106.724  30
   1 -14   2 1009.70 99.3600  30
  -1 -14  -3 2195.50 137.396  30
   1 -14   3 2048.52 136.468  30
   1 -14   4 45.4211 27.3448  31
   1 -14   4 29.0228 21.8076  48
  -1 -14  -4-10.4921 31.5339  49
   1 -14   5 84.6582 31.6586  31
   1  14   5 106.288 31.3694   8
   1 -14   5 102.949 33.0237  48
   1 -14   6 378.325 54.7598  31
   1  14   6 349.693 49.1220   8
   1 -14   6 375.235 53.7971  48
  -2   0  19 21.6316 23.9580  47
  -2   0  19-6.52096 24.4434  16
   2   0 -19 14.3258 22.6922  55
   2   0 -18 7046.13 298.424  55
  -2   0  18 6380.25 278.888  16
  -2   0  17 11.5542 38.3899  16
   2   0 -17-12.1135 36.4058  55
   2   0 -16 41984.7 1091.46  55
  -2   0  16 40899.5 1072.91  16
  -2   0  15-14.2121 40.2701  16
   2   0 -15-14.8470 36.4332  55
  -2   0  15 12.2470 38.7981  19
  -2   0  14 12.3923 30.4131  19
  -2   0  14 57.4176 45.4765  16
  -2   0  13-11.9452 31.6614  19
  -2   0  13-12.2305 30.0129  12
  -2   0  12 8465.91 347.241  19
  -2   0  12 7507.04 339.393  18
  -2   0  12 8300.78 346.125  12
  -2   0  11 10.0386 28.4446  19
  -2   0  11 65.7284 45.2485  17
  -2   0  11 10.7468 28.4843  18
  -2   0  11-9.97896 26.4493   2
  -2   0  11 10.3267 31.0356  12
  -2   0  10 15694.6 494.058  17
  -2   0  10 15634.5 484.249  12
  -2   0  10 15460.4 477.132   2
  -2   0   9 16.1970 24.3391  12
  -2   0   9-7.40441 23.4568   3
  -2   0   9 15.9654 22.6191   2
  -2   0   8 78329.3 1639.39  12
  -2   0   8 78391.9 1640.47   2
  -2   0   8 78327.7 1624.19   3
  -2   0   7-6.11663 20.3231  12
  -2   0   7 17.7721 20.5583   3
  -2   0   7 12.3243 18.5197   2
  -2   0   6 187348. 3614.50  12
  -2   0   6 188672. 3616.88   2
  -2   0   6 186367. 3612.59   3
  -2   0   5-4.45650 17.2909  12
  -2   0   5 4.65093 18.0453   3
  -2   0   5 4.59239 20.5746   2
  -2   0   4 149672. 2767.20  12
  -2   0   4 146818. 2772.34   2
  -2   0   4 141069. 2770.88   3
   2   0  -4 138948. 2745.37  41
  -2   0   3 6.17845 10.2708  12
  -2   0   3 28.3814 18.1258   3
  -2   0   3 9.70668 13.7569   2
   2   0  -2 242704. 4574.26   6
  -2   0   2 248162. 4589.16   3
   2   0  -2 239392. 4587.96  41
   2   0  -1-3.45512 16.2354  10
  -2   0   1-5.17513 11.2998   3
   2   0  -1 12.3725 12.0016  41
   2   0   0 311506. 5881.57  10
  -2   0   0 317972. 5855.07   3
   2   0   0 320120. 5890.04   6
   2   0   0 318084. 5881.08  41
   2   0   0 315814. 5866.61  40
   2   0   0 300963. 5846.85  38
   2   0   1 14.9543 17.9617   6
   2   0   1-2.81811 12.3059  37
   2   0   1 8.71773 13.0189  40
   2   0   1-12.3934 18.8803  41
   2   0   2 999999. 18412.7  11
   2   0   2 975047. 18447.2   6
   2   0   2 994383. 18426.9  39
   2   0   2 981053. 18419.5  37
   2   0   2 998051. 18416.5  41
   2   0   3 16.9994 17.3689  11
   2   0   3 27.1833 19.2576   6
   2   0   3 6.19609 12.0227  41
   2   0   3 4.27177 12.8407  39
   2   0   3 34.5238 19.2158  37
   2   0   4 18757.9 447.468  54
   2   0   4 17943.7 437.066  11
   2   0   4 18107.4 460.244   6
   2   0   4 18845.4 468.673  39
   2   0   4 18674.9 451.987  37
   2   0   5 5.01669 11.2378  54
   2   0   5-4.68345 15.5611  11
   2   0   5-5.44222 18.0822   6
   2   0   5-6.45870 18.3007  39
   2   0   5 16.0073 15.1189  37
   2   0   6 1774.60 109.906  54
   2   0   6 1686.09 103.716  11
   2   0   6 1647.16 107.341   6
   2   0   6 1739.44 112.702  37
   2   0   6 1614.49 120.237  39
   2   0   7-6.32114 16.7542  11
   2   0   7-6.96820 15.6093  54
   2   0   7 22.3194 21.0807  37
   2   0   7-9.13924 22.4266  39
   2   0   8 15269.3 439.757  11
   2   0   8 14610.3 449.242  54
   2   0   8 15589.4 499.866  39
   2   0   9 8.38622 22.2277  11
   2   0   9-9.42274 18.8793  54
   2   0   9 37.1542 37.2208  39
   2   0  10 829.172 101.349  54
   2   0  10 925.202 121.078  39
   2   0  10 730.281 98.3990   8
   2   0  10 1071.18 107.492  11
   2   0  11 47.1461 38.5637  39
   2   0  11-24.1176 40.0663   8
   2   0  11-10.7365 28.4572  11
   2   0  12 2129.58 201.026  39
   2   0  12 1943.53 162.108  11
   2   0  12 1989.00 173.816   8
   2   0  13-16.8105 37.6569  47
   2   0  13 13.5463 38.3834   8
   2   0  14 9049.60 434.314  47
   2   0  14 8659.42 385.779   8
   2   0  15-16.0484 45.4732  47
   2   0  15 38.0725 42.1662   8
   2   0  16 922.946 123.586  47
   2   0  16 947.779 111.930   8
   2   0  17-11.5711 25.9202  47
   2   0  17 9.54234 27.0382  25
   2   0  18 7074.18 283.632  47
   2   0  18 7087.60 268.423  23
   2   0  18 7151.23 265.166  25
   2   1 -19 7617.30 270.162  55
   2  -1 -19 6922.47 263.022  55
  -2   1  19 6865.06 250.338  16
  -2  -1  19 6845.06 253.958  16
   2   1 -18 1399.61 129.547  55
   2  -1 -18 1594.09 133.643  55
  -2  -1  18 1517.07 129.153  16
  -2   1  18 1581.66 129.773  16
   2   1 -17 1447.47 140.734  55
   2  -1 -17 1665.81 152.389  55
  -2   1  17 1747.77 150.985  16
  -2  -1  17 1471.74 142.325  16
  -2  -1  16-26.7615 62.8737  16
  -2   1  16-13.0280 55.3722  16
   2  -1 -16 27.5609 41.4155  55
   2   1 -16 41.3024 49.7283  55
  -2   1  16 22.4436 40.5333  19
  -2  -1  15 215.254 69.0828  16
  -2   1  15 293.993 76.9406  16
   2  -1 -15 236.359 71.1072  55
  -2   1  15 217.284 58.1599  19
   2  -1 -14 3470.85 243.429  55
  -2   1  14 3145.80 211.499  19
  -2  -1  14 3090.26 229.341  16
  -2  -1  13 48.7748 40.5377  19
  -2   1  13 82.2588 40.8037  19
  -2   1  13 38.4954 44.5515  17
  -2   1  13 47.0178 33.3346   2
  -2  -1  13 98.8462 54.8052  16
  -2  -1  13 196.343 56.3522  12
  -2   1  13 86.0570 42.6856  12
  -2  -1  12 2943.40 198.971  19
  -2   1  12 3253.97 211.734  17
  -2   1  12 3055.57 196.656   2
  -2  -1  12 2978.02 197.381  12
  -2   1  12 2748.20 192.552  12
  -2  -1  12 2865.00 211.720  16
  -2  -1  11 34425.8 893.801  19
  -2  -1  11 36530.0 920.201  18
  -2   1  11 36241.3 918.056  17
  -2   1  11 35581.3 896.138   2
  -2  -1  11 33990.1 895.534  12
  -2   1  11 35314.9 896.680  12
  -2   1  10 7369.72 309.016  17
  -2  -1  10 7880.35 309.041  19
  -2  -1  10 7372.39 311.775  18
  -2   1  10 7715.43 304.957   2
  -2   1  10 7010.18 284.537   3
  -2  -1  10 7376.36 302.688  12
  -2   1  10 7352.62 299.988  12
  -2  -1   9 53985.7 1202.59   5
  -2  -1   9 52527.9 1189.97   3
  -2   1   9 55412.5 1211.54   2
  -2   1   9 53473.9 1190.32   3
  -2  -1   9 53657.9 1207.56  12
  -2   1   9 55037.1 1204.98  12
  -2  -1   8 3979.84 187.083   5
  -2   1   8 3562.42 180.366   2
  -2  -1   8 3902.88 181.536   3
  -2   1   8 3934.59 182.974   3
  -2  -1   8 4099.84 192.180  12
  -2   1   8 4073.26 187.560  12
  -2  -1   7 10106.1 312.311   3
  -2   1   7 9589.88 308.697   2
  -2   1   7 9618.39 304.752   3
  -2  -1   7 9792.75 312.426  12
  -2   1   7 9606.66 302.635  12
  -2   1   6 56839.3 1183.44   2
  -2   1   6 58092.0 1188.67   3
  -2   1   6 58114.1 1177.44  12
  -2  -1   6 55625.5 1184.44  12
  -2  -1   5 237798. 4543.91   3
  -2   1   5 239149. 4541.50   2
  -2   1   5 232099. 4543.64   3
  -2  -1   5 245744. 4547.12  12
  -2   1   5 238656. 4533.27  12
   2   1  -4 35599.9 750.499  41
   2  -1  -4 35757.7 753.733  41
  -2  -1   4 35716.6 775.744   3
  -2   1   4 36166.1 764.843   2
  -2   1   4 36091.4 771.710   3
  -2  -1   4 35987.3 773.070  12
  -2   1   4 36170.5 758.142  12
   2   1  -3 92959.6 1810.32  41
   2  -1  -3 93248.3 1814.17  41
   2  -1  -3 93296.7 1807.79   7
  -2  -1   3 91615.0 1824.44   3
  -2   1   3 92033.8 1808.96   2
  -2   1   3 93998.9 1819.78   3
  -2   1   3 93502.9 1799.51  12
   2  -1  -2 15838.0 375.639  41
   2   1  -2 15995.1 374.530  41
   2  -1  -2 15827.9 362.378   7
  -2  -1   2 15681.4 376.936   3
  -2   1   2 16008.7 357.958   2
  -2   1   2 15512.5 368.556   3
  -2  -1   2 17064.0 378.842  13
  -2   1   2 15489.9 349.337  12
   2  -1  -1 73839.8 1427.88  41
   2   1  -1 74325.9 1427.45  41
  -2   1   1 71058.8 1387.31   2
  -2  -1   1 73335.9 1420.82   3
  -2   1   1 69804.2 1405.11   3
   2   1  -1 71931.2 1435.48  10
  -2  -1   1 73054.2 1411.64  13
   2   1   0 2593.70 106.370  41
   2   1   0 2764.28 89.3572  40
   2  -1   0 2747.72 102.883  38
   2  -1   0 2589.14 106.849  41
   2  -1   0 2806.12 112.027  40
   2  -1   0 2726.01 107.166  37
   2  -1   0 2807.61 107.564  10
  -2  -1   0 2796.19 99.2445  13
   2   1   0 2878.55 113.694  10
  -2   1   0 2711.09 91.5121   3
   2  -1   1 510138. 9819.90  40
   2   1   1 530794. 9781.76  37
   2  -1   1 535490. 9811.67  37
   2  -1   1 534386. 9809.64  41
   2   1   1 520188. 9806.68  41
  -2  -1  -1 521012. 9781.41  13
   2  -1   1 521055. 9802.32  10
   2  -1   1 529281. 9775.20  11
  -2  -1  -1 520960. 9788.59  53
  -2  -1  -2 2495.50 92.3205  53
   2  -1   2 2043.03 86.9654  11
   2   1   2 2005.04 107.536   6
   2  -1   2 2368.90 106.300  37
   2  -1   2 2314.32 99.0371  41
   2   1   2 2298.85 98.2574  41
   2   1   2 2405.09 97.5420  39
   2   1   2 2237.91 89.3722  37
   2  -1   2 2130.63 107.088  40
   2  -1   3 66613.5 1318.26  11
   2   1   3 61869.1 1324.75  11
   2   1   3 66348.8 1358.64   6
   2  -1   3 65372.8 1316.78  41
   2  -1   3 69261.0 1354.02  37
   2  -1   3 66496.9 1357.53  39
   2   1   3 68208.6 1344.75  39
   2   1   3 67330.0 1319.43  41
   2   1   3 67367.4 1318.55  37
   2  -1   4 18833.9 439.171  54
   2   1   4 18844.1 461.854  54
   2   1   4 17994.1 446.104  11
   2  -1   4 18178.0 440.292  11
   2   1   4 18478.7 469.066   6
   2  -1   4 19230.1 480.144  39
   2   1   4 18565.2 469.444  39
   2  -1   4 19206.8 471.302  37
   2  -1   5 400.830 46.0182  54
   2   1   5 270.400 43.6532  54
   2   1   5 346.885 45.0519  11
   2  -1   5 386.971 45.2585  11
   2   1   5 404.673 54.0954   6
   2  -1   5 318.501 50.1579  39
   2  -1   5 321.520 47.0279  37
   2  -1   6 1828.98 106.702  54
   2   1   6 1587.38 109.050  54
   2  -1   6 1620.45 103.176  11
   2   1   6 1890.92 110.021  11
   2   1   6 1793.24 112.153   6
   2  -1   6 1536.01 117.793  39
   2  -1   6 1598.08 113.170  37
   2   1   7 15421.1 428.643  11
   2  -1   7 15063.8 423.162  11
   2   1   7 14975.0 445.455  54
   2  -1   7 15076.4 454.139  37
   2   1   7 16013.1 487.000  39
   2  -1   7 15029.1 474.033  39
   2  -1   8 1040.00 93.4334  11
   2   1   8 1015.77 93.2632  11
   2   1   8 1232.57 110.255  54
   2   1   8 1064.58 115.573  39
   2  -1   8 1174.36 110.871  37
   2  -1   8 1221.36 119.838  39
   2   1   9 38556.3 952.140  54
   2  -1   9 39223.7 925.363  11
   2   1   9 39227.1 919.170  11
   2  -1   9 37482.3 945.005   8
   2   1   9 38771.8 946.272   8
   2   1   9 38208.0 1003.98  39
   2  -1   9 37775.7 997.345  39
   2  -1   9 36937.0 958.944  37
   2   1  10 2102.15 164.556  54
   2  -1  10 2147.85 154.428  11
   2   1  10 1957.09 145.916  11
   2  -1  10 2214.24 169.060   8
   2   1  10 1791.83 149.125   8
   2   1  10 1534.81 160.121  39
   2  -1  10 1918.71 172.603  39
   2  -1  10 1798.77 158.557  37
   2   1  11 17947.1 597.970  54
   2  -1  11 17796.2 638.131  39
   2   1  11 18395.4 650.545  39
   2  -1  11 19489.6 582.486  11
   2   1  11 19276.9 578.959  11
   2  -1  11 18498.8 597.466   8
   2   1  11 18501.6 591.880   8
   2  -1  12 454.257 96.5463  47
   2   1  12 444.561 86.2352  54
   2  -1  12 555.445 104.309  39
   2   1  12 414.055 95.0652  39
   2  -1  12 438.080 78.2670  11
   2   1  12 476.924 81.2054  11
   2  -1  12 524.141 92.3024   8
   2   1  12 495.126 91.7865   8
   2  -1  13 15416.1 597.568  47
   2  -1  13 16006.8 560.985   8
   2   1  13 15293.5 547.357   8
   2   1  14 1087.03 144.576  47
   2  -1  14 1163.39 151.999  47
   2   1  14 1184.06 135.241   8
   2  -1  14 1323.71 145.516   8
   2   1  15 139.896 62.3347  47
   2  -1  15 161.990 60.7683  47
   2  -1  15 101.190 49.1367   8
   2   1  15 138.900 58.0200   8
   2  -1  16 11.5846 28.4273  25
   2   1  16-13.6551 36.1928  47
   2  -1  16 28.6421 37.9579  47
   2   1  16 11.0646 29.3267   8
   2  -1  17 351.262 65.7650  23
   2  -1  17 198.869 51.3371  25
   2   1  17 272.401 58.9816  25
   2   1  17 263.902 61.5395  47
   2  -1  17 268.425 64.2359  47
   2   1  17 321.059 60.1451   8
   2  -1  18 651.550 81.3678  47
   2  -1  18 581.542 73.3481  23
   2   1  18 733.089 77.3692  25
   2  -1  18 531.473 67.4302  25
   2   2 -19 644.176 70.3947  55
   2  -2 -19 584.972 68.4044  55
  -2  -2  19 563.586 64.7443  16
  -2   2  19 510.173 61.5476  16
   2  -2 -18 5832.07 264.960  55
   2   2 -18 5894.66 262.474  55
  -2  -2  18 5158.68 247.619  16
  -2   2  18 6134.08 258.403  16
   2  -2 -17 93.7093 45.4986  55
   2   2 -17 150.548 53.2073  55
  -2   2  17 97.6691 42.1599  16
  -2  -2  17 137.455 50.0646  16
   2  -2 -16 17015.0 588.696  55
  -2   2  16 18497.2 592.150  16
  -2   2  16 16782.0 543.878  19
  -2  -2  16 17345.2 588.059  16
   2  -2 -15 8637.64 394.207  55
  -2   2  15 7597.21 341.717  19
  -2  -2  15 8298.59 389.560  16
   2  -2 -14 535.423 96.9024  55
  -2  -2  14 489.892 95.5733  16
  -2   2  14 420.645 81.1758  19
  -2   2  14 355.464 81.7084  17
   2  -2 -13 1446.36 155.732  55
  -2   2  13 1080.94 123.672   2
  -2   2  13 1201.58 131.585  12
  -2   2  13 1312.54 141.908  17
  -2  -2  13 1276.48 149.260  16
   2  -2 -12 4306.67 262.371  55
  -2   2  12 4337.95 250.381  17
  -2  -2  12 4328.79 262.577  16
  -2   2  12 4295.94 240.510   2
  -2   2  12 4126.45 238.582  12
  -2   2  11 4621.33 250.110  17
  -2  -2  11 4680.26 262.853  16
  -2  -2  11 4521.29 249.334  18
  -2   2  11 4085.99 228.400   2
  -2  -2  11 4025.23 229.383  12
  -2   2  11 4768.48 243.423  12
  -2  -2  10 1953.10 158.884  16
  -2  -2  10 1493.88 137.089  18
  -2   2  10 1786.95 144.028  17
  -2  -2  10 1492.96 130.434  19
  -2  -2  10 1613.68 131.950   5
  -2   2  10 1892.65 141.320   2
  -2   2  10 1475.87 123.256   3
  -2  -2  10 1562.78 130.806  12
  -2   2  10 1837.60 138.141  12
  -2  -2   9 1390.79 116.617   5
  -2   2   9 1494.58 121.000   2
  -2   2   9 1594.37 120.214   3
  -2  -2   9 1545.83 123.836  12
  -2   2   9 1643.78 121.733  12
  -2  -2   8 9187.21 318.448   5
  -2  -2   8 8535.87 301.761   3
  -2   2   8 8938.41 309.921   2
  -2   2   8 9080.61 307.765   3
  -2   2   8 8773.62 302.794  12
  -2  -2   8 8429.17 307.638  12
  -2   2   7 26455.6 642.273   3
  -2  -2   7 26382.3 653.594   5
  -2  -2   7 25646.2 642.055   3
  -2   2   7 26676.3 646.263   2
  -2  -2   7 25321.9 645.361  12
  -2   2   7 27227.4 635.347  12
  -2   2   6 55184.5 1126.41   3
  -2  -2   6 50986.8 1125.15   3
  -2  -2   6 52420.3 1132.15   5
  -2   2   6 51933.1 1107.60  12
  -2   2   5 12424.5 338.592   3
  -2  -2   5 11792.5 340.517   3
  -2   2   5 12340.1 325.262  12
   2   2  -4 9138.57 253.590  41
  -2   2   4 9505.14 269.012   3
  -2  -2   4 9267.76 275.183   3
   2  -2  -4 8954.36 270.577   7
  -2   2   4 9334.24 249.902  12
   2   2  -3 1385.93 78.7863  41
  -2   2   3 1506.19 75.8599   1
  -2   2   3 1544.36 83.1915   3
  -2  -2   3 1509.48 89.1249   3
   2  -2  -3 1366.20 82.0064   7
  -2  -2   3 1513.11 88.5821  13
  -2   2   2 21222.8 459.395   1
  -2   2   2 21471.3 477.508   3
  -2  -2   2 20997.4 490.959   3
   2  -2  -2 21672.8 484.480   7
   2   2  -2 20971.9 493.126  10
  -2  -2   2 20855.7 488.665  13
  -2  -2   1 233.122 31.6691  13
   2   2  -1 174.364 28.5466  10
  -2   2   1 167.670 23.8180   3
   2  -2   0 32686.9 700.884  40
   2  -2   0 31523.0 681.607  37
   2  -2   0 33402.8 689.786  38
   2  -2   0 32413.9 667.508  10
  -2  -2   0 31654.0 679.276  13
   2   2   0 33717.9 693.954  10
  -2  -2   0 31315.2 688.589  53
   2  -2   1 2932.98 122.973  38
   2  -2   1 3029.52 123.734  37
   2  -2   1 2988.08 133.630  40
  -2  -2  -1 3002.23 117.368  13
   2  -2   1 2984.35 124.285  34
  -2  -2  -1 2983.84 119.723  53
   2   2   2 28197.5 634.424  41
   2  -2   2 29696.0 656.091  37
   2  -2   2 30172.2 672.823  40
  -2  -2  -2 30186.0 635.780  53
   2  -2   2 29362.0 639.294  34
   2  -2   2 28175.8 606.664  11
   2   2   3 28372.2 628.758  41
   2  -2   3 29279.5 659.938  37
  -2  -2  -3 29116.5 631.670  53
   2  -2   3 28294.8 634.109  34
   2  -2   3 28762.1 616.377  11
  -2  -2  -4 13943.8 354.838  53
   2  -2   4 13677.6 350.787  11
   2   2   4 13376.6 358.394  11
   2  -2   4 13894.8 383.506  37
   2   2   5 18552.7 481.797  54
   2   2   5 18688.4 485.076   6
   2  -2   5 18418.6 491.627  37
   2  -2   5 18527.4 453.920  11
   2   2   5 17372.0 456.642  11
   2  -2   6 53117.7 1189.34  37
   2  -2   6 54712.5 1209.70  39
   2   2   6 53074.1 1149.24  11
   2  -2   6 54873.6 1149.93  11
   2   2   6 53474.2 1175.35  54
   2  -2   7 4787.61 227.500  37
   2  -2   7 4556.23 231.823  39
   2   2   7 4846.33 203.706  11
   2  -2   7 4958.74 205.947  11
   2   2   7 4599.56 216.187  54
   2  -2   8 6774.51 297.880  37
   2  -2   8 7381.05 319.757  39
   2   2   8 6728.99 289.132  54
   2   2   8 7361.15 274.847  11
   2  -2   8 7816.16 285.091  11
   2   2   9 11774.6 426.250  54
   2  -2   9 11479.5 444.282  47
   2   2   9 11945.9 396.629  20
   2  -2   9 12067.2 443.089  37
   2  -2   9 11970.1 453.047  39
   2  -2   9 12392.9 429.565   8
   2   2   9 11754.5 419.346   8
   2  -2   9 12730.0 408.553  11
   2   2   9 12737.0 404.080  11
   2   2  10 2493.10 187.212  54
   2  -2  10 2675.95 208.333  39
   2  -2  10 2487.27 192.585  37
   2   2  10 2943.71 221.627  39
   2  -2  10 2915.97 212.797  47
   2  -2  10 2926.57 195.208   8
   2   2  10 2840.18 191.555   8
   2  -2  10 2806.86 179.760  11
   2   2  10 2643.59 171.334  11
   2   2  11 509.610 89.5349  54
   2  -2  11 376.515 83.6106  39
   2  -2  11 529.158 94.3466  37
   2   2  11 635.169 107.337  39
   2  -2  11 426.603 89.4174  47
   2  -2  11 375.155 78.7108   8
   2   2  11 478.529 88.2069   8
   2  -2  11 510.755 82.1949  11
   2   2  11 456.815 75.7498  11
   2   2  12 566.480 96.8432  54
   2  -2  12 329.055 82.7878  47
   2  -2  12 431.770 78.2653  11
   2   2  12 450.970 78.9617  11
   2  -2  12 440.100 86.9429   8
   2   2  12 498.715 87.5672   8
   2  -2  12 308.913 76.2128  37
   2   2  12 455.761 93.2566  39
   2  -2  13 1138.92 138.575   8
   2   2  13 827.467 122.047   8
   2  -2  13 908.981 135.328  47
   2  -2  14 4570.68 300.808  47
   2   2  14 5207.45 286.113   8
   2  -2  14 4498.75 268.059   8
   2   2  14 5139.72 266.769  19
   2  -2  14 4275.37 259.211  33
   2  -2  14 4608.47 273.636  25
   2   2  15 362.524 71.7717  19
   2  -2  15 479.946 90.3867  25
   2   2  15 398.211 81.1885   8
   2  -2  15 592.066 107.834  47
   2   2  16 2075.83 151.951  19
   2   2  16 1987.23 159.126   8
   2  -2  16 1808.41 171.834  47
   2  -2  16 2072.76 165.620  23
   2  -2  16 1861.95 157.283  25
   2   2  17 172.346 46.7321   8
   2  -2  17 312.227 59.8102  25
   2  -2  17 291.859 59.8410  23
   2  -2  17 328.442 70.1027  47
   2  -2  18 3240.40 164.669  23
   2  -2  18 3191.70 161.921  25
   2   2  18 2974.06 156.750  25
   2   3 -19 806.573 75.0492  55
   2  -3 -19 735.508 72.1541  55
  -2  -3  18 3014.31 175.849  16
  -2   3  18 3311.29 177.543  16
   2   3 -18 3148.58 179.802  55
   2  -3 -18 2919.68 175.724  55
  -2   3  17 1348.63 127.159  16
  -2  -3  17 1273.18 127.692  16
   2   3 -17 1224.78 127.130  55
   2  -3 -17 1269.26 129.836  55
  -2  -3  16 39.2795 39.3503  16
   2  -3 -16-13.1062 34.7383  55
  -2   3  15 890.848 115.149  17
  -2  -3  15 869.507 124.413  16
   2  -3 -15 1101.21 137.031  55
  -2  -3  14 1570.23 165.626  16
  -2   3  14 2069.46 173.836  17
   2  -3 -14 1817.78 175.877  55
  -2   3  13 38.9286 41.1084  17
  -2  -3  13-14.9631 42.3984  16
   2  -3 -13 14.5129 41.1228  55
  -2   3  12 271.959 69.1111  17
  -2   3  12 247.201 61.4564   2
  -2  -3  12 213.875 65.6258  16
  -2  -3  12 314.760 72.1162  13
  -2   3  12 257.480 64.3904  12
   2  -3 -12 233.592 64.7363  55
  -2  -3  11 39917.0 1028.00  16
  -2  -3  11 37326.7 995.823  18
  -2   3  11 38700.9 985.961  17
  -2  -3  11 38373.6 979.937   5
  -2   3  11 37579.3 964.433   2
  -2   3  11 38161.7 955.570   3
  -2  -3  11 36376.4 984.436  13
  -2   3  11 39315.9 968.205  12
   2  -3 -11 40706.9 1019.40  55
  -2  -3  10 11827.4 441.936  16
  -2  -3  10 10538.4 413.381  18
  -2   3  10 11541.7 413.786  17
  -2  -3  10 10800.1 402.602   5
  -2   3  10 11547.1 402.376   2
  -2   3  10 11670.5 396.955   3
  -2  -3  10 10733.7 411.753  13
  -2   3  10 11536.6 397.388  12
  -2  -3   9 8042.42 342.571  16
  -2   3   9 8919.61 326.552   3
  -2  -3   9 8601.24 335.553   5
  -2   3   9 8903.77 329.637   2
  -2   3   9 8749.77 317.421  12
  -2   3   8 8740.63 310.274   3
  -2  -3   8 8924.02 323.366   5
  -2  -3   8 8243.21 304.450   3
  -2   3   8 8872.00 306.576  12
  -2   3   7 20269.7 524.298   1
  -2   3   7 20419.7 532.732   3
  -2  -3   7 20205.9 543.379   5
  -2  -3   7 18990.6 527.401   3
  -2  -3   7 19517.0 551.764  13
  -2   3   7 20096.6 513.120  12
  -2  -3   6 6.49961 19.5361   3
  -2  -3   6 40.1215 25.0668   5
  -2   3   6 6.16022 18.5162   3
  -2   3   6 22.9599 15.2167   1
   2  -3  -6 7.00430 18.5673   7
  -2  -3   6 36.5855 23.1821  13
  -2  -3   5 8969.75 293.952   5
  -2   3   5 9542.37 280.109   1
   2  -3  -5 9198.68 299.974   7
  -2   3   5 9639.96 291.243   3
  -2  -3   5 9095.10 303.872  13
  -2  -3   4 7496.75 242.790   5
  -2   3   4 7485.29 240.010   3
  -2   3   4 7174.64 222.660   1
   2  -3  -4 7274.61 246.510   7
  -2  -3   4 7351.68 250.665  13
   2  -3  -4 7098.10 232.519  35
  -2   3   3 30313.8 646.922   1
   2  -3  -3 28711.5 675.736   7
  -2   3   3 29903.4 663.678   3
   2   3  -3 28967.0 663.485  10
  -2  -3   3 30027.9 685.300  13
   2  -3  -3 31568.1 680.701  35
  -2   3   2 2728.09 116.765   3
   2  -3  -2 2745.60 125.106   7
   2  -3  -2 2773.60 128.130  35
   2  -3  -2 2778.14 126.978  34
  -2  -3   2 2648.01 126.989  13
   2   3  -2 2964.73 123.552  10
  -2   3   1 87243.4 1767.10   3
   2  -3  -1 94394.1 1821.67  40
   2  -3  -1 90589.0 1803.11  34
   2  -3  -1 93353.4 1811.27  35
  -2  -3   1 91505.3 1803.74  13
   2   3  -1 89576.7 1786.37  10
   2  -3   0 19576.5 470.171  38
   2  -3   0 19336.1 456.209  37
   2  -3   0 19432.8 483.236  40
  -2  -3   0 18939.5 472.907  53
   2  -3   0 18825.4 469.146  35
   2  -3   0 19251.4 469.522  34
  -2  -3   0 19288.0 464.428  13
   2  -3   1 2679.39 127.665  35
   2  -3   1 2830.82 129.139  34
  -2  -3  -1 2704.66 126.920  53
   2  -3   1 3001.47 133.092  38
   2  -3   1 2630.93 122.198  37
   2  -3   1 2551.76 133.821  40
   2  -3   2 39378.0 849.127  38
   2  -3   2 38756.1 870.584  40
   2  -3   2 38502.6 843.236  37
  -2  -3  -2 37714.1 832.308  53
   2  -3   2 37596.9 837.596  35
   2  -3   2 39121.6 837.088  34
   2  -3   3 26898.1 629.134  37
   2  -3   3 26657.6 613.755  35
   2  -3   3 25501.0 606.656  34
  -2  -3  -3 26517.6 610.920  53
  -2  -3  -4 16.0488 17.7751  53
   2  -3   4 6.40773 18.1570  37
   2   3   4 4.46279 10.9524   1
   2  -3   4 20.2863 16.0673  34
   2   3   4 5.10150 14.4561  11
   2   3   5 4610.48 172.728   1
   2  -3   5 4362.95 199.917  37
   2  -3   5 4484.33 177.389  11
   2   3   5 4790.29 188.917  11
  -2  -3  -5 4429.82 185.969  53
   2  -3   6 3914.55 199.287  37
   2  -3   6 3893.33 173.601  11
   2   3   6 3931.04 176.791  11
   2   3   6 3820.01 189.739  54
  -2  -3  -6 4006.85 181.763  53
   2  -3   7 54467.1 1263.98  37
   2  -3   7 56371.8 1214.59  11
   2   3   7 56678.5 1214.85  11
   2   3   7 54805.0 1254.43  54
   2  -3   8 1311.13 127.209  37
   2   3   8 1391.67 125.371  54
   2  -3   8 1322.31 111.037  11
   2   3   8 1391.10 112.310  11
   2  -3   9 17708.4 588.392  47
   2  -3   9 17092.4 554.306   8
   2   3   9 17071.3 547.638   8
   2  -3   9 17972.4 580.595  37
   2   3   9 18356.7 571.390  54
   2  -3   9 18600.1 536.460  11
   2   3   9 18168.1 528.044  11
   2  -3  10 2117.11 183.746  47
   2  -3  10 2351.07 179.495   8
   2   3  10 2375.95 179.186   8
   2  -3  10 2094.92 180.572  37
   2   3  10 2215.68 178.023  54
   2  -3  10 2435.56 170.044  11
   2   3  10 2217.60 156.974  11
   2   3  11 7699.14 366.554  54
   2  -3  11 8124.22 394.049  47
   2  -3  11 7918.36 359.347   8
   2   3  11 7705.96 351.754   8
   2  -3  11 7334.19 371.252  37
   2   3  11 8214.50 405.447  39
   2  -3  11 7526.13 353.272  33
   2  -3  11 8166.41 343.971  11
   2   3  11 7994.09 333.098  11
   2   3  12 1946.32 171.258   8
   2  -3  12 1859.43 188.282  47
   2   3  12 1725.06 170.739  54
   2   3  12 1782.22 190.301  39
   2  -3  12 1537.17 168.595  37
   2  -3  12 1979.17 174.468  33
   2  -3  12 2037.83 178.369  25
   2  -3  13 10595.1 483.373  47
   2   3  13 11393.9 451.641   8
   2  -3  13 10291.5 429.234  33
   2  -3  13 11303.0 456.343  25
   2  -3  14 902.002 135.306  47
   2   3  14 1336.31 143.493   8
   2   3  14 1026.80 118.687  19
   2  -3  14 1297.23 138.782  33
   2  -3  14 895.176 122.652  25
   2  -3  14 1014.38 129.091  23
   2   3  15 1496.40 137.463  19
   2  -3  15 1525.72 153.649  23
   2  -3  15 1748.16 159.126  25
   2   3  15 1416.72 141.318   8
   2  -3  15 1757.49 174.410  47
   2   3  16 687.854 88.2645  19
   2  -3  16 642.992 94.1340  25
   2  -3  16 719.309 98.7231  23
   2   3  16 713.231 92.3247   8
   2  -3  16 650.966 100.394  47
   2   3  17 1573.36 117.076  19
   2  -3  17 1793.27 135.814  23
   2  -3  17 1791.83 134.911  25
   2  -3  17 1709.04 143.273  47
   2   3  17 1649.29 125.198   8
   2  -3  18 165.024 37.3444  25
   2  -3  18 132.248 35.7924  23
   2   3  18 147.024 33.9541  25
  -2  -4  18 4014.11 196.561  16
  -2   4  18 4159.92 190.384  16
   2   4 -18 4273.55 199.961  55
   2  -4 -18 3733.13 191.665  55
  -2   4  17 5043.29 242.681  16
  -2  -4  17 4941.02 249.980  16
   2  -4 -17 4610.23 243.029  55
  -2  -4  16 3163.71 216.835  16
   2  -4 -16 3522.52 225.896  55
  -2  -4  15 11851.2 470.778  16
  -2   4  15 10970.7 427.161  17
   2  -4 -15 10830.2 448.387  55
  -2   4  14 258.748 68.6624  17
  -2  -4  14 136.886 62.9121  16
   2  -4 -14 160.729 60.4462  55
  -2  -4  13 3800.86 259.593  16
  -2   4  13 3401.99 229.554  17
   2  -4 -13 3622.14 247.708  55
  -2  -4  12 1650.51 170.697  16
  -2   4  12 1981.72 170.699  17
   2  -4 -12 1601.02 159.843   7
  -2   4  12 1901.62 163.158   2
  -2  -4  12 1724.48 160.025   5
  -2  -4  12 1917.12 172.211  13
   2  -4 -12 1929.96 175.943  55
  -2  -4  11 46203.3 1182.24  18
  -2  -4  11 47876.3 1217.30  16
  -2   4  11 47266.8 1168.75  17
  -2  -4  11 47370.8 1169.97   5
   2  -4 -11 46971.0 1184.84   7
  -2   4  11 49250.9 1165.76   2
  -2   4  11 47993.3 1147.72   3
  -2  -4  11 46113.6 1179.15  13
  -2  -4  10 779.727 106.120  18
  -2  -4  10 912.206 118.503  16
  -2   4  10 1062.97 110.314   3
  -2  -4  10 697.153 96.1628   5
   2  -4 -10 729.758 100.741   7
  -2   4  10 1004.63 109.536   2
  -2  -4  10 743.218 103.060  13
  -2  -4   9 4756.54 258.959  18
  -2  -4   9 4846.13 263.672  16
  -2   4   9 5405.96 248.040   3
  -2  -4   9 5052.44 252.135   5
   2  -4  -9 4668.75 249.770   7
  -2  -4   9 5178.69 261.418  13
  -2  -4   8 1166.31 112.206   5
  -2   4   8 1196.17 105.212   1
  -2   4   8 1105.51 104.316   3
   2  -4  -8 793.402 95.6219   7
  -2  -4   8 923.041 104.234  13
  -2  -4   7 33232.7 823.187   5
  -2   4   7 34204.6 812.809   3
  -2   4   7 33313.0 797.743   1
   2  -4  -7 33303.0 833.860   7
  -2  -4   7 33510.1 838.079  13
  -2  -4   6 26179.0 655.640   5
  -2   4   6 25222.3 642.729   3
  -2   4   6 26744.7 637.702   1
   2  -4  -6 25685.6 666.487   7
  -2  -4   6 25196.6 665.676  13
  -2  -4   5 2328.30 134.004   5
  -2   4   5 2255.69 129.183   3
  -2   4   5 2084.47 118.549   1
   2  -4  -5 2343.99 139.944   7
  -2  -4   5 2255.31 139.289  13
  -2  -4   4 7704.68 260.082   5
  -2   4   4 8187.91 263.405   3
   2  -4  -4 7740.69 255.943   4
  -2   4   4 7741.75 244.915   1
   2  -4  -4 8095.54 277.289   7
   2  -4  -4 8178.66 263.974  35
  -2  -4   4 7946.37 281.185  13
  -2  -4   4 7594.43 264.115  36
  -2  -4   3 53869.3 1131.95   5
  -2   4   3 54535.4 1130.55   3
   2  -4  -3 53462.5 1152.63   7
   2  -4  -3 56130.8 1150.25  35
   2  -4  -3 52859.6 1136.94  34
  -2  -4   3 54019.6 1162.82  13
  -2  -4   3 52185.6 1150.52  36
  -2  -4   2 52913.7 1090.39   5
  -2  -4   2 50730.1 1126.02  36
   2  -4  -2 53522.7 1132.59  40
  -2  -4   2 53069.0 1127.60  13
   2  -4  -2 52121.1 1118.18  35
   2  -4  -2 52700.8 1113.46  34
  -2  -4   1 178.335 38.8519  36
   2  -4  -1 301.484 48.7389  40
   2  -4  -1 353.479 48.3331  35
   2  -4  -1 235.617 40.3926  34
  -2  -4   1 200.808 38.8147  13
   2  -4   0 27593.1 626.535  37
  -2  -4   0 27710.6 655.092  36
   2  -4   0 28555.1 673.358  40
  -2  -4   0 26665.7 655.853  53
   2  -4   0 26705.9 649.803  35
   2  -4   0 27544.8 644.651  34
  -2  -4   0 28175.7 653.616  13
   2  -4   1 280.755 45.0131  35
   2  -4   1 353.601 48.2954  34
  -2  -4  -1 263.106 44.4137  53
  -2  -4  -1 311.631 48.2157  36
   2  -4   1 228.631 40.2659  38
   2  -4   1 231.075 45.0344  40
  -2  -4  -2 1172.41 88.2982  36
   2  -4   2 1173.58 86.6136  37
   2  -4   2 1199.35 99.1506  40
   2  -4   2 1302.83 94.7806  38
  -2  -4  -2 1146.47 88.5101  53
   2  -4   2 1215.69 88.3454  34
   2  -4   2 1143.10 87.9899  35
  -2  -4  -3 5158.09 197.385  36
   2  -4   3 4323.20 194.961  38
   2  -4   3 4740.86 198.048  37
   2  -4   3 4757.30 192.724  34
   2  -4   3 4715.13 194.116  35
  -2  -4  -3 4514.73 191.589  53
  -2  -4  -4 5198.80 212.633  53
   2   4   4 5189.25 198.077   1
   2  -4   4 5110.42 222.511  38
   2  -4   4 5469.20 225.676  37
   2  -4   4 5677.91 216.371  34
   2   4   4 5033.18 200.452  11
   2  -4   5 354.155 58.4836  37
   2   4   5 410.699 53.2697   1
   2   4   5 312.524 48.0987  11
  -2  -4  -5 293.136 50.5285  53
   2  -4   6 273.548 57.3632  37
   2   4   6 310.684 48.1921   1
   2   4   6 342.407 53.0395  11
  -2  -4  -6 385.770 60.3670  53
   2  -4   7 1979.11 152.410  37
  -2  -4  -7 2060.41 142.915  53
   2   4   7 1964.19 131.281  11
   2   4   8 5105.03 230.509  11
   2   4   8 4856.90 233.241  14
  -2  -4  -8 4841.11 255.780  55
   2  -4   8 5031.39 268.910  47
   2   4   8 5323.11 258.347   8
   2  -4   8 4647.81 254.414  37
   2  -4   8 5396.85 266.270  33
   2  -4   8 4862.88 239.727  28
   2  -4   8 4839.84 250.144  25
   2   4   9 29.2409 25.8343  14
   2   4   9-9.24614 24.5069  11
   2  -4   9 9.67891 21.6816  11
   2   4   9 11.2603 27.6316   8
   2  -4   9 53.4152 35.3942  47
  -2  -4  -9-12.3785 32.8091  55
   2   4   9 12.0182 24.0796  54
   2  -4   9-13.0051 26.0569  37
   2  -4   9 35.7515 37.7529  33
   2  -4   9 72.3694 38.7524  28
   2  -4   9 58.0751 36.7958  25
   2   4  10 24.4881 40.6840   8
   2  -4  10 14.6808 29.4175  47
  -2  -4 -10 68.0209 40.8880  55
   2  -4  10 14.3730 28.8008  37
   2  -4  10 38.4626 28.7231  33
   2  -4  10 12.6960 28.4433  25
   2   4  11 4635.88 269.209   8
   2  -4  11 4619.99 292.955  47
  -2  -4 -11 4425.39 276.012  55
   2  -4  11 4470.50 287.119  37
   2  -4  11 4739.70 273.796  33
   2  -4  11 4827.06 277.191  25
   2  -4  11 4899.43 278.317  23
  -2  -4 -12 1464.64 164.080  55
   2   4  12 1840.32 166.585   8
   2  -4  12 1807.23 183.715  47
   2  -4  12 1573.50 158.754  33
   2  -4  12 1606.46 161.959  23
   2  -4  12 1597.68 161.240  25
  -2  -4 -13 7566.72 377.600  55
   2  -4  13 7768.73 397.303  47
   2  -4  13 7474.52 354.992  33
   2  -4  13 7912.14 370.466  25
   2  -4  13 7474.08 362.264  23
   2   4  13 7735.15 361.011   8
   2  -4  14 4912.42 304.585  47
   2   4  14 4771.09 271.709   8
   2  -4  14 5026.90 275.624  33
   2  -4  14 5587.53 297.404  25
   2  -4  14 5036.47 285.000  23
   2   4  15 670.885 92.9037  19
   2  -4  15 598.915 93.1973  23
   2  -4  15 619.198 97.2604  25
   2   4  15 589.705 93.4189   8
   2  -4  15 750.633 114.478  47
   2   4  16 1940.46 141.798  19
   2  -4  16 2081.66 157.575  23
   2  -4  16 2274.70 162.617  25
   2   4  16 1783.23 143.171   8
   2  -4  16 2063.67 170.406  47
   2  -4  17 47.9954 31.0425  23
   2  -4  17 7.87545 24.9566  25
   2   4  17 36.5890 27.4367   8
   2   4  17 46.8417 25.0904  19
   2   5 -18 530.612 62.2155  55
  -2  -5  18 517.496 65.1231  22
  -2   5  18 492.995 58.6517  16
  -2  -5  18 495.752 63.0436  16
  -2   5  17 1615.89 125.053  16
   2  -5 -17 1479.00 124.203  55
  -2  -5  17 1397.79 125.181  16
  -2  -5  16 129.362 51.4219  16
   2  -5 -16 157.157 50.3620  55
   2  -5 -15 78.0616 43.3013  55
  -2  -5  15 274.694 70.2046  16
   2  -5 -15 144.585 51.1209  29
  -2   5  15 137.625 51.4436  17
  -2   5  14 150.958 54.9806  17
  -2  -5  14 180.626 64.0166  16
   2  -5 -14 70.5041 48.9882  55
  -2   5  13 379.226 88.2029  17
  -2  -5  13 440.004 92.1045  16
  -2  -5  12 6042.41 333.852  16
  -2   5  12 5664.84 299.312  17
  -2  -5  11 14462.6 540.073  16
  -2   5  11 14038.2 497.345  17
  -2  -5  11 13100.6 502.009  18
  -2   5  11 12927.3 469.726   3
   2  -5 -11 13266.2 502.795   7
  -2   5  11 14170.7 494.069   2
  -2  -5  11 12951.4 486.422   5
   2  -5 -10 7665.28 361.843  21
  -2  -5  10 7428.66 359.512  16
  -2  -5  10 7196.83 347.919  18
  -2  -5  10 7806.16 344.107   5
  -2   5  10 7833.68 331.765   3
   2  -5 -10 7700.20 352.022   7
  -2  -5  10 6803.19 332.073  13
  -2  -5   9 12275.9 463.928  18
  -2  -5   9 12927.2 480.935  16
   2  -5  -9 12238.4 470.283  21
  -2  -5   9 12619.9 451.884   5
  -2   5   9 13224.1 440.207   1
  -2   5   9 12631.1 434.454   3
   2  -5  -9 12555.1 460.824   7
  -2  -5   9 12315.3 456.645  13
   2  -5  -8 17782.7 584.695  21
  -2  -5   8 17550.6 578.892  16
  -2  -5   8 17889.0 575.847  18
  -2  -5   8 17708.3 563.661  13
  -2  -5   8 18613.8 561.134   5
  -2   5   8 18805.5 538.116   1
  -2   5   8 19010.0 549.974   3
   2  -5  -8 17963.5 568.707   7
  -2  -5   7 23587.6 677.409  13
  -2  -5   7 25027.5 670.716   5
  -2   5   7 25444.2 662.372   3
   2  -5  -7 23691.7 676.473   7
  -2   5   7 25151.1 645.897   1
  -2  -5   6 751.757 90.6610  13
  -2  -5   6 748.010 85.5262   5
  -2   5   6 972.430 93.7420   3
  -2   5   6 909.472 86.0089   1
   2  -5  -6 850.257 95.2511   7
  -2  -5   5 27419.6 709.931  13
  -2  -5   5 26886.0 681.863   5
  -2   5   5 28751.1 688.551   3
  -2   5   5 27334.0 660.980   1
   2  -5  -5 26428.7 699.276   7
  -2  -5   4 66709.3 1464.33  13
   2  -5  -4 67798.8 1437.58  35
  -2  -5   4 67466.5 1427.68   5
   2  -5  -4 66390.3 1435.72   4
   2  -5  -4 68006.2 1459.20   7
  -2   5   4 70308.8 1437.33   3
   2  -5  -4 69576.4 1465.84  40
  -2  -5   4 67640.0 1447.51  36
  -2  -5   3 557.674 71.8930  13
   2  -5  -3 462.690 59.8386  34
   2  -5  -3 534.025 65.2675  35
  -2  -5   3 373.754 50.9401   5
   2  -5  -3 455.951 61.5748   7
   2  -5  -3 458.114 63.9681  40
  -2  -5   3 468.281 62.6708  36
  -2  -5   2 579.746 68.5307  36
   2  -5  -2 658.706 74.9549  40
  -2  -5   2 511.632 67.2096  13
   2  -5  -2 745.050 75.5026  35
   2  -5  -2 527.987 63.3995  34
   2  -5  -1 97.8233 34.5501  40
  -2  -5   1 35.4785 23.5833  36
   2  -5  -1 6.87297 21.7812  35
   2  -5  -1 19.2415 18.1831  34
  -2  -5   1 49.6715 24.6321  13
   2  -5   0 1358.58 108.479  40
  -2  -5   0 1416.43 106.920  36
   2  -5   0 1222.25 98.0646  35
   2  -5   0 1178.35 92.9602  34
  -2  -5   0 1037.12 97.1190  53
   2  -5   1 59163.6 1343.75  40
   2  -5   1 63922.5 1331.57  38
  -2  -5  -1 64396.9 1330.64  36
   2  -5   1 61158.3 1286.07  37
  -2  -5  -1 61941.1 1289.53   4
   2  -5   1 62421.9 1327.82  35
   2  -5   1 62682.6 1316.99  34
  -2  -5  -1 57506.7 1325.67  53
  -2  -5  -2 76.8848 32.0936  36
   2  -5   2 30.8517 20.5110  37
   2  -5   2 14.7928 20.9671  38
  -2  -5  -2 57.3402 29.2552   4
   2  -5   2 27.3957 23.7761  34
   2  -5   2 21.5254 20.3404  35
  -2  -5  -2 52.6685 28.2099  53
  -2  -5  -3 17219.3 468.208  36
   2  -5   3 16670.6 463.075  37
   2  -5   3 16028.3 477.929  38
   2  -5   3 16932.5 472.434  35
   2  -5   3 16289.8 464.935  34
  -2  -5  -3 16236.1 474.699  53
   2  -5   4 135.723 39.9567  38
   2  -5   4 132.961 37.6809  37
   2   5   4 122.134 33.4177   1
   2  -5   4 201.551 44.9567  34
  -2  -5  -4 202.281 45.9385  53
   2   5   5 7555.78 270.476   1
   2  -5   5 7282.48 297.908  38
   2  -5   5 7190.39 287.726  37
  -2  -5  -5 6843.15 280.688  53
   2  -5   5 7061.55 275.818  34
   2   5   5 7136.52 262.398  11
  -2  -5  -6 22447.0 620.249  53
   2  -5   6 21578.9 628.782  38
   2  -5   6 22224.1 630.619  37
   2   5   6 21396.6 579.344  11
   2   5   6 22954.3 585.660   1
   2   5   7 8694.66 330.988  14
   2   5   7 9526.52 324.405   1
   2   5   7 9180.41 354.971   8
  -2  -5  -7 9387.23 355.914  53
  -2  -5  -7 8859.85 369.335  55
   2  -5   7 9345.75 377.491  47
   2  -5   7 8328.55 358.221  48
  -2  -5  -7 8834.90 359.858  21
   2  -5   7 9109.59 365.964  38
   2  -5   7 8808.45 360.904  37
   2  -5   7 9091.97 367.958  33
   2  -5   7 8897.34 337.585  28
   2  -5   7 9142.46 357.622  25
   2   5   8 23085.6 646.736  14
   2   5   8 23928.2 680.886   8
  -2  -5  -8 23224.7 673.173  53
  -2  -5  -8 22454.5 692.522  55
   2  -5   8 23977.9 709.460  47
  -2  -5  -8 22828.4 678.892  21
   2  -5   8 21600.0 682.078  37
   2  -5   8 22944.6 687.874  33
   2  -5   8 23219.0 652.686  28
   2  -5   8 23349.9 675.206  23
   2  -5   8 23192.5 678.105  25
   2   5   9 10.5595 25.9141  14
   2   5   9 24.1647 29.6506   8
  -2  -5  -9 68.9297 43.6744  55
   2  -5   9 27.9014 34.2350  47
  -2  -5  -9 12.4782 30.6218  21
   2  -5   9-13.7051 23.7829  37
   2  -5   9 25.7711 36.5128  33
   2  -5   9 54.6649 36.3272  28
   2  -5   9 12.4741 30.6118  25
   2  -5   9 36.5532 34.5261  23
   2   5  10 2489.79 192.678   8
   2  -5  10 2153.63 191.759  47
  -2  -5 -10 1919.34 182.994  55
   2  -5  10 2149.63 192.491  37
   2  -5  10 2354.84 191.991  33
   2  -5  10 2381.14 192.290  23
   2  -5  10 2264.70 186.755  25
  -2  -5 -11 3062.26 234.431  55
   2   5  11 2803.87 208.054   8
   2  -5  11 3197.05 240.470  47
   2  -5  11 2851.36 215.739  33
   2  -5  11 2995.28 218.713  25
   2  -5  11 2884.77 213.648  23
  -2  -5 -12 484.672 100.089  55
   2   5  12 450.555 93.1105   8
   2  -5  12 471.730 96.7380  47
   2  -5  12 560.407 96.5530  33
   2  -5  12 481.820 93.4362  23
   2  -5  12 271.830 72.1075  25
  -2  -5 -13 189.809 69.1104  55
   2   5  13 172.612 63.8360   8
   2  -5  13 63.8493 45.2908  47
   2  -5  13 93.6806 50.2197  33
   2  -5  13 138.723 57.3481  23
   2  -5  13 209.288 68.5163  25
  -2  -5 -14 20359.4 674.287  55
   2  -5  14 20648.3 680.579  47
   2  -5  14 20899.1 652.198  25
   2  -5  14 20580.7 647.090  23
   2  -5  14 19435.6 622.304  33
   2   5  14 20376.1 639.025   8
   2   5  15 2267.08 159.972  19
  -2  -5 -15 1783.96 164.742  55
   2   5  15 2022.34 160.310   8
   2  -5  15 1937.02 158.541  25
   2  -5  15 1780.61 155.022  23
   2   5  16 408.262 67.8709   8
   2  -5  16 333.645 64.1442  23
   2  -5  16 498.084 74.9192  25
   2   5  16 503.698 69.8170  19
   2   5  17 1510.00 106.482   8
   2  -5  17 1589.09 113.639  23
   2   5  17 1631.61 106.873  19
  -2  -6  17 3163.71 172.998  22
  -2   6  17 2970.74 159.530  16
  -2  -6  17 2864.03 165.059  16
   2  -6 -16 178.117 45.8922  29
  -2  -6  16 210.087 59.6318  16
   2  -6 -15 3460.60 207.457  29
  -2  -6  15 3090.77 215.622  16
  -2   6  15 3378.47 205.459  17
   2  -6 -14 47.8768 36.0286  29
  -2  -6  14 174.125 59.9691  16
  -2   6  14 226.472 63.2178  17
   2  -6 -13 544.666 94.2884  29
  -2  -6  13 545.616 101.770  16
  -2   6  13 640.543 98.3201  17
   2  -6 -12 11008.6 450.520  29
  -2   6  12 12660.9 472.823  17
  -2  -6  12 11970.3 497.626  16
   2  -6 -11 28174.0 860.596  21
  -2  -6  11 29618.6 884.812  16
  -2  -6  11 30469.5 867.805  18
  -2   6  10 4396.36 250.300   3
   2  -6 -10 4172.77 259.771   7
  -2  -6  10 4559.03 261.790   5
   2  -6 -10 4106.30 269.097  21
  -2  -6  10 4484.73 272.089  18
  -2  -6  10 4078.41 269.836  16
  -2   6   9 29673.3 789.981   1
  -2   6   9 30068.4 805.443   3
   2  -6  -9 29321.8 829.585   7
  -2  -6   9 28338.9 806.356   5
  -2  -6   9 27600.7 816.916  13
  -2  -6   9 28795.8 839.383  18
  -2  -6   9 29389.0 855.591  16
   2  -6  -9 29890.3 860.826  21
   2  -6  -8 23740.5 712.330  29
  -2  -6   8 25593.1 748.974  18
  -2  -6   8 24701.9 749.052  16
   2  -6  -8 24886.8 756.301  21
  -2  -6   8 24718.6 711.850   5
  -2   6   8 26728.7 717.780   3
  -2   6   8 25462.4 693.341   1
   2  -6  -8 25201.7 730.189   7
  -2  -6   8 24019.3 722.157  13
   2  -6  -7 27145.5 759.280  29
  -2  -6   7 28364.7 794.362  18
   2  -6  -7 27699.3 801.208  21
  -2  -6   7 26351.1 778.630  16
   2  -6  -7 27991.7 778.868  51
  -2  -6   7 27332.2 745.892   5
  -2   6   7 29453.7 757.626   3
  -2   6   7 29513.6 739.408   1
   2  -6  -7 27355.1 764.280   7
  -2  -6   7 27000.4 767.054  13
   2  -6  -6 213.642 54.1900  29
   2  -6  -6 254.103 58.8055  51
  -2  -6   6 341.534 69.5762  18
   2  -6  -6 435.066 80.4831  21
  -2  -6   6 213.869 55.4977  16
  -2  -6   6 281.914 62.6246  13
  -2  -6   6 313.590 61.5195   5
  -2   6   6 348.324 62.5072   3
   2  -6  -6 302.686 63.8237   7
  -2  -6   5 12082.7 418.150  13
  -2  -6   5 11422.2 380.383   5
   2  -6  -5 11809.0 389.223   4
  -2   6   5 11417.6 381.521   3
   2  -6  -5 11252.6 399.748   7
  -2  -6   4 576.699 80.3811  13
   2  -6  -4 477.833 69.0204  35
   2  -6  -4 336.145 57.6540   4
   2  -6  -4 475.429 72.3337   7
  -2  -6   4 386.227 63.1032  36
  -2  -6   3 48069.9 1098.34  36
   2  -6  -3 45262.2 1094.44  40
  -2  -6   3 48357.4 1114.78  13
   2  -6  -3 48191.9 1076.92  34
   2  -6  -3 48637.0 1092.33  35
   2  -6  -2 445.371 67.8863  40
  -2  -6   2 475.010 69.5382  36
  -2  -6   2 433.056 69.0879  13
   2  -6  -2 563.331 70.3933  34
   2  -6  -2 370.567 60.6364  35
   2  -6  -1 1742.49 134.588  40
  -2  -6   1 1724.33 127.950  36
   2  -6  -1 1725.44 127.875  35
   2  -6  -1 1883.64 128.738  34
  -2  -6   1 1887.71 135.392  13
   2  -6   0 23942.9 621.322  34
   2  -6   0 23910.4 631.278  35
   2  -6   0 23504.1 643.484  40
  -2  -6   0 24209.5 634.288  36
  -2  -6   0 21901.4 631.929  53
   2  -6   1 1624.03 124.684  35
   2  -6   1 1641.63 121.623  34
   2  -6   1 1423.72 124.872  40
  -2  -6  -1 1504.27 120.631  36
  -2  -6  -1 1575.82 127.402  53
  -2  -6  -2 745.178 84.9254  36
   2  -6   2 942.341 96.7250  38
  -2  -6  -2 925.653 98.0836  53
   2  -6   2 1095.86 102.837  35
   2  -6   2 766.193 86.5104  34
  -2  -6  -2 883.800 87.7951   4
  -2  -6  -3 8570.20 313.455  36
   2  -6   3 8674.44 326.662  38
  -2  -6  -3 7826.01 318.728  53
   2  -6   3 8510.25 319.106  35
   2  -6   3 8561.11 315.931  34
  -2  -6  -3 8306.69 311.897   4
  -2  -6  -4 8823.62 345.550  53
   2  -6   4 8873.48 342.753  38
   2  -6   4 8738.70 321.638  37
   2  -6   4 8943.64 329.572  34
   2   6   4 8678.54 317.522   1
  -2  -6  -4 8436.60 328.433   4
  -2  -6  -5 24181.5 667.027   4
   2   6   5 23217.4 629.174   1
  -2  -6  -5 23205.4 666.098  53
  -2  -6  -5 23985.1 678.874  21
   2  -6   5 23959.9 676.894  38
   2  -6   5 24105.3 654.404  37
   2  -6   5 24289.1 682.111  33
   2  -6   5 24262.9 654.407  34
   2  -6   5 22576.2 630.410  28
   2   6   6 11483.8 395.579  14
   2   6   6 11896.4 391.729   1
  -2  -6  -6 11995.4 429.104   4
  -2  -6  -6 11069.3 417.971  53
  -2  -6  -6 11304.8 438.018  55
   2  -6   6 11558.5 444.657  48
  -2  -6  -6 11530.3 429.616  21
   2  -6   6 12154.7 434.733  38
   2  -6   6 10828.0 405.807  37
   2  -6   6 12072.8 437.232  33
   2  -6   6 11273.1 413.485  25
   2  -6   6 11715.3 399.088  28
   2   6   7 188.307 49.7276  14
  -2  -6  -7 191.974 55.1580   4
   2   6   7 219.570 50.2827   1
  -2  -6  -7 158.719 53.0801  55
  -2  -6  -7 118.711 42.9759  53
   2  -6   7 170.611 55.8548  48
  -2  -6  -7 122.801 46.1211  21
   2  -6   7 129.843 45.8895  37
   2  -6   7 195.437 56.1500  38
   2  -6   7 209.687 60.6039  33
   2  -6   7 160.873 50.2610  25
   2  -6   7 100.126 40.2263  28
   2   6   8 2697.52 182.506  14
   2   6   8 2652.61 195.184   8
  -2  -6  -8 2960.23 210.529   4
  -2  -6  -8 2664.09 199.026  53
  -2  -6  -8 2927.52 219.394  55
   2  -6   8 3100.33 219.172  48
  -2  -6  -8 3104.50 215.175  21
   2  -6   8 2587.31 198.700  38
   2  -6   8 2692.66 199.424  37
   2  -6   8 2671.42 202.406  33
   2  -6   8 2869.67 199.845  23
   2  -6   8 2928.08 190.335  28
   2  -6   8 3036.71 207.348  25
   2   6   9 455.523 83.3207  14
  -2  -6  -9 438.949 87.1642   4
   2   6   9 361.648 77.9190   8
  -2  -6  -9 350.646 83.9162  55
  -2  -6  -9 315.274 71.6633  53
  -2  -6  -9 276.042 70.8160  21
   2  -6   9 424.146 85.2407  38
   2  -6   9 241.758 68.6467  37
   2  -6   9 388.045 81.2270  33
   2  -6   9 363.390 78.2915  23
   2  -6   9 401.508 77.3782  28
   2  -6   9 399.862 82.5790  25
   2   6  10 47.8687 35.9788  14
  -2  -6 -10 80.4502 48.3662  55
  -2  -6 -10 14.2932 32.0324  21
   2  -6  10 59.3404 42.0463  38
   2  -6  10 30.4121 40.3151  37
   2  -6  10 57.2495 40.5656  33
   2   6  10 134.889 58.9101   8
   2  -6  10 27.4042 47.5603  23
   2  -6  10 140.058 56.1319  25
   2   6  11 851.152 117.457   8
   2  -6  11 733.653 116.950  33
   2  -6  11 574.027 100.492  25
   2  -6  11 788.563 116.237  23
  -2  -6 -11 711.965 116.873  55
   2   6  12 770.162 112.487   8
   2  -6  12 738.188 110.748  33
   2  -6  12 893.907 121.977  23
   2  -6  12 779.799 115.359  25
  -2  -6 -12 612.990 110.971  55
   2   6  13 34302.6 907.208   8
   2  -6  13 31971.9 894.588  33
   2  -6  13 33317.0 912.247  23
   2  -6  13 32123.7 904.479  25
  -2  -6 -13 32871.2 953.623  55
   2   6  14 4794.13 256.924   8
  -2  -6 -14 4927.41 287.817  55
   2  -6  14 4709.08 252.946  33
   2  -6  14 4865.89 269.076  25
   2  -6  14 5486.58 280.371  23
   2   6  15 214.191 52.3611  19
  -2  -6 -15 277.010 67.3557  55
   2   6  15 404.339 71.0398   8
   2  -6  15 222.775 58.4793  23
   2   6  16 972.061 90.6159  19
   2   6  16 1119.08 99.9054   8
   2  -6  16 983.598 96.9703  23
  -2  -6 -16 1143.35 112.252  55
   2  -6  17 1472.35 99.4672  24
  -2  -7  17 6.12607 21.2596  22
   2  -7 -16 1183.94 99.9280  29
  -2  -7  16 855.968 94.0628  22
   2  -7 -15 589.348 80.8450  29
  -2  -7  15 595.545 89.3371  16
  -2  -7  15 699.915 97.0305  22
  -2   7  15 559.613 79.3131  17
  -2  -7  14 4854.53 273.209  22
   2  -7 -14 4686.65 251.028  29
  -2  -7  14 4510.98 266.866  16
  -2   7  14 4590.35 246.211  17
   2  -7 -13 1871.30 163.021  29
  -2   7  13 1689.32 153.780  17
  -2  -7  13 1886.82 179.245  16
   2  -7 -12 307.019 74.6201  29
  -2  -7  12 332.400 82.5440  16
  -2   7  12 233.065 65.0454  17
   2  -7 -12 227.799 69.8945  21
   2  -7 -11 2923.30 214.693  29
  -2  -7  11 2746.52 215.140  18
   2  -7 -11 2969.48 230.574  21
  -2  -7  11 2817.32 230.912  16
   2  -7 -10 1218.39 141.467  29
  -2  -7  10 1351.88 152.420  18
  -2  -7  10 1454.34 163.666  16
   2  -7 -10 1503.77 165.384  21
  -2  -7   9 13683.8 540.991  16
  -2  -7   9 14383.1 539.990  18
   2  -7  -9 13533.8 541.155  21
  -2   7   9 15032.7 504.921   1
  -2   7   9 15699.5 525.791   3
   2  -7  -9 14481.3 529.782   7
  -2  -7   9 13611.0 500.212   5
   2  -7  -9 14448.2 523.109  29
   2  -7  -8 3322.28 230.451  51
   2  -7  -8 3356.35 226.688  29
   2  -7  -8 3129.62 233.639  21
  -2  -7   8 3479.33 243.908  16
  -2  -7   8 3630.29 244.169  18
  -2   7   8 3742.48 227.415   3
   2  -7  -8 3565.97 231.610   7
  -2  -7   8 3275.71 214.342   5
  -2  -7   8 3783.08 241.930  13
   2  -7  -7 10737.6 441.641  51
  -2  -7   7 11680.1 464.978  22
   2  -7  -7 11739.3 442.966  29
   2  -7  -7 11120.3 461.047  21
  -2  -7   7 11555.4 462.168  16
  -2  -7   7 10812.5 449.481  18
  -2   7   7 12701.0 439.416   3
   2  -7  -7 11999.0 447.915   7
  -2  -7   7 10971.4 415.472   5
  -2  -7   7 11581.7 450.534  13
   2  -7  -6 3795.05 238.041  51
   2  -7  -6 4197.28 240.570  29
  -2  -7   6 4116.08 250.869  22
  -2  -7   6 3988.36 246.758  16
   2  -7  -6 3522.99 238.857  21
  -2  -7   6 4023.03 247.018  18
  -2  -7   6 3998.19 240.558  13
  -2   7   6 4189.88 227.573   3
   2  -7  -6 4017.08 234.787   7
  -2   7   5 4607.72 231.303   3
  -2  -7   5 4390.55 252.346  22
   2  -7  -5 4847.24 270.320  21
  -2  -7   5 4336.78 251.130  18
   2  -7  -5 4483.59 251.495  51
   2  -7  -5 4088.22 232.463  29
  -2  -7   5 4252.33 243.573  13
  -2  -7   5 4157.89 234.144  15
  -2  -7   4 9527.18 381.280  22
   2  -7  -4 9397.95 380.966  51
   2  -7  -4 10203.4 403.484  21
  -2  -7   4 9268.52 383.958  18
  -2  -7   4 9541.12 373.733  15
  -2  -7   4 9980.57 386.059  13
   2  -7  -4 10652.7 375.857  35
   2  -7  -4 9512.81 369.202  29
  -2  -7   3 12908.1 449.367  18
  -2  -7   3 12354.3 439.170  13
  -2  -7   3 11900.0 426.253  15
   2  -7  -3 12065.8 417.649  35
   2  -7  -3 12312.5 423.868  29
   2  -7  -2 7395.96 296.418  34
   2  -7  -2 7227.32 303.221  35
  -2  -7   2 7003.68 301.918  36
   2  -7  -1 2298.94 159.488  35
   2  -7  -1 1933.11 143.308  34
  -2  -7   1 2088.77 152.784  36
   2  -7   0 9104.92 342.554  34
   2  -7   0 8969.04 350.171  35
  -2  -7   0 9267.76 351.793  36
   2  -7   1 25188.5 691.743  35
   2  -7   1 25887.2 684.584  34
  -2  -7  -1 25879.3 690.215  36
  -2  -7  -2 10093.3 398.364  53
   2  -7   2 10857.7 403.426  31
   2  -7   2 11643.6 408.509  35
   2  -7   2 11403.4 400.611  34
   2  -7   2 11032.7 421.394  32
  -2  -7  -2 11588.9 385.242   4
  -2  -7  -3 135.217 45.5643   4
  -2  -7  -3 232.275 63.7662  55
   2  -7   3 164.259 48.6320  48
  -2  -7  -3 203.985 53.4040  53
   2  -7   3 329.964 68.9573  46
  -2  -7  -3 293.453 61.3551  21
   2  -7   3 259.863 60.4739  44
   2  -7   3 258.482 60.5323  30
   2  -7   3 187.500 49.1145  35
   2  -7   3 272.248 63.9867  32
   2  -7   3 345.480 66.8742  34
   2  -7   3 213.939 54.7924  33
   2  -7   3 170.274 45.0727  28
   2   7   4 3393.36 198.150   1
  -2  -7  -4 3949.96 219.921   4
  -2  -7  -4 3257.56 221.855  55
   2  -7   4 3662.62 231.317  48
  -2  -7  -4 3446.05 218.240  53
   2  -7   4 3715.79 230.211  46
  -2  -7  -4 3805.44 224.470  21
   2  -7   4 3550.65 224.065  44
   2  -7   4 3813.44 221.647  38
   2  -7   4 4149.25 242.712  32
   2  -7   4 4318.23 228.855  34
   2  -7   4 3825.28 227.894  33
   2  -7   4 3609.67 201.040  28
  -2  -7  -5 2171.40 170.634   4
   2   7   5 2283.97 158.543   1
  -2  -7  -5 2173.10 183.926  55
  -2  -7  -5 2100.42 173.389  53
   2  -7   5 2261.12 184.963  48
   2  -7   5 1870.22 165.415  46
  -2  -7  -5 2221.96 176.457  21
   2  -7   5 2328.06 175.662  38
   2  -7   5 2080.70 173.924  44
   2  -7   5 2444.13 172.308  34
   2  -7   5 2558.73 187.676  33
   2  -7   5 2464.83 166.510  28
   2   7   6 217.925 56.1603  14
  -2  -7  -6 258.811 67.7701   4
   2   7   6 210.767 53.3889   1
  -2  -7  -6 297.987 73.9986  55
  -2  -7  -6 246.281 63.7704  53
   2  -7   6 140.049 56.2959  48
   2  -7   6 246.830 65.2232  46
  -2  -7  -6 232.348 63.5061  21
   2  -7   6 337.816 71.0429  38
   2  -7   6 231.976 62.0768  33
   2  -7   6 307.987 64.3812  28
   2   7   7 1770.42 149.294  14
   2   7   7 1746.84 145.343   1
  -2  -7  -7 1648.71 161.301   4
  -2  -7  -7 1666.51 171.256  55
  -2  -7  -7 1502.66 154.723  53
   2  -7   7 1823.14 175.290  48
   2  -7   7 1614.38 157.958  46
  -2  -7  -7 1728.64 165.251  21
   2  -7   7 1774.96 163.131  38
   2  -7   7 2110.91 179.784  33
   2  -7   7 1981.79 157.937  28
   2   7   8 15307.0 508.677  14
  -2  -7  -8 13843.7 550.937  55
  -2  -7  -8 13878.7 534.434  53
   2  -7   8 15077.8 560.627  48
  -2  -7  -8 15129.2 543.878   4
   2   7   8 15612.5 536.666   8
   2   7   8 13480.4 472.360   1
  -2  -7  -8 15086.0 548.183  21
   2  -7   8 14293.8 535.094  33
   2  -7   8 14546.0 526.589  25
   2  -7   8 14747.5 497.985  28
   2  -7   8 14592.1 520.855  23
   2   7   9 591.258 91.7998  14
  -2  -7  -9 629.118 112.923  55
   2  -7   9 359.107 81.3277  48
  -2  -7  -9 747.802 112.558  21
   2  -7   9 421.152 84.4805  23
   2  -7   9 826.322 117.806  25
   2  -7   9 555.002 90.6359  28
   2  -7   9 556.310 99.9620  33
   2   7   9 434.929 88.7959   8
   2   7  10 7201.34 332.793  14
  -2  -7 -10 7090.71 378.506  55
  -2  -7 -10 6749.62 353.565  21
   2   7  10 6924.71 341.781   8
   2  -7  10 6764.62 350.540  33
   2  -7  10 6902.51 346.805  25
   2  -7  10 7323.37 353.184  23
  -2  -7 -11 3173.74 248.195  55
  -2  -7 -11 2961.94 224.792  21
   2   7  11 2969.24 220.111   8
   2  -7  11 2991.61 222.886  33
   2  -7  11 2913.15 220.002  25
   2  -7  11 3404.32 230.230  23
  -2  -7 -12 6308.16 352.752  55
  -2  -7 -12 6185.54 323.066  21
   2  -7  12 6492.81 325.476  33
   2  -7  12 6977.12 334.789  23
   2   7  12 6271.97 315.940   8
  -2  -7 -13 948.828 131.247  55
   2  -7  13 1071.67 122.043  33
   2  -7  13 1171.80 130.871  23
   2   7  13 1024.88 121.348   8
  -2  -7 -14 2139.41 181.184  55
   2   7  14 2276.85 165.597   8
   2  -7  14 2266.49 162.486  33
   2  -7  14 2232.90 165.666  23
   2   7  15 298.974 56.1462  19
   2   7  15 295.326 58.3394   8
  -2  -7 -15 286.762 62.2541  55
   2  -7  15 235.197 53.8599  24
   2  -7  15 282.439 55.8048  23
   2   7  16 22.3938 21.7237  19
   2   7  16 5.95134 22.3098   8
  -2  -7 -16 23.0123 25.4884  55
   2  -7  16 19.9199 23.0447  24
   2  -7  16 12.4965 21.6856  23
  -2  -8  16 200.906 43.1740  22
   2  -8 -16 266.663 43.8714  29
  -2   8  15 2009.72 135.383  17
  -2  -8  15 2198.42 153.171  22
   2  -8 -15 2236.63 143.758  29
  -2  -8  14 113.918 47.0730  22
  -2   8  14 75.1569 39.9519  17
   2  -8 -14 48.9082 33.9718  29
   2  -8 -13 913.566 117.739  21
  -2   8  13 1131.08 123.650  17
  -2  -8  13 1088.67 131.392  16
   2  -8 -13 1323.21 133.310  29
  -2  -8  13 1024.01 125.879  22
   2  -8 -12 1023.55 133.716  21
  -2  -8  12 1234.77 146.213  16
  -2   8  12 1340.97 139.430  17
   2  -8 -12 1178.42 132.589  29
  -2  -8  12 1297.65 150.134  22
   2  -8 -11 1986.71 190.172  21
  -2  -8  11 1815.49 182.344  16
   2  -8 -11 1901.96 169.729  29
  -2  -8  11 1897.30 185.199  22
   2  -8 -10 3484.62 254.515  21
  -2  -8  10 3298.14 240.710  18
  -2  -8  10 3103.38 244.252  16
  -2  -8  10 3348.43 250.186  22
   2  -8 -10 4055.69 251.630  29
   2  -8  -9 1578.42 173.793  21
  -2  -8   9 1543.92 168.576  16
  -2  -8   9 1584.34 167.789  18
   2  -8  -9 1839.18 170.172  29
  -2  -8   9 1575.04 170.760  22
   2  -8  -8 207.751 64.9025  51
   2  -8  -8 219.019 64.4248  29
  -2  -8   8 141.489 59.0415  22
   2  -8  -8 242.731 70.7572  21
  -2  -8   8 227.607 69.7558  18
  -2  -8   8 235.681 61.6324  34
  -2  -8   8 140.918 58.8045  16
   2  -8  -7 7793.01 374.648  51
  -2  -8   7 8147.57 387.875  22
  -2  -8   7 7354.49 368.264  18
  -2  -8   7 7092.35 367.513  16
   2  -8  -7 7840.76 389.714  21
   2  -8  -7 8068.96 367.519  29
  -2  -8   7 7637.59 352.786  34
  -2   8   7 8542.69 362.565   3
  -2   8   6 739.424 101.274   3
   2  -8  -6 709.246 108.979  51
  -2  -8   6 920.062 117.733  23
   2  -8  -6 613.876 95.8768  29
  -2  -8   6 737.698 114.817  22
   2  -8  -6 570.047 102.728  21
  -2  -8   6 663.097 107.861  18
  -2  -8   6 667.609 98.5828  34
  -2  -8   6 687.163 106.527  13
  -2   8   5 20510.3 609.818   3
   2  -8  -5 20055.7 648.724  51
  -2  -8   5 20425.7 656.541  22
   2  -8  -5 19158.1 649.712  21
  -2  -8   5 20524.8 660.120  18
   2  -8  -5 20095.2 630.544  29
  -2  -8   5 19918.9 642.614  13
  -2  -8   5 18835.1 619.028  15
   2  -8  -4 151.973 60.9097  50
   2  -8  -4 39.0337 31.9500  51
   2  -8  -4 105.871 45.6566  29
  -2  -8   4 52.3668 39.3633  22
   2  -8  -4 27.0233 33.1771  21
  -2  -8   4 13.3579 32.8002  18
  -2  -8   4 60.8028 38.5422  15
  -2  -8   4 90.5926 43.0164  13
  -2  -8   3 4440.50 256.604  22
  -2  -8   3 4113.26 250.110  18
   2  -8  -3 4168.40 235.277  30
   2  -8  -3 4293.89 242.353  29
   2  -8  -3 4552.88 247.422  35
  -2  -8   3 4431.31 250.463  15
  -2  -8   3 4678.56 246.145   9
   2  -8  -3 4067.06 262.749  50
   2  -8  -3 3806.76 238.307  51
   2  -8  -3 4230.61 256.414  45
  -2  -8   3 3901.69 276.405  49
  -2  -8   2 1614.41 150.320  22
   2  -8  -2 1523.94 156.941  50
   2  -8  -2 1461.25 149.804  45
   2  -8  -2 1310.34 135.525  51
   2  -8  -2 1457.08 138.138  30
   2  -8  -2 1802.23 152.474  35
   2  -8  -2 1669.44 149.521  31
  -2  -8   2 1173.56 123.536   9
  -2  -8   2 1476.66 141.574  15
   2  -8  -1 1135.89 133.568  50
   2  -8  -1 1270.08 136.604  45
   2  -8  -1 1367.89 141.456  44
   2  -8  -1 1202.22 128.268  31
   2  -8  -1 964.310 112.943  30
   2  -8  -1 1164.88 124.241  35
  -2  -8   1 1157.62 115.105  34
   2  -8  -1 1125.80 117.639  34
  -2  -8   1 1015.89 117.604  15
  -2  -8   1 1266.77 125.210   9
   2  -8   0 12.2207 32.3923  46
   2  -8   0 51.3749 40.6893  45
  -2  -8   0 10.9509 24.5328   9
   2  -8   0 13.1527 29.4645  44
   2  -8   0 23.5301 33.3377  35
   2  -8   0-11.7238 26.2639  31
   2  -8   0 21.8649 26.8287  34
   2  -8   0 34.7863 32.8570  30
   2  -8   0 52.8880 43.9321  32
  -2  -8   0 11.3918 27.9557  15
  -2  -8  -1 7683.03 328.668   9
  -2  -8  -1 7839.71 336.076  15
   2  -8   1 7066.64 336.248  45
   2  -8   1 7470.89 345.612  46
  -2  -8  -1 6815.57 345.352  55
   2  -8   1 7258.04 348.401  44
   2  -8   1 8377.05 354.245  31
   2  -8   1 7329.03 331.702  30
   2  -8   1 7005.21 343.470  32
   2  -8   1 8036.25 338.688  33
   2  -8   1 7788.44 331.461  34
   2  -8   1 7864.73 342.208  35
   2  -8   1 7291.10 310.024  28
  -2  -8  -2 19580.6 590.112   9
  -2  -8  -2 18771.1 589.956  15
   2  -8   2 18570.1 608.213  48
   2  -8   2 19464.3 625.258  46
   2  -8   2 18934.1 611.710  45
  -2  -8  -2 16720.9 598.340  53
  -2  -8  -2 17684.6 621.877  55
   2  -8   2 19427.7 636.454  44
   2  -8   2 20013.3 610.652  30
   2  -8   2 19997.3 617.913  31
   2  -8   2 19604.4 635.701  32
   2  -8   2 20794.5 613.502  34
   2  -8   2 19840.4 611.106  35
   2  -8   2 18752.2 598.205  33
   2  -8   2 19226.1 571.312  28
   2   8   3 48646.6 1183.47   1
  -2  -8  -3 52090.5 1205.11   4
  -2  -8  -3 49059.7 1261.70  55
   2  -8   3 49264.5 1251.78  48
   2  -8   3 51131.9 1259.23  46
   2  -8   3 46816.1 1208.47  45
  -2  -8  -3 46818.4 1230.48  53
   2  -8   3 51216.0 1258.45  44
   2  -8   3 50164.9 1216.24  30
   2  -8   3 52566.1 1229.61  35
   2  -8   3 49260.5 1220.95  33
   2  -8   3 50259.6 1215.51  34
   2  -8   3 50794.5 1253.20  32
   2  -8   3 51011.8 1232.46  31
   2  -8   3 50035.8 1176.40  28
  -2  -8  -4 15284.3 520.613   4
   2   8   4 15220.2 501.610   1
  -2  -8  -4 15587.7 567.640  55
   2  -8   4 15483.3 558.031  48
  -2  -8  -4 14818.5 544.274  53
   2  -8   4 14830.8 543.894  46
  -2  -8  -4 15491.4 536.926  21
   2  -8   4 14907.4 545.405  44
   2  -8   4 15423.9 529.147  34
   2  -8   4 15904.5 544.808  31
   2  -8   4 16039.3 549.452  33
   2  -8   4 15000.3 545.677  32
   2  -8   4 15760.3 502.229  28
  -2  -8  -5 43561.0 1079.15   4
   2   8   5 40931.7 1026.26   1
  -2  -8  -5 39927.1 1106.51  55
  -2  -8  -5 38073.3 1077.11  53
   2  -8   5 41934.5 1111.53  48
   2  -8   5 43070.4 1100.96  46
  -2  -8  -5 40542.4 1078.16  21
   2  -8   5 42144.7 1092.06  44
   2  -8   5 39353.5 1048.90  34
   2  -8   5 42242.2 1091.59  33
   2  -8   5 42249.0 1027.44  28
   2  -8   5 41719.2 1069.28  24
   2   8   6 4433.53 246.056  14
  -2  -8  -6 4521.26 288.898  55
   2  -8   6 4666.00 288.142  48
  -2  -8  -6 4259.28 272.137  53
   2  -8   6 4077.75 261.215  46
   2   8   6 3679.05 225.268   1
  -2  -8  -6 4183.31 257.914   4
  -2  -8  -6 4801.06 281.265  21
   2  -8   6 4346.58 268.328  33
   2  -8   6 4341.78 238.218  28
   2  -8   6 4682.62 272.724  24
   2   8   7 32073.2 851.152  14
  -2  -8  -7 30668.4 927.335  55
   2  -8   7 32527.2 932.281  48
  -2  -8  -7 28895.7 891.617  53
   2  -8   7 28670.4 869.637  46
   2   8   7 29919.7 827.550   1
  -2  -8  -7 30529.1 882.722   4
  -2  -8  -7 31607.9 906.060  21
   2  -8   7 31690.6 902.313  33
   2  -8   7 32324.7 841.430  28
   2  -8   7 31393.5 891.550  24
   2   8   8 12.2261 34.6426  14
  -2  -8  -8 34.3720 48.6965  55
   2  -8   8 47.4732 38.8312  48
   2  -8   8-13.9851 44.3040  46
   2   8   8-13.7620 38.9947   8
  -2  -8  -8 61.6287 51.1914  21
   2  -8   8 14.9694 42.4157  33
   2  -8   8-46.6381 40.4622  28
   2  -8   8-13.5086 38.2767  23
   2   8   9 767.234 107.369  14
  -2  -8  -9 800.081 134.418  55
   2  -8   9 695.711 114.494  48
   2   8   9 609.399 105.492   8
  -2  -8  -9 655.191 111.207  21
   2  -8   9 613.214 106.679  33
   2  -8   9 633.415 102.133  23
   2   8  10 416.070 79.0951  14
  -2  -8 -10 345.986 88.8986  55
   2  -8  10 421.353 87.8700  48
  -2  -8 -10 752.694 115.566  21
   2   8  10 721.124 109.475   8
   2  -8  10 639.691 108.448  33
   2  -8  10 629.076 101.141  23
  -2  -8 -11 66.6708 57.8706  55
  -2  -8 -11 87.7759 46.3804  21
   2   8  11 194.448 62.3073   8
   2  -8  11 109.278 53.0297  33
   2  -8  11 65.6738 47.4776  23
  -2  -8 -12 372.484 89.5808  55
  -2  -8 -12 357.965 76.6073  21
   2  -8  12 392.515 78.0204  33
   2  -8  12 298.226 73.8016  24
   2  -8  12 363.179 77.0099  23
   2   8  12 474.837 86.0313   8
  -2  -8 -13 3375.93 232.639  55
   2  -8  13 3592.39 208.822  33
   2  -8  13 3145.56 199.511  23
   2  -8  13 3316.61 209.486  24
   2   8  13 3419.11 205.501   8
  -2  -8 -14 1626.36 149.654  55
   2   8  14 2194.41 147.584   8
   2  -8  14 1997.82 139.859  33
   2  -8  14 2045.03 148.435  24
   2  -8  14 2119.84 149.117  23
   2   8  15 4495.10 188.091  19
   2   8  15 4487.98 190.677   8
  -2  -8 -15 3854.62 204.076  55
   2  -8  15 3715.89 180.301  23
   2  -8  15 4340.80 196.993  24
   2  -9 -15 352.038 50.0028  29
  -2  -9  15 287.438 50.7268  22
  -2   9  15 317.976 47.2958  17
  -2   9  14 1975.47 133.422  17
  -2  -9  14 2144.18 151.228  22
   2  -9 -14 2304.30 147.568  29
   2  -9 -13 9.77000 27.6850  29
  -2  -9  13 33.7733 29.8403  22
  -2   9  13 9.29539 27.9379  17
  -2   9  12 3426.78 209.133  17
   2  -9 -12 3338.38 224.766  21
   2  -9 -12 3518.01 215.556  29
  -2  -9  12 3801.15 239.012  22
   2  -9 -11 5691.58 316.086  21
  -2  -9  11 6050.21 323.548  22
   2  -9 -11 5793.46 297.551  29
   2  -9 -11 5692.52 331.954  50
  -2  -9  10 7578.04 371.135  18
   2  -9 -10 8580.98 409.372  21
  -2  -9  10 8754.69 407.842  22
   2  -9 -10 8517.44 381.114  29
   2  -9 -10 8618.16 427.991  50
   2  -9  -9 3613.44 260.627  21
  -2  -9   9 3227.66 238.832  18
  -2  -9   9 3209.16 243.605  22
   2  -9  -9 3859.03 246.554  29
   2  -9  -9 4105.13 294.252  50
   2  -9  -8 11024.8 476.777  21
  -2  -9   8 9781.46 446.109  18
  -2  -9   8 10791.9 469.786  22
   2  -9  -8 10768.1 443.278  29
   2  -9  -8 10949.3 503.396  50
   2  -9  -7 179.359 71.4693  21
  -2  -9   7 389.236 88.4487  18
   2  -9  -7 361.816 77.8661  29
  -2  -9   7 415.241 90.7177  22
   2  -9  -7 425.904 100.090  50
   2  -9  -6 428.995 90.3630  21
  -2  -9   6 293.366 77.7144  18
   2  -9  -6 451.221 88.0396  29
  -2  -9   6 515.351 100.464  22
   2  -9  -6 435.761 103.176  50
   2  -9  -5 158.558 70.7437  50
   2  -9  -5 280.218 73.3597  29
  -2  -9   5 242.737 71.4320  22
   2  -9  -5 229.519 68.7037  21
  -2  -9   5 293.207 66.9131  34
  -2  -9   5 271.371 69.4602  15
  -2  -9   4 514.141 95.9202  22
  -2  -9   4 585.410 93.9364   9
  -2  -9   4 451.846 83.4435  34
  -2  -9   4 624.511 101.384  15
   2  -9  -4 681.109 119.847  50
  -2  -9   3 8214.02 382.926  24
  -2  -9   3 8597.90 395.739  22
   2  -9  -3 8271.41 412.707  50
  -2  -9   3 8610.92 442.764  49
   2  -9  -3 9620.79 394.562  30
   2  -9  -3 8865.79 383.938  35
  -2  -9   3 9360.30 383.671  34
  -2  -9   3 8178.60 368.197   9
  -2  -9   3 9103.86 395.036  15
  -2  -9   2 540.249 96.1069  22
   2  -9  -2 729.470 119.660  50
  -2  -9   2 811.494 129.729  49
   2  -9  -2 1022.97 123.134  30
   2  -9  -2 781.174 108.613  35
   2  -9  -2 697.111 103.809  31
  -2  -9   2 854.561 106.555  34
  -2  -9   2 667.274 106.986  15
  -2  -9   2 668.338 101.189   9
   2  -9  -1 708.319 114.876  50
   2  -9  -1 502.983 90.5384  31
   2  -9  -1 549.182 93.2118  30
   2  -9  -1 503.177 84.0371  34
   2  -9  -1 680.498 103.203  35
  -2  -9   1 621.366 98.7752  15
  -2  -9   1 490.841 87.0658   9
   2  -9   0 5511.79 317.932  50
   2  -9   0 6020.95 313.894  31
   2  -9   0 6445.93 321.020  30
   2  -9   0 6401.92 322.805  35
   2  -9   0 6855.58 320.793  34
  -2  -9   0 5997.30 304.140   9
  -2  -9   0 6045.81 310.216  15
   2  -9   1 2225.90 169.140  28
   2  -9   1 2205.80 189.455  46
   2  -9   1 2081.52 190.420  44
   2  -9   1 2159.00 182.996  31
   2  -9   1 1772.06 166.963  30
   2  -9   1 1985.33 176.637  35
   2  -9   1 1971.14 170.195  34
  -2  -9  -1 2459.44 186.549   9
  -2  -9  -1 2130.10 177.807  15
  -2  -9  -2 26927.3 776.175   9
  -2  -9  -2 27027.0 786.509  15
  -2  -9  -2 27018.9 843.849  55
   2  -9   2 25109.4 786.695  48
   2  -9   2 27024.4 817.902  46
   2   9   2 26758.0 764.585   1
   2  -9   2 27233.2 832.799  44
   2  -9   2 29239.9 818.040  30
   2  -9   2 28593.0 816.446  31
   2  -9   2 27135.5 804.992  35
   2  -9   2 29682.0 814.939  34
   2  -9   2 26797.0 795.961  33
   2  -9   2 27523.5 756.416  28
  -2  -9  -3 1342.38 137.638   9
   2   9   3 967.922 118.002   1
  -2  -9  -3 1071.11 145.651  55
   2  -9   3 1348.12 151.685  48
   2  -9   3 1381.98 154.667  46
  -2  -9  -3 1404.57 160.316  53
   2  -9   3 1490.96 164.782  44
   2  -9   3 1511.50 156.777  31
   2  -9   3 1277.54 142.452  35
   2  -9   3 1327.81 143.653  30
   2  -9   3 1412.09 150.080  33
   2  -9   3 1381.02 153.092  32
   2  -9   3 1375.59 145.053  34
   2  -9   3 1472.80 137.706  28
  -2  -9  -4 5931.81 342.172  55
   2  -9   4 5591.52 322.229  48
   2  -9   4 6288.99 336.780  46
  -2  -9  -4 5985.56 336.383  53
   2   9   4 5814.20 292.083   1
  -2  -9  -4 6060.13 318.795  21
   2  -9   4 6490.28 330.521  31
   2  -9   4 6152.00 319.408  34
   2  -9   4 6465.61 334.161  33
   2  -9   4 6258.11 293.506  28
   2  -9   4 5934.80 310.699  24
   2   9   5 107.827 50.9417  14
  -2  -9  -5 118.661 75.9594  55
  -2  -9  -5 160.849 60.3091  53
   2  -9   5 63.5463 47.7668  48
   2  -9   5 30.5854 40.5587  46
  -2  -9  -5 135.944 56.1702   4
  -2  -9  -5 131.374 56.6539  21
   2  -9   5 70.1017 39.7526  34
   2  -9   5 29.0330 38.5028  31
   2  -9   5 147.867 57.3892  33
   2  -9   5 102.414 52.2597  28
   2  -9   5 41.5129 39.2353  24
   2   9   6 61.1265 45.8256  14
   2  -9   6-15.1616 37.2056  46
   2  -9   6 32.5373 43.1207  48
  -2  -9  -6 34.5895 38.7424  55
  -2  -9  -6-15.1657 42.9728  21
   2  -9   6 14.6600 35.9749  31
   2  -9   6 45.2873 56.5850  33
   2  -9   6 28.5603 37.8504  24
   2   9   7 3340.09 219.385  14
  -2  -9  -7 3328.22 260.184  55
   2  -9   7 3276.73 249.615  48
   2  -9   7 3545.11 244.409  46
  -2  -9  -7 3225.39 241.820  21
   2  -9   7 3423.71 238.670  31
   2  -9   7 3365.85 244.948  33
   2  -9   7 3483.00 240.905  24
   2   9   8 468.485 87.4203  14
  -2  -9  -8 123.892 58.9367  55
   2  -9   8 168.577 56.4297  46
   2  -9   8 191.368 69.7478  48
   2   9   8 289.545 74.4863   8
  -2  -9  -8 172.825 63.0803  21
   2  -9   8 211.168 69.3558  33
   2  -9   8 186.199 62.6675  31
   2  -9   8 278.239 71.9771  24
   2   9   9-12.0673 34.1926  14
  -2  -9  -9 17.3525 45.9925  55
   2  -9   9 30.1545 36.9977  48
   2   9   9 40.2698 44.5997   8
  -2  -9  -9-15.4698 37.9610  21
   2  -9   9 14.5753 38.6316  33
   2  -9   9 28.7685 43.2300  24
   2  -9   9-13.2153 41.8654  23
   2   9  10 3599.76 222.208  14
  -2  -9 -10 3462.07 256.559  55
   2  -9  10 3448.73 234.442  48
  -2  -9 -10 3692.82 249.809  21
   2   9  10 3916.03 239.978   8
   2  -9  10 3153.11 225.275  33
   2  -9  10 3423.90 225.464  23
   2  -9  10 4034.27 251.664  24
  -2  -9 -11 46.5002 51.5034  55
  -2  -9 -11 40.6787 40.7558  21
   2   9  11 23.2924 33.0047   8
   2  -9  11 12.2941 32.5908  33
   2  -9  11 50.5128 37.9571  24
   2  -9  11 46.5737 36.8905  23
  -2  -9 -12 2654.21 205.761  55
  -2  -9 -12 2290.34 178.265  21
   2   9  12 2678.30 177.676   8
   2  -9  12 2397.35 173.766  33
   2  -9  12 2451.36 171.283  23
   2  -9  12 2436.73 179.002  24
  -2  -9 -13 336.540 73.9861  55
  -2  -9 -13 377.545 67.6919  21
   2  -9  13 365.406 63.6687  33
   2   9  13 612.711 78.1026   8
   2  -9  13 557.990 80.5652  24
   2  -9  13 494.869 72.4914  23
   2   9  14 632.129 70.1020   8
   2  -9  14 437.562 59.5937  23
   2  -9  14 504.931 67.6392  24
  -2  -9 -14 432.564 70.5299  55
  -2  10  14 997.030 79.2599  17
  -2 -10  14 909.109 84.2365  22
  -2  10  13 1093.01 95.0588  17
  -2 -10  13 732.907 88.9825  22
  -2  10  12-26.4904 29.3388  17
  -2 -10  12 42.7904 35.5435  22
   2 -10 -12 37.2976 29.5392  29
   2 -10 -11 1797.27 165.598  21
  -2 -10  11 1850.48 162.962  22
   2 -10 -11 1982.02 155.651  29
   2 -10 -11 1742.79 170.326  50
   2 -10 -10 897.156 129.999  50
   2  10 -10 1074.34 114.218  56
   2 -10 -10 679.169 108.142  21
   2 -10 -10 872.127 111.434  29
  -2 -10  10 718.453 110.957  22
   2 -10  -9 3508.48 245.836  21
  -2 -10   9 3252.00 237.046  22
   2 -10  -9 3218.63 219.400  29
   2 -10  -9 3276.02 256.410  50
   2 -10  -8 2465.40 210.478  21
  -2 -10   8 2141.55 196.758  22
   2 -10  -8 2077.20 179.933  29
  -2 -10   8 2350.47 196.035  48
   2 -10  -8 2293.78 219.598  50
   2 -10  -7 4112.92 296.482  50
  -2 -10   7 4303.02 280.243  22
   2 -10  -7 4057.77 273.005  21
   2 -10  -6 3615.32 276.971  50
  -2 -10   6 3128.75 241.537  22
   2 -10  -6 3408.41 248.684  21
  -2 -10   5 17166.0 624.047  22
  -2 -10   5 16239.0 586.030  15
  -2 -10   4 533.290 99.7006  22
   2 -10  -4 467.997 89.2146  30
  -2 -10   4 549.284 98.5391  15
   2 -10  -4 254.763 81.9193  50
  -2 -10   3 5709.12 323.093  22
   2 -10  -3 6078.40 314.112  30
  -2 -10   3 5533.80 311.363  15
   2 -10  -3 5272.09 332.587  50
   2 -10  -2 154.445 54.4778  30
   2 -10  -2 14.1185 40.0071  31
  -2 -10   2 14.5917 35.8089  15
  -2 -10   2-19.6136 58.9479  49
   2 -10  -2 17.3531 34.7711  50
   2 -10  -2 18.6884 41.8658  49
   2 -10  -1 8012.96 377.686  30
   2 -10  -1 8389.58 386.255  31
  -2 -10   1 8441.29 388.925  15
   2 -10  -1 7888.21 405.634  50
   2 -10  -1 8052.60 423.319  49
  -2 -10   1 7736.31 428.206  49
   2 -10   0 29807.2 823.100  28
  -2 -10   0 29689.8 865.262  15
   2 -10   0 28992.4 862.429  31
   2 -10   0 30672.5 874.074  30
   2 -10   1 11.8414 39.3479  28
   2 -10   1 72.4054 54.2832  30
   2 -10   1-14.6615 50.8831  31
  -2 -10  -1 70.9402 53.1847  15
   2 -10   2 32099.5 859.767  28
   2 -10   2 32573.7 919.185  31
   2 -10   2 31588.9 907.880  30
  -2 -10  -2 30758.9 893.197  15
   2 -10   2 31986.7 913.891  48
   2 -10   3 22525.1 733.066  48
   2 -10   3 23424.4 737.160  31
   2 -10   3 22398.0 714.368  30
   2 -10   3 22376.7 666.723  28
  -2 -10  -3 22025.3 764.277  55
   2 -10   4 4174.14 275.597  48
  -2 -10  -4 3392.99 266.378  55
   2 -10   4 4259.26 272.643  31
   2 -10   4 3978.77 262.298  33
   2 -10   4 4169.06 261.306  24
   2  10   5 11119.6 431.288  14
   2 -10   5 10600.5 470.358  48
  -2 -10  -5 11011.7 496.411  55
  -2 -10  -5 11410.9 468.568  21
   2 -10   5 10599.7 458.511  31
   2 -10   5 10921.6 463.267  33
   2 -10   5 10892.5 452.622  24
   2  10   6 921.133 115.735  14
   2 -10   6 854.327 134.002  48
  -2 -10  -6 746.852 125.595  55
  -2 -10  -6 1078.01 140.208  21
   2 -10   6 774.308 118.409  31
   2 -10   6 694.980 112.226  33
   2 -10   6 697.888 112.440  24
   2  10   7 8014.49 354.629  14
  -2 -10  -7 7819.37 413.757  55
   2 -10   7 8819.20 412.960  48
  -2 -10  -7 8828.27 407.132  21
   2 -10   7 8180.62 384.688  31
   2 -10   7 8396.09 393.457  33
   2 -10   7 8010.45 377.381  24
   2  10   8 81.4333 45.1418  14
  -2 -10  -8 51.1789 48.3434  55
   2 -10   8 44.8869 42.4013  48
   2  10   8 51.7262 44.8819   8
  -2 -10  -8 44.9164 51.9626  21
   2 -10   8 13.7471 36.4431  31
   2 -10   8 14.1890 37.6143  33
   2 -10   8 27.4274 38.8639  24
   2  10   9-21.9589 31.1105  14
  -2 -10  -9 16.2154 42.9792  55
   2 -10   9-13.7198 36.3645  48
   2  10   9-12.1406 43.8522   8
  -2 -10  -9 28.5879 35.0760  21
   2 -10   9 25.2613 35.7892  31
   2 -10   9 158.569 59.2014  33
   2 -10   9 51.9307 36.7867  24
  -2 -10 -10 119.613 61.7870  55
   2 -10  10 144.077 49.6292  48
  -2 -10 -10 105.501 49.4691  21
   2  10  10 88.5136 45.7406   8
   2 -10  10 71.2706 44.5658  33
   2 -10  10 107.079 46.2019  24
  -2 -10 -11 212.215 63.8135  55
  -2 -10 -11 221.467 59.6382  21
   2  10  11 155.217 48.7106   8
   2 -10  11 163.627 50.3045  33
   2 -10  11 188.794 53.6844  24
  -2 -10 -12 402.737 78.1433  55
  -2 -10 -12 535.576 79.1403  21
   2  10  12 461.335 70.3022   8
   2 -10  12 497.101 71.9390  33
   2 -10  12 482.679 73.0311  24
   2  10  13 4235.71 182.629   8
  -2 -10 -13 3813.71 188.166  21
   2 -10  13 3732.43 180.783  24
  -2 -10 -13 3864.44 205.395  55
  -2 -11  12 359.941 59.0863  22
  -2  11  12 403.356 56.3621  17
  -2 -11  11 938.873 105.168  22
  -2  11  11 1054.56 100.709  17
   2  11 -10 2339.93 153.145  56
   2 -11 -10 2321.06 185.469  50
  -2 -11  10 2013.60 163.117  22
   2 -11  -9 250.113 72.3563  50
  -2 -11   9 304.470 76.3965  22
   2 -11  -9 216.120 65.1071  21
  -2 -11   8 692.725 101.885  48
   2 -11  -8 612.601 111.353  50
  -2 -11   8 661.089 104.842  22
   2 -11  -8 597.942 99.8193  21
  -2 -11   7 310.435 77.8405  48
   2 -11  -7 547.627 112.707  50
  -2 -11   7 582.759 100.380  22
   2 -11  -7 409.289 86.3759  21
  -2 -11   6 241.629 72.6477  22
  -2 -11   6 180.714 65.8623  48
   2 -11  -6 177.279 68.8803  50
  -2 -11   5 619.795 102.090  15
   2 -11  -5 703.983 123.222  50
   2 -11  -5 617.231 122.788  49
   2 -11  -4 92.6704 46.0060  30
  -2 -11   4 157.542 57.4418  15
   2 -11  -4 180.966 72.5566  50
   2 -11  -4 135.432 77.5660  49
   2 -11  -3 3234.00 225.359  30
  -2 -11   3 2934.48 224.326  15
   2 -11  -3 3036.91 251.779  50
   2 -11  -3 3606.88 280.152  49
   2 -11  -2 2121.79 172.799  28
   2 -11  -2 2325.76 192.293  30
  -2 -11   2 2126.50 190.395  15
   2 -11  -2 2165.21 217.530  49
   2 -11  -1 278.187 69.7455  28
   2 -11  -1 334.063 79.8187  30
   2 -11  -1 172.920 59.6840  31
  -2 -11   1 223.308 68.4866  15
  -2 -11   1 412.560 104.235  49
   2 -11  -1 151.867 71.2936  49
   2 -11   0 3258.55 211.150  28
   2 -11   0 3033.97 225.517  31
   2 -11   0 2686.80 214.584  30
  -2 -11   0 2841.31 220.704  15
   2 -11   1 4671.61 281.963  30
   2 -11   1 4091.08 267.936  31
  -2 -11  -1 3946.03 260.360  15
   2 -11   2 7851.94 384.051  31
   2 -11   2 8709.85 395.545  30
  -2 -11  -2 8157.34 381.050  15
   2 -11   3 818.703 123.385  31
   2 -11   3 1063.04 136.646  30
  -2 -11  -3 986.896 125.643  15
   2 -11   3 1061.05 137.299  48
   2 -11   4 2104.91 181.498  24
   2 -11   4 2379.07 199.201  31
   2  11   4 1792.73 157.612  14
   2 -11   4 1759.63 176.264  48
   2  11   5 11.7241 38.9542  14
   2 -11   5 90.0663 54.2201  48
  -2 -11  -5 17.1747 48.6646  55
   2 -11   5-26.7760 37.9349  24
   2  11   6 1711.96 149.352  14
  -2 -11  -6 1725.19 184.288  55
   2 -11   6 1734.98 170.956  48
  -2 -11  -6 1574.85 159.944  21
   2 -11   6 1759.26 168.557  31
   2 -11   6 1874.95 167.139  24
   2  11   7 1426.27 133.905  14
  -2 -11  -7 1155.87 149.386  55
   2 -11   7 1439.73 149.516  48
   2  11   7 1267.71 133.472   8
  -2 -11  -7 1268.57 141.456  21
   2 -11   7 1229.27 136.564  31
   2 -11   7 1395.63 141.789  24
   2  11   8 171.325 50.5988  14
  -2 -11  -8 165.942 62.4074  55
   2 -11   8 192.921 59.1457  48
   2  11   8 111.217 49.9472   8
  -2 -11  -8 169.271 58.4381  21
   2 -11   8 291.155 68.8361  31
   2 -11   8 294.681 66.8881  24
   2  11   9 2120.97 149.743  14
  -2 -11  -9 1930.21 176.738  55
   2 -11   9 1921.11 159.396  48
   2  11   9 1898.90 149.524   8
  -2 -11  -9 2033.98 167.867  21
   2 -11   9 1691.46 146.727  31
   2 -11   9 2004.25 157.127  24
   2 -11  10 1549.74 131.170  48
   2  11  10 1716.38 132.286   8
  -2 -11 -10 1602.55 141.847  21
  -2 -11 -10 1433.91 146.037  55
   2 -11  10 1669.04 135.451  24
   2 -11  11-7.34510 20.8127  48
   2  11  11 7.26235 23.0070   8
  -2 -11 -11-20.4186 28.9283  55
   2 -11  11-7.80439 23.4554  24
  -2 -11 -11-8.98851 28.4754  21
   2  11  12 2047.66 116.608   8
  -2 -11 -12 1781.42 120.874  21
  -2 -11 -12 1720.54 128.186  55
   2 -11  12 1633.67 109.005  24
  -2  12  11 373.281 49.9242  17
  -2 -12  11 410.430 56.1791  31
   2 -12 -11 379.631 62.7388  49
   2 -12 -10 702.090 96.2467  49
   2  12 -10 623.341 67.8456  56
  -2  12  10 566.349 70.4724  17
   2  12  -9 651.303 77.2528  56
   2 -12  -9 707.903 102.852  49
  -2 -12   8 20.5448 25.2096  48
   2 -12  -8 14.1942 37.6232  49
  -2 -12   7 2859.61 197.771  48
   2 -12  -7 2907.26 228.645  49
  -2 -12   6 51.7031 38.8521  48
   2 -12  -6 16.4024 46.4806  49
  -2 -12   5 3016.56 206.479  15
  -2 -12   5 3348.84 235.509  48
   2 -12  -5 3523.91 261.770  49
   2 -12  -4 226.927 57.4580  28
   2 -12  -4 247.842 62.7228  30
  -2 -12   4 309.769 73.2816  15
  -2 -12   4 214.819 65.8988  48
   2 -12  -4 227.722 72.4931  49
   2 -12  -3 294.737 64.7899  28
   2 -12  -3 113.106 48.8836  30
  -2 -12   3 202.217 60.4971  15
   2 -12  -3 195.440 69.0230  49
   2 -12  -2 675.981 95.5978  28
   2 -12  -2 767.517 129.684  49
  -2 -12   2 732.359 110.742  15
   2 -12  -2 854.105 114.837  30
   2 -12  -1 248.998 79.8520  49
  -2 -12   1 223.073 65.7181  15
   2 -12  -1 405.025 81.3170  30
  -2 -12   0 54.1282 54.2255  49
  -2 -12   0 41.6773 46.1590  15
   2 -12   0-13.6532 33.5037  30
   2 -12   0 53.8551 35.6861  31
  -2 -12  -1 354.889 79.9256  15
   2 -12   1 353.241 77.1928  30
   2 -12   1 218.153 68.5202  31
  -2 -12  -2 3705.11 240.317  15
   2 -12   2 4314.49 260.795  30
   2 -12   2 4366.11 262.854  31
   2 -12   3 16659.8 560.858  48
   2  12   3 15649.5 519.627  14
   2 -12   3 15599.5 545.075  30
   2 -12   3 16563.9 570.997  31
   2 -12   4 231.861 68.4270  48
   2  12   4 294.524 64.2512  14
   2 -12   4 197.743 60.6825  31
   2 -12   5 4469.41 258.688  48
   2 -12   5 4685.61 263.364  31
   2  12   5 4511.77 234.804  14
   2 -12   6 10.8072 28.6479  24
   2 -12   6 12.0389 34.1151  48
   2  12   6-51.8266 37.4423   8
   2 -12   6-35.6385 41.2279  31
   2  12   6 9.46516 25.0913  14
   2 -12   7 601.423 85.6180  24
   2 -12   7 644.983 94.1202  48
   2  12   7 849.611 97.4665   8
  -2 -12  -7 689.885 94.4305  21
   2 -12   7 695.676 95.2082  31
   2  12   7 784.967 89.6355  14
   2 -12   8 72.0889 36.1742  24
   2 -12   8 128.384 40.8492  48
   2  12   8 162.291 44.5160   8
  -2 -12  -8 129.785 43.6490  21
   2 -12   8 134.570 44.1807  31
   2  12   8 101.623 39.2158  14
   2 -12   9 108.212 39.1809  48
   2  12   9 139.724 39.0512   8
  -2 -12  -9 194.506 49.3678  21
   2 -12   9 120.374 38.6242  31
   2 -12   9 93.2594 35.7524  24
  -2 -12 -10 74.0850 30.6617  21
   2 -12  10 96.9854 30.4425  48
   2 -12  10 151.351 38.9923  24
   2  12  10 113.592 31.1808   8
   2 -13  -9 1712.64 127.108  49
   2  13  -8 1404.11 99.5144  56
   2 -13  -8 1053.48 84.5997  28
  -2 -13   8 1267.29 101.926  48
   2 -13  -8 1167.35 116.882  49
   2 -13  -7 1414.58 104.203  28
  -2 -13   7 1386.05 117.165  48
   2 -13  -7 1371.06 133.911  49
   2 -13  -6 57.7927 28.0615  28
  -2 -13   6 106.903 42.4593  48
   2 -13  -6 74.9557 45.1437  49
  -2 -13   5 875.831 106.439  48
   2 -13  -5 736.368 109.985  49
   2  13  -4 27.2848 25.7705  57
  -2 -13   4 9.35852 22.9647  30
   2 -13  -4-9.25169 24.5216  30
  -2 -13   4 20.5749 37.1585  15
  -2 -13   4 11.3054 32.0338  48
   2 -13  -4-28.1320 34.5163  49
   2  13  -3 560.399 84.7520  57
  -2 -13   3 713.482 92.1341  30
   2 -13  -3 577.271 83.9311  30
  -2 -13   3 748.538 98.7667  15
  -2 -13   3 711.521 98.5180  48
   2 -13  -3 696.093 109.394  49
  -2 -13   2 21.4406 28.4232  30
   2 -13  -2 32.2921 34.1074  30
  -2 -13   2 57.3187 39.7892  15
  -2 -13   2 58.6827 39.0021  48
   2 -13  -2 44.1644 44.2494  49
   2 -13  -1 2790.44 189.719  30
  -2 -13   1 3384.71 206.179  30
  -2 -13   1 2851.86 198.064  48
   2 -13  -1 2840.40 221.544  49
  -2 -13   0 659.805 94.5799  30
   2 -13   0 944.879 111.914  30
   2  13   1 263.090 56.3509  14
  -2 -13  -1 440.733 76.3879  30
   2 -13   1 364.772 74.5301  31
   2 -13   1 300.148 68.9168  30
   2  13   2 2667.59 166.584  14
  -2 -13  -2 2370.52 169.645  30
   2 -13   2 2843.87 187.262  30
   2 -13   2 2662.49 184.283  31
   2  13   3 6637.32 288.616  57
  -2 -13  -3 6380.07 276.994  30
   2 -13   3 6202.57 281.909  30
   2 -13   3 6647.82 297.726  31
   2  13   3 5800.65 258.451  14
   2 -13   4 322.889 67.9634  31
   2  13   4 301.485 56.9607  14
   2  13   5 561.642 70.9040  14
   2 -13   5 469.548 74.1042  31
   2  13   5 744.780 86.4858   8
   2 -13   5 572.325 78.1005  48
   2  13   6 434.369 60.3498  14
   2 -13   6 436.868 70.2156  31
   2  13   6 376.739 59.2801   8
   2 -13   6 506.099 71.3125  48
   2  13   7 6.05497 19.1821  14
   2 -13   7-7.80056 23.4438  31
   2  13   7 6.50061 21.5990   8
   2 -13   7 15.2826 18.7511  48
   2 -13   8 6.40581 15.7193  31
   2  13   8-5.43636 17.2223   8
   2 -13   8 12.7589 19.1727  48
  -2 -14   5 3066.77 159.102  48
   2 -14  -5 2720.28 168.475  49
   2 -14  -4 570.280 80.9406  49
  -2 -14   4 744.718 80.2355  48
  -2 -14   3 613.856 71.6304  30
   2 -14  -3 636.015 70.9190  30
   2 -14  -3 433.806 74.5921  49
  -2 -14   3 670.639 79.1513  48
   2  14  -3 428.693 59.3563  57
  -2 -14   2 711.516 80.5899  30
   2 -14  -2 749.875 80.5619  30
  -2 -14   2 628.087 77.7592  48
   2  14  -2 733.803 81.2433  57
   2  14  -1 354.355 59.6484  57
   2  14  -1 294.453 49.4674  14
  -2 -14   1 401.848 62.5079  30
   2 -14  -1 432.027 64.7536  30
   2  14   0 132.370 40.6784  57
   2  14   0 189.295 41.1102  14
  -2 -14   0 213.514 48.9564  30
   2 -14   0 230.746 47.9500  30
   2  14   1 30.3352 24.0260  57
   2  14   1 18.6815 20.6913  14
  -2 -14  -1 30.6352 24.2636  30
   2 -14   1-7.79603 22.0911  30
   2  14   2 28.2713 23.4839  57
  -2 -14  -2 21.4109 25.7793  30
   2 -14   2-7.31008 17.9387  30
   2  14   2 6.00095 19.9392  14
   2 -14   3 754.046 76.4131  30
   2  14   3 769.502 72.6309  14
   2 -14   4 4279.78 193.947  31
   2  14   4 4407.08 177.148  14
  -3   0  19 1002.55 82.1450  16
  -3   0  18 8.47322 31.7640  16
   3   0 -18-32.5357 31.5624  55
  -3   0  17 10464.9 394.415  16
   3   0 -17 10203.9 385.231  55
  -3   0  16-12.6769 38.0997  16
   3   0 -16-12.3178 30.2272  55
  -3   0  15 15327.8 537.010  18
  -3   0  15 15768.5 559.958  16
   3   0 -15 16056.4 558.582  55
  -3   0  14-13.3903 37.9414  18
  -3   0  14 14.4008 38.1694  16
  -3   0  13 21569.5 678.672  18
  -3   0  13 21428.7 688.656  16
  -3   0  12-13.0301 41.2805  18
  -3   0  12-23.8494 33.7911  12
  -3   0  11 70.0854 42.2061  17
  -3   0  11 85.8874 40.7816  18
  -3   0  11 21.6940 24.3233   3
  -3   0  11 165.577 49.4663  12
  -3   0  10 11.3220 27.7847  18
  -3   0  10 21.2168 31.8838  17
  -3   0  10 20.0927 26.6297   3
  -3   0  10 20.0494 22.4584  12
  -3   0   9 14486.4 465.157  17
  -3   0   9 13560.2 445.763  12
  -3   0   8-7.97410 17.8632  12
  -3   0   8-8.38518 23.7598   3
  -3   0   7 141552. 2882.52  12
  -3   0   7 150566. 2902.12   3
  -3   0   6 24.6254 20.4653  12
  -3   0   6 61.6177 32.1767   3
  -3   0   5 40328.4 903.255   3
  -3   0   4 5.59224 16.8068   3
   3   0  -4-4.99830 14.1627  41
  -3   0   3 110439. 2076.84   3
   3   0  -3 99534.2 2067.35  41
   3   0  -2 29.1721 24.0995  10
  -3   0   2 4.47692 15.5370   3
   3   0  -2 8.81335 12.4872   6
   3   0  -2 4.95048 15.6835  41
   3   0  -1 19722.7 497.504  10
  -3   0   1 19373.6 464.991   3
   3   0  -1 19710.2 484.923   6
   3   0  -1 20716.1 478.894  40
   3   0  -1 19856.9 487.388  41
   3   0   0 36.5071 20.8986  10
   3   0   0 10.5296 18.2705   6
   3   0   0-4.29300 13.6000  40
   3   0   0-4.94074 16.4159  41
   3   0   1 8386.74 275.172   6
   3   0   1 8474.81 261.129  41
   3   0   2 4.16517 13.8394  11
   3   0   2 12.4063 22.4061   6
   3   0   2-9.25146 13.9024  37
   3   0   3 88989.7 1813.65  11
   3   0   3 92389.5 1873.27   6
   3   0   3 93627.5 1829.66  41
   3   0   3 91119.8 1827.28  37
   3   0   4 10.5842 16.7654  11
   3   0   4-14.5079 26.2014   6
   3   0   4 5.74476 16.2780  37
   3   0   5 4255.06 182.441  11
   3   0   5 4480.15 209.092   6
   3   0   5 4519.92 193.155  37
   3   0   5 4409.27 202.528  39
   3   0   6 13.5941 18.0197  11
   3   0   6 35.0009 24.7968  39
   3   0   7 16497.6 465.098  11
   3   0   7 15047.7 493.862  39
   3   0   8 8.64926 21.2244  11
   3   0   8-9.92780 26.3137   8
   3   0   8 23.3637 28.6660  39
   3   0   9 83329.5 1896.40   8
   3   0   9 85323.3 1946.96  39
   3   0  10 21.3945 30.3108  11
   3   0  10-12.3972 27.7710  32
   3   0  10 44.6143 36.4929  39
   3   0  10-12.2888 30.1553   8
   3   0  11 179.274 61.1462  39
   3   0  11 119.393 49.7949   8
   3   0  11 140.324 49.7706  11
   3   0  12-13.8925 41.7528   8
   3   0  13 14137.0 552.586  47
   3   0  13 14752.6 535.908   8
   3   0  14 61.2130 50.8461  47
   3   0  14-13.3613 59.8607   8
   3   0  15 1524.58 155.278  47
   3   0  15 1576.63 149.947   8
   3   0  16-9.49719 36.8488  33
   3   0  16-10.1253 36.5731  25
   3   0  17 1107.82 100.011  23
   3   0  17 1041.25 98.0904  25
   3  -1 -18 11621.9 382.527  55
   3   1 -18 11737.8 386.774  55
  -3  -1  18 12234.9 397.180  16
  -3   1  18 12606.6 398.958  16
   3   1 -17 2223.84 163.563  55
   3  -1 -17 2234.72 163.649  55
  -3   1  17 2099.54 162.175  16
  -3  -1  17 2376.57 172.651  16
   3  -1 -16 3829.90 233.633  55
   3   1 -16 4122.81 244.899  55
  -3  -1  16 3857.61 241.231  16
  -3   1  16 4090.27 232.036  18
  -3   1  16 4523.77 255.366  16
   3  -1 -15 2341.57 189.219  55
  -3  -1  15 2266.29 192.944  16
  -3   1  15 2650.96 194.781  18
  -3   1  15 2184.00 187.617  16
  -3  -1  15 2275.54 186.108  18
   3  -1 -14-13.8668 34.0278  55
  -3  -1  14 14.5632 35.7369  16
  -3  -1  14 53.9969 42.7651  18
  -3   1  14 13.2459 37.5326  18
  -3  -1  13-14.4451 40.9305  16
  -3  -1  13 40.9637 41.0376  18
  -3   1  13 13.3915 44.4948  18
  -3   1  12 5327.90 273.276  12
  -3   1  12 4945.42 275.643  17
  -3  -1  12 5873.39 302.596  18
  -3  -1  12 5515.49 299.750  16
  -3   1  12 5089.81 282.111  18
  -3   1  11 875.476 105.713   3
  -3   1  11 911.916 106.725  12
  -3  -1  11 870.189 113.696  16
  -3  -1  11 925.680 116.707  18
  -3   1  11 875.771 109.102  17
  -3  -1  10 10001.0 378.632   5
  -3   1  10 10262.1 383.378   2
  -3  -1  10 10460.7 385.675   3
  -3   1  10 11095.7 390.518   3
  -3   1  10 10114.7 376.007  12
  -3   1  10 10079.3 390.671  17
  -3  -1  10 11099.6 415.910  18
   3   1  -9 659.569 84.8090  56
  -3  -1   9 625.047 89.3040  18
  -3   1   9 570.326 80.2377  17
  -3  -1   9 521.683 75.2646   5
  -3  -1   9 475.552 73.1859   3
  -3   1   9 540.529 76.2799   3
  -3   1   9 556.817 78.7089   2
  -3   1   9 340.743 60.1224  12
  -3   1   8 1171.89 105.002   2
  -3  -1   8 1146.34 107.584   3
  -3   1   8 1295.40 109.953   3
  -3   1   8 1340.47 108.265  12
  -3   1   7 9751.85 325.521   2
  -3  -1   7 9779.49 337.558   3
  -3   1   7 9988.27 334.900   3
  -3   1   7 9538.78 314.151  12
  -3   1   6 122128. 2439.22   2
  -3  -1   6 120774. 2456.81   3
  -3   1   6 124258. 2455.01   3
  -3   1   5 11342.1 332.636   2
  -3  -1   5 11310.7 349.825   3
  -3   1   5 11745.1 346.567   3
   3   1  -4 19840.6 471.539  41
   3  -1  -4 17388.6 460.393  41
  -3   1   4 17473.2 450.273   2
  -3  -1   4 20573.9 496.173   3
  -3   1   4 17615.9 466.821   3
   3  -1  -3 2634.81 130.547  41
   3   1  -3 2928.39 134.973  41
  -3  -1   3 2864.60 138.645   3
  -3   1   3 2672.06 130.588   3
  -3  -1   3 2911.65 132.794  13
   3   1  -2 2231.53 118.854  41
   3  -1  -2 2878.04 132.371  41
  -3  -1   2 2425.42 121.137   3
  -3   1   2 2291.01 112.173   3
   3   1  -2 2758.50 124.899   6
   3   1  -2 2211.56 126.135  10
   3   1  -1 3438.23 147.947  41
   3  -1  -1 3156.35 143.424  41
   3  -1  -1 3615.82 152.838  40
  -3  -1   1 3149.20 136.160   3
   3   1  -1 3250.98 146.029   6
   3  -1  -1 3611.25 154.070  10
   3   1  -1 3355.69 151.621  10
   3  -1   0 6869.25 236.486  40
   3   1   0 8292.97 248.657  41
   3  -1   0 6387.80 228.158  41
   3   1   0 7884.42 251.702   6
   3   1   0 7309.86 245.056  10
   3  -1   0 7386.69 237.432  10
   3   1   1 38017.3 824.748  41
   3  -1   1 36367.8 820.049  41
   3  -1   1 38498.9 822.182  37
   3  -1   1 37499.6 834.586  40
   3   1   1 36696.9 842.926   6
   3   1   2 87630.8 1734.55  41
   3  -1   2 84763.6 1733.13  41
   3  -1   2 87670.3 1737.34  37
   3  -1   2 82917.2 1747.06  40
   3   1   2 88004.0 1773.87   6
   3   1   3 25.7967 14.6338  41
   3  -1   3 51.5884 21.4959  37
   3  -1   3 30.9286 21.3019  41
   3   1   3 34.7154 27.8299   6
   3  -1   3 30.6339 16.9924  11
   3   1   3 61.0735 24.9865  11
   3  -1   4 45193.2 994.883  37
   3   1   4 46397.9 1023.06   6
   3  -1   4 43160.6 954.334  11
   3   1   4 44427.6 969.583  11
   3  -1   5 3426.18 173.709  37
   3   1   5 3420.40 180.025   6
   3  -1   5 3214.33 152.766  11
   3   1   5 3269.18 159.225  11
   3  -1   6 5600.16 244.654  37
   3   1   6 6446.31 263.492   6
   3   1   6 5807.69 232.555  11
   3  -1   6 5637.29 225.870  11
   3  -1   7-9.27044 22.7486  37
   3  -1   7-7.57307 20.0724  11
   3   1   7 23.7174 22.4011  11
   3  -1   8 1410.55 118.339  11
   3   1   8 1639.88 128.029  11
   3  -1   8 1639.68 148.545  47
   3   1   8 1695.49 134.874  20
   3  -1   8 1476.93 131.553  37
   3  -1   8 1438.95 144.035  39
   3  -1   8 1398.98 132.287  32
   3  -1   8 1410.29 129.137   8
   3   1   8 1602.47 135.231   8
   3  -1   9 5804.70 284.767   8
   3   1   9 5624.05 278.986   8
   3   1   9 6158.53 272.186  11
   3  -1   9 5506.01 259.388  11
   3  -1   9 6073.79 292.655  32
   3  -1   9 5408.15 291.722  47
   3  -1  10 173.743 56.9909   8
   3   1  10 73.9228 42.7800   8
   3  -1  10 43.2000 34.2440  11
   3   1  10 75.2022 34.0641  11
   3  -1  10 85.8670 43.0345  47
   3  -1  11 120.274 51.9052   8
   3   1  11 119.664 53.3329   8
   3  -1  11 105.559 44.0285  11
   3   1  11 186.739 53.6331  11
   3  -1  11 124.000 53.8425  47
   3   1  12 19916.3 650.466   8
   3  -1  12 19110.4 638.980   8
   3  -1  12 19695.0 683.636  47
   3  -1  13 714.034 115.438   8
   3   1  13 626.748 103.238   8
   3  -1  13 623.940 112.212  47
   3  -1  14 20649.4 661.677   8
   3   1  14 20825.0 662.439   8
   3  -1  14 20664.0 700.435  47
   3   1  15 59.6244 44.7042   8
   3  -1  15 71.5529 39.6293  25
   3  -1  15 46.2673 36.6496  33
   3  -1  15 14.1090 31.6129  47
   3   1  16 3023.43 189.104   8
   3   1  16 3075.88 185.371  33
   3  -1  16 3252.75 190.095  33
   3  -1  16 3371.75 214.498  47
   3  -1  16 3096.51 191.948  25
   3  -1  16 3385.55 197.334  23
   3   1  17 154.118 41.7292  25
   3  -1  17 208.513 48.4501  25
   3  -1  17 238.838 48.5920  23
   3   2 -18-7.80848 24.7368  55
  -3  -2  18 32.4700 31.4952  16
  -3   2  18-7.86914 34.3623  16
   3  -2 -17 1766.23 141.383  55
   3   2 -17 1763.68 147.085  55
  -3   2  17 1755.84 145.126  16
  -3  -2  17 1842.64 149.829  16
   3  -2 -16 266.500 66.8610  55
  -3   2  16 206.167 60.9431  16
  -3  -2  16 301.638 70.2734  16
  -3   2  16 300.269 67.2693  18
  -3   2  15 10274.3 407.886  18
  -3  -2  15 9619.79 404.011  18
  -3  -2  15 10124.8 429.174  16
  -3  -2  14 2429.50 196.055  18
  -3  -2  14 2266.39 196.837  16
  -3   2  14 2184.91 183.805  18
  -3   2  13 9649.08 407.947  17
  -3  -2  13 10018.6 422.240  18
  -3  -2  13 9304.60 421.233  16
  -3   2  13 9776.33 412.993  18
  -3   2  12 1037.84 120.289   2
  -3   2  12 1203.24 126.044   3
  -3  -2  12 1055.66 130.731  13
  -3  -2  12 1345.84 150.983  16
  -3  -2  12 1025.57 130.920  18
  -3   2  12 1193.91 135.082  17
  -3  -2  11 412.939 74.8119   5
  -3   2  11 461.929 77.4556   3
  -3   2  11 439.184 79.2911   2
  -3  -2  11 608.621 98.5575  16
  -3  -2  11 352.376 76.5693  18
  -3   2  11 213.098 63.1618  17
   3   2 -10 174.615 48.3662  56
  -3  -2  10 235.694 58.8686   5
  -3  -2  10 117.427 44.2057   3
  -3   2  10 92.6454 38.7133   3
  -3   2  10 340.673 66.2952   2
  -3  -2  10 181.394 55.6050  16
  -3   2  10 183.965 53.2022  17
  -3  -2  10 206.271 59.6317  18
  -3  -2   9 11134.7 396.949   5
  -3  -2   9 10629.5 391.033   3
  -3   2   9 10856.1 384.775   2
  -3   2   9 11105.7 390.257   3
   3   2  -9 11199.4 395.171  56
  -3  -2   9 11626.7 420.151  16
  -3   2   9 11398.2 399.870  17
  -3  -2   9 11244.1 419.544  18
  -3  -2   8 4409.63 219.969   5
  -3  -2   8 4261.00 219.023   3
  -3   2   8 4596.61 216.484   2
  -3   2   8 4383.82 216.168   3
  -3  -2   7 13925.7 433.799   3
  -3   2   7 13176.4 406.796   2
  -3   2   7 14049.5 423.781   3
  -3   2   6 184.756 41.5871   2
  -3  -2   6 217.019 47.4273   3
  -3   2   6 189.942 42.5051   3
  -3  -2   5 83604.4 1721.16   3
  -3   2   5 82433.4 1680.84   2
  -3   2   5 82276.7 1698.46   3
  -3  -2   5 82299.1 1719.20  13
   3   2  -4 6145.93 217.141  41
  -3  -2   4 5840.33 228.276   3
  -3   2   4 5789.72 216.560   3
  -3  -2   4 5918.10 226.636  13
   3   2  -3 61578.8 1253.63  41
  -3  -2   3 56059.1 1258.30   3
  -3   2   3 59113.1 1235.09   3
   3   2  -3 57110.6 1267.66  10
  -3  -2   3 63920.2 1256.87  13
   3   2  -2 3551.53 155.641  41
  -3   2   2 3409.48 141.081   3
  -3  -2   2 3414.18 148.807  13
   3   2  -2 3497.42 162.278  10
   3  -2  -1 4451.64 185.622  40
   3   2  -1 4360.68 175.890  41
   3  -2  -1 4368.12 173.112  10
  -3  -2   1 4114.80 164.275  13
   3   2  -1 4336.68 181.382  10
   3   2   0 4707.80 186.102  41
   3  -2   0 4758.86 196.062  40
   3  -2   0 4794.64 178.664  38
   3  -2   0 4838.85 179.937  10
   3   2   1 10985.6 323.459  41
   3  -2   1 10901.6 320.397  37
   3  -2   1 11758.1 324.160  38
   3  -2   1 10745.6 336.986  40
   3   2   1 10423.3 334.926   6
   3   2   2 788.673 70.6233  41
   3  -2   2 688.941 74.3998  40
   3  -2   2 775.677 71.6861  37
   3  -2   2 691.218 66.6835  38
   3   2   2 782.748 79.0993   6
   3   2   3 2438.44 126.047  41
   3  -2   3 2131.26 126.560  37
   3   2   3 2144.89 137.005   6
   3   2   3 2039.33 117.517  11
   3  -2   4 5990.93 239.942  37
   3   2   4 6287.84 252.998   6
   3   2   4 5500.35 218.256  11
   3  -2   5 5481.10 238.451  37
   3   2   5 5808.77 249.092   6
   3   2   5 5305.22 217.960  11
   3  -2   6 8741.44 328.106  37
   3   2   6 8818.77 328.628   6
   3  -2   6 8092.44 283.215  11
   3   2   6 8083.05 294.906  11
   3  -2   7 928.066 103.897  37
   3  -2   7 1083.45 97.1791  11
   3   2   7 1132.86 102.968  11
   3  -2   8 61.5618 31.7885  11
   3   2   8 55.0258 31.8485  11
   3  -2   8 60.9046 38.6070  47
   3   2   8 75.0623 32.5831  20
   3  -2   8 67.9759 35.9105  37
   3  -2   8 77.1714 36.6491  32
   3  -2   8 52.2652 31.4380   8
   3   2   8 71.6896 35.5609   8
   3  -2   9 7583.41 357.464  47
   3   2   9 7914.54 325.076  20
   3  -2   9 7899.28 353.224  37
   3  -2   9 7819.09 318.437  11
   3   2   9 7248.58 310.298  11
   3  -2   9 7655.43 338.472   8
   3   2   9 7853.73 338.688   8
   3  -2  10 1786.70 165.139  37
   3  -2  10 1676.95 159.815   8
   3   2  10 1599.11 153.220   8
   3  -2  10 1782.75 174.299  47
   3  -2  10 1602.43 141.847  11
   3   2  10 1492.85 137.530  11
   3  -2  11 2676.61 203.697   8
   3   2  11 2736.78 202.608   8
   3  -2  11 2488.51 213.015  47
   3  -2  11 2269.36 177.464  11
   3   2  11 2628.83 188.433  11
   3  -2  12 2244.17 206.810  47
   3  -2  12 1927.76 177.910   8
   3   2  12 2047.32 181.078   8
   3  -2  13 1079.59 143.614  47
   3  -2  13 1212.88 141.138  33
   3  -2  13 922.882 125.091  25
   3  -2  13 1090.16 133.650   8
   3   2  13 1246.41 140.224   8
   3  -2  14 646.423 112.038  47
   3  -2  14 441.586 86.7625  33
   3  -2  14 430.840 85.2276  25
   3   2  14 470.969 90.2883   8
   3  -2  15 1152.40 137.242  47
   3   2  15 1140.35 127.139   8
   3  -2  15 1223.10 128.336  25
   3  -2  15 1008.28 115.805  23
   3  -2  15 952.944 113.710  33
   3   2  16 163.955 49.3481   8
   3  -2  16 246.749 55.7625  33
   3  -2  16 67.8826 38.9646  25
   3  -2  16 225.088 54.8591  23
   3  -2  17 869.054 87.3264  25
   3   2  17 947.098 91.0125  25
   3  -2  17 886.772 87.0881  23
   3   3 -18 11015.2 357.421  55
  -3   3  18 11679.1 362.833  16
  -3  -3  18 10820.3 358.552  16
   3   3 -17 4157.96 224.928  55
  -3   3  17 4419.45 228.355  16
  -3  -3  17 4601.49 236.253  16
  -3   3  16 1845.85 157.932  16
  -3  -3  16 1563.56 149.269  16
  -3   3  16 1438.45 132.290  18
  -3  -3  15 5370.59 296.646  16
  -3  -3  15 4777.09 269.905  18
  -3   3  15 5268.69 277.292  18
  -3  -3  14 680.091 110.433  16
  -3  -3  14 562.326 95.8738  18
  -3   3  14 561.181 97.6293  17
  -3   3  14 691.775 106.839  18
  -3  -3  13-15.0170 39.8029  16
  -3   3  13-13.2506 51.4117  17
  -3  -3  12 8417.63 390.399  16
  -3  -3  12 7811.27 374.651  18
  -3   3  12 8121.47 363.196  17
  -3  -3  11 15268.3 520.365   5
  -3   3  11 15021.7 511.816   2
  -3   3  11 14689.2 502.368   3
  -3  -3  11 14214.7 529.204  13
  -3  -3  11 14625.8 538.308  16
  -3  -3  11 15640.1 548.883  18
  -3   3  11 15113.5 520.867  17
   3   3 -10 9285.64 360.258  56
  -3  -3  10 8210.06 354.145   5
  -3   3  10 8781.69 350.480   2
  -3   3  10 8496.77 350.510   3
  -3  -3  10 8115.88 367.117  13
  -3  -3  10 8423.72 374.608  18
  -3  -3  10 8324.83 371.766  16
  -3   3  10 9081.36 368.034  17
   3   3  -9 20.0152 22.4188  56
  -3   3   9 28.7672 25.4167   2
  -3   3   9 19.9677 20.0046   3
  -3  -3   9 21.1424 29.9542   5
  -3  -3   9-23.3318 33.0559  16
  -3  -3   9 23.5492 33.3639  13
  -3  -3   9 11.9700 31.7270  18
  -3   3   9 71.5989 38.3404  17
   3   3  -8 7005.18 291.903  56
  -3  -3   8 6903.45 311.400  18
  -3  -3   8 6975.93 295.346   5
  -3  -3   8 6625.28 291.644   3
  -3   3   8 6708.76 277.696   2
  -3   3   8 6811.93 284.514   3
  -3  -3   8 7176.50 311.338  13
  -3  -3   7 4067.24 214.184   3
  -3  -3   7 4349.10 216.444   5
  -3   3   7 4607.71 208.317   2
  -3   3   7 4410.05 211.129   3
  -3  -3   7 4259.13 224.780  13
  -3   3   6 44549.2 996.128   3
  -3  -3   6 43709.1 1010.05   5
   3  -3  -6 41072.7 989.342   7
  -3   3   6 44523.4 975.771   2
  -3  -3   6 43276.1 1024.62  13
   3  -3  -5 8506.00 298.524   7
  -3  -3   5 8987.36 320.213  13
   3   3  -5 8333.14 307.217  10
   3   3  -4 29305.4 694.285  41
  -3   3   4 30038.2 696.736   3
   3  -3  -4 29657.6 704.224   7
   3   3  -4 27759.5 709.864  10
  -3  -3   4 30407.1 725.365  13
   3   3  -3 465.239 57.9850  41
  -3   3   3 398.349 49.1399   3
  -3  -3   3 366.759 53.6316  13
   3   3  -3 566.682 65.5107  10
   3   3  -2 27146.7 651.311  41
   3  -3  -2 27681.0 677.068  40
  -3  -3   2 27204.7 652.519  13
   3   3  -2 26699.0 653.707  10
   3   3  -1 40849.9 912.914  41
   3  -3  -1 40955.8 937.539  40
   3   3  -1 41629.4 919.109  10
  -3  -3   1 40559.1 905.211  13
   3   3   0 5598.36 216.336  41
   3  -3   0 5563.10 232.393  40
   3  -3   0 5802.71 216.024  38
  -3  -3   0 5657.76 210.194  13
   3   3   1 1874.15 116.657  41
   3  -3   1 2041.15 119.679  37
   3  -3   1 1932.08 118.435  38
   3  -3   1 2053.57 135.300  40
   3   3   2 10674.9 327.429  41
   3  -3   2 10372.4 328.895  37
   3  -3   2 10446.1 356.639  40
   3  -3   2 10734.9 335.027  38
   3  -3   3 44958.7 1031.20  37
   3  -3   3 45754.8 1035.63  38
   3   3   3 47365.4 1016.90  41
   3  -3   4 2361.00 147.735  38
   3  -3   4 2047.56 136.734  37
   3   3   4 2253.85 150.192   6
   3   3   4 2156.93 130.283  11
   3  -3   5 12099.5 408.097  37
   3   3   5 13373.5 429.697   6
   3   3   5 12812.0 390.581  11
   3  -3   6 1849.19 143.232  37
   3   3   6 1944.14 133.456  11
   3   3   6 2070.15 152.051   6
   3  -3   7 1588.38 133.936   8
   3   3   7 1427.50 127.776   8
   3  -3   7 1397.25 123.126  28
   3  -3   7 1609.49 147.822  47
   3   3   7 1578.93 127.935  20
   3  -3   7 1662.21 142.796  37
   3  -3   7 1759.04 146.682  32
   3   3   7 1527.66 123.002  11
   3  -3   8 110.417 49.6277   8
   3   3   8 150.491 49.5075   8
   3  -3   8 213.432 55.9082  28
   3  -3   8 193.482 56.4652  47
   3   3   8 308.667 62.0015  20
   3  -3   8 290.636 64.3168  37
   3  -3   8 254.936 61.5561  32
   3   3   8 296.660 60.0013  11
   3  -3   9 14.1757 31.7556  47
   3   3   9 10.4687 31.4634  20
   3  -3   9 26.6334 29.8315  37
   3  -3   9 12.1450 34.4139   8
   3   3   9 11.8433 31.3916   8
   3   3   9 10.4166 25.5623  11
   3  -3  10 7960.85 359.472  25
   3  -3  10 9008.72 409.988  47
   3   3  10 8128.87 344.196  20
   3  -3  10 7656.87 372.720  37
   3   3  10 8229.81 344.124  11
   3  -3  10 7711.88 359.392   8
   3   3  10 8196.01 365.930   8
   3  -3  11 2275.02 187.001  25
   3  -3  11 1472.81 161.074  37
   3  -3  11 1598.39 161.374  33
   3  -3  11 2071.63 196.284  47
   3   3  11 1940.69 172.069   8
   3  -3  12 4343.33 290.821  47
   3  -3  12 4235.17 264.066  33
   3  -3  12 3843.69 249.478  25
   3   3  12 4169.37 260.137   8
   3  -3  13 2477.89 218.828  47
   3  -3  13 3033.59 219.669  33
   3  -3  13 2719.99 200.929  23
   3  -3  13 2638.78 203.965  25
   3   3  13 2475.95 196.164   8
   3  -3  14 5500.25 320.856  47
   3   3  14 6224.84 310.061   8
   3  -3  14 6171.68 304.627  23
   3  -3  14 6416.32 315.770  25
   3  -3  14 6312.92 313.893  33
   3   3  15 1025.42 114.861   8
   3  -3  15 956.742 110.366  23
   3  -3  15 1216.93 125.451  25
   3  -3  15 905.022 108.656  33
   3   3  16 2831.51 173.940   8
   3  -3  16 2697.75 166.722  23
   3  -3  16 2508.84 165.200  25
   3  -3  16 2575.49 162.178  33
   3   3  17 267.324 48.0648   8
   3  -3  17 240.854 44.7188  23
   3  -3  17 297.631 51.3970  25
  -3  -4  18 544.741 66.6434  16
  -3   4  18 526.365 64.1903  16
   3   4 -18 558.460 65.6078  55
  -3  -4  17 527.738 78.1873  16
  -3   4  17 505.816 75.2543  16
  -3   4  16 875.485 100.283  18
  -3  -4  16 694.379 98.7611  16
  -3  -4  15 5250.39 292.463  16
  -3   4  15 5488.45 279.902  17
  -3   4  15 5811.39 286.014  18
  -3  -4  14 5101.02 295.734  16
  -3  -4  14 5199.93 290.534  18
  -3   4  14 4729.87 270.168  17
  -3  -4  13 24241.8 754.505  16
  -3  -4  13 23152.1 733.415  18
  -3   4  13 23039.9 712.655  17
  -3  -4  12 9627.14 427.890  18
  -3  -4  12 9482.84 428.821  16
  -3   4  12 9651.09 405.007  17
  -3  -4  11 448.839 83.4466   5
  -3   4  11 192.533 58.0849   3
  -3   4  11 441.263 81.2252   2
  -3  -4  11 274.404 76.7639  18
  -3   4  11 429.071 86.8531  17
  -3  -4  11 320.474 80.1263  16
  -3  -4  11 213.699 62.4634  13
  -3   4  10 828.095 108.369  17
  -3  -4  10 1066.19 130.259  18
  -3  -4  10 744.472 104.117   5
  -3   4  10 784.748 101.393   2
  -3   4  10 948.014 112.540   3
  -3  -4  10 650.506 103.602  13
  -3  -4  10 872.315 118.422  16
   3   4 -10 754.529 102.027  56
  -3  -4   9 26212.7 756.978  18
  -3  -4   9 24062.1 729.992  16
  -3  -4   9 24223.2 713.391   5
  -3   4   9 26511.2 702.329   2
  -3   4   9 24923.3 701.691   3
  -3  -4   9 24176.4 731.053  13
   3   4  -9 24876.8 703.304  56
  -3  -4   8 11977.6 446.819  18
   3  -4  -8 11602.6 447.508  21
  -3  -4   8 12388.3 426.991   5
   3  -4  -8 11716.2 418.501   7
  -3   4   8 12330.6 406.169   2
  -3   4   8 11889.7 408.387   3
  -3  -4   8 10664.3 422.825  13
   3  -4  -8 10742.7 409.961  56
   3   4  -8 12164.7 420.017  56
   3  -4  -7 2510.13 185.021  21
  -3  -4   7 2361.19 177.347  18
   3   4  -7 2575.66 167.491  56
  -3  -4   7 2484.96 176.723  13
  -3   4   7 2884.74 171.739   3
  -3  -4   7 2681.51 170.774   5
   3  -4  -7 2599.30 169.140   7
  -3  -4   6 7428.71 310.831  13
  -3   4   6 8079.80 296.125   3
  -3  -4   6 7611.87 296.884   5
   3  -4  -6 6873.97 287.172   7
  -3  -4   5 15456.0 489.114  13
  -3   4   5 16267.8 460.860   3
  -3  -4   5 16184.4 473.673   5
   3  -4  -5 16790.8 483.445   7
  -3  -4   4 56470.9 1262.08  13
  -3   4   4 55807.3 1215.49   3
  -3  -4   4 56938.0 1236.22   5
   3   4  -4 58283.2 1231.14  41
  -3  -4   4 55597.3 1250.21  36
  -3  -4   3 1255.64 106.002  13
  -3   4   3 1292.09 93.9528   3
  -3  -4   3 1363.91 100.025   5
   3   4  -3 1396.27 104.420  41
   3  -4  -3 1235.59 109.731  40
  -3  -4   2 67.5610 30.1246  13
   3  -4  -2 117.489 36.6816  40
  -3  -4   1 587.602 70.0575  13
   3  -4  -1 572.547 74.7914  40
   3  -4   0 52570.6 1200.20  40
   3  -4   0 52628.9 1165.43  34
  -3  -4   0 53584.2 1163.37  13
   3  -4   1 5960.94 241.364  34
   3  -4   1 6167.58 243.660  38
   3  -4   1 5888.05 232.205  37
   3  -4   1 6019.62 261.737  40
  -3  -4  -1 5763.09 242.453  53
   3  -4   2 3835.14 190.937  34
   3   4   2 4512.44 198.981  41
   3  -4   2 4015.77 189.098  37
   3  -4   2 4137.77 216.957  40
   3  -4   2 4128.95 199.638  38
  -3  -4  -2 4241.96 198.624  53
   3  -4   3 9444.68 329.917  34
   3   4   3 9337.53 317.960  41
   3  -4   3 9920.29 341.964  38
  -3  -4  -3 9584.01 330.518  36
   3  -4   3 9553.94 329.840  37
   3  -4   4 1345.08 111.171  34
   3  -4   4 1419.85 118.488  37
   3  -4   4 1711.83 131.740  38
   3   4   4 1417.92 110.452  11
   3  -4   5 3622.77 207.450  38
   3  -4   5 4014.29 213.169  37
   3   4   5 3598.72 186.486  11
   3   4   5 3799.24 213.912   6
   3   4   6 11544.3 416.326   6
   3  -4   6 11198.6 387.759  28
  -3  -4  -6 11149.4 408.323  21
   3  -4   6 10267.9 399.881  38
   3  -4   6 11439.7 412.085  37
   3  -4   6 11531.4 409.749  33
   3  -4   6 10950.0 411.827  32
   3   4   6 10932.1 375.616  11
   3   4   7 15300.6 497.472   8
   3  -4   7 15885.8 497.044  28
   3  -4   7 16130.9 543.899  47
   3  -4   7 15222.1 523.163  48
  -3  -4  -7 15278.6 513.324  21
   3   4   7 15833.3 483.641  20
   3  -4   7 14843.2 519.223  42
   3  -4   7 15374.9 518.939  37
   3  -4   7 16280.5 531.261  32
   3  -4   7 14968.3 512.156  33
   3   4   7 14884.1 472.797  11
   3   4   8 1108.32 124.538   8
   3  -4   8 1079.98 117.913  28
   3  -4   8 1135.17 133.793  47
   3  -4   8 1164.01 132.786  48
  -3  -4  -8 1188.83 128.335  21
   3   4   8 1071.61 112.349  20
   3  -4   8 1127.54 128.797  42
   3  -4   8 1195.71 131.141  37
   3  -4   8 1084.67 125.864  33
   3   4   8 1229.22 116.501  11
   3   4   9 12.4082 30.4611   8
   3  -4   9 81.6567 40.4917  28
   3  -4   9 12.1444 29.8141  25
   3  -4   9 44.4814 42.0220  47
   3   4   9 21.4017 26.2736  20
   3  -4   9 211.446 63.1603  37
   3  -4   9 106.208 46.0802  33
   3   4   9 182.349 51.5417  11
   3   4  10 13669.5 500.106   8
   3  -4  10 13430.7 493.913  25
   3  -4  10 13696.4 538.829  47
   3   4  10 13197.0 465.275  20
   3  -4  10 13862.6 513.308  33
   3   4  10 14393.7 480.693  11
   3  -4  11 33.0302 37.0082  47
   3  -4  11 72.1720 45.7379  33
   3  -4  11 95.4527 45.3175  25
   3   4  11 27.5009 41.3370   8
   3  -4  12 3614.63 266.993  47
   3  -4  12 3840.29 252.471  33
   3  -4  12 4440.34 262.542  25
   3   4  12 3481.49 237.779   8
   3  -4  13 1190.62 150.531  47
   3  -4  13 1220.47 138.917  25
   3   4  13 1425.48 146.950   8
   3  -4  13 1359.04 147.963  33
   3  -4  14 3725.65 230.976  25
   3  -4  14 3550.01 222.969  23
   3   4  14 3818.49 234.596   8
   3  -4  14 4035.52 239.854  33
   3  -4  15 8884.52 352.353  25
   3  -4  15 8663.69 343.626  23
   3   4  15 9051.05 354.185   8
   3  -4  15 9105.85 353.315  33
   3  -4  16 6276.63 263.255  25
   3  -4  16 6773.62 265.712  23
   3   4  16 6668.49 269.115   8
   3  -4  16 6581.29 261.620  33
   3  -4  17 11.7762 20.4388  25
   3   4  17 46.7201 26.1682   8
  -3   5  17 1332.66 111.535  16
  -3  -5  17 1119.60 105.254  16
  -3  -5  16 401.390 74.3149  16
  -3   5  16 279.152 56.9526  18
  -3   5  15 3994.93 228.216  17
  -3  -5  15 3746.32 237.283  16
  -3   5  15 4465.54 237.356  18
  -3  -5  14 241.621 74.0429  16
  -3   5  14 135.371 56.5718  17
  -3  -5  14 130.972 57.2662  18
  -3  -5  13 45.3966 52.5134  16
  -3   5  13-13.0673 43.4170  17
  -3  -5  13 14.3947 38.1531  18
  -3  -5  12 9489.12 431.119  16
  -3  -5  12 8733.66 410.890  18
  -3   5  12 10002.8 412.310  17
   3   5 -11 18742.8 598.505  56
  -3  -5  11 19752.9 660.123  16
  -3  -5  11 18779.4 649.785  18
  -3   5  11 18482.8 611.132  17
   3   5 -10 3694.56 227.255  56
  -3  -5  10 3281.78 223.350   5
  -3   5  10 3672.05 222.606   2
  -3   5  10 3584.40 224.141   3
  -3  -5  10 3537.58 243.227  13
  -3  -5  10 3462.09 242.290  16
   3  -5 -10 3912.20 258.643  21
  -3  -5  10 3393.28 241.444  18
   3   5  -9 2161.26 170.162  56
  -3  -5   9 2523.27 197.146  16
   3  -5  -9 2201.24 190.313  21
  -3  -5   9 1878.27 175.356  18
  -3  -5   9 1969.11 165.308   5
   3  -5  -9 2084.41 170.763   7
  -3   5   9 2168.87 167.883   3
  -3  -5   9 2021.61 177.530  13
   3  -5  -8 1300.40 133.070  56
   3   5  -8 1387.17 132.668  56
   3  -5  -8 1296.79 143.816  21
  -3  -5   8 1492.08 153.638  18
   3  -5  -8 1211.18 125.974  52
  -3   5   8 1466.30 131.832   3
  -3  -5   8 1355.88 131.956   5
   3  -5  -8 1255.74 130.035   7
  -3  -5   8 1500.39 147.591  13
   3  -5  -7 1839.33 155.837  56
   3  -5  -7 1916.72 170.202  21
  -3  -5   7 1531.30 149.249  18
   3  -5  -7 1855.16 151.363  52
  -3   5   7 1750.05 139.732   3
  -3  -5   7 1989.39 152.343   5
   3  -5  -7 1997.66 155.479   7
  -3  -5   7 1649.98 153.056  13
   3  -5  -6 14716.5 489.167  56
   3  -5  -6 14482.6 481.965  52
   3  -5  -6 15175.6 525.820  21
  -3  -5   6 15563.7 517.363  18
  -3  -5   6 14698.1 499.159  13
  -3  -5   6 14780.9 489.735  15
  -3   5   6 15379.0 467.048   3
  -3  -5   6 15311.0 480.539   5
   3  -5  -6 14625.3 480.665   7
  -3  -5   5 3878.47 219.128  13
  -3   5   5 4076.27 199.759   3
  -3  -5   5 3857.37 200.560   5
   3  -5  -5 4146.57 230.097  40
  -3  -5   4 1603.13 134.309  13
  -3   5   4 1773.08 122.190   3
   3  -5  -4 1610.91 136.581  40
  -3  -5   4 1934.82 140.826  36
  -3  -5   3 864.344 95.5607  13
  -3  -5   3 758.182 90.2245  36
   3  -5  -3 616.107 83.8033  40
  -3  -5   2 7763.25 306.086  13
   3  -5  -2 7955.68 307.255  35
   3  -5  -2 7539.91 313.971  40
  -3  -5   2 7958.84 313.194  36
   3  -5  -1 16064.4 479.838  34
  -3  -5   1 16303.8 488.854  13
   3  -5  -1 16541.9 494.195  35
   3  -5  -1 16064.7 506.020  40
  -3  -5   1 16868.6 499.828  36
   3  -5   0 8324.19 309.905  34
  -3  -5   0 8472.94 321.060  36
   3  -5   0 7860.91 310.707  35
   3  -5   0 8454.49 334.628  40
   3  -5   1 359.275 61.1842  34
  -3  -5  -1 482.466 73.6757  53
   3  -5   1 647.317 81.1080  35
  -3  -5  -1 505.405 73.9381  36
   3  -5   1 378.447 71.1515  40
   3  -5   2 67814.0 1466.67  34
   3  -5   2 67045.9 1445.76  37
   3  -5   2 70001.9 1481.34  38
  -3  -5  -2 67791.1 1476.24  36
   3  -5   3 5664.43 253.065  34
  -3  -5  -3 5390.79 252.611  53
   3  -5   3 5499.52 247.224  37
   3  -5   3 6060.89 268.137  38
  -3  -5  -3 6000.71 261.166  36
  -3  -5  -4 54181.1 1267.49  53
   3  -5   4 56599.6 1266.36  37
   3  -5   4 56603.6 1290.99  38
   3  -5   4 56788.9 1267.77  34
   3   5   4 54495.2 1238.78  11
   3  -5   5 13590.3 448.614  28
   3  -5   5 13863.4 489.930  48
  -3  -5  -5 14297.3 487.295  21
   3  -5   5 15330.6 482.808  37
   3  -5   5 14057.8 478.637  38
   3  -5   5 13823.1 493.561  42
   3  -5   5 13933.0 487.644  32
   3  -5   5 15120.9 482.789  33
   3   5   5 13807.3 440.871  11
   3   5   6 10395.4 402.397   6
   3  -5   6 10108.1 371.198  28
   3  -5   6 9789.26 404.195  48
  -3  -5  -6 9677.04 393.454  21
   3  -5   6 9468.00 399.331  42
   3  -5   6 9796.72 394.283  38
   3  -5   6 10143.4 393.080  37
   3  -5   6 9810.06 398.149  32
   3  -5   6 9737.62 386.692  33
   3   5   6 9487.38 355.351  11
   3   5   7 5340.60 271.791   8
   3  -5   7 5111.79 260.235  28
   3  -5   7 5682.18 298.845  48
  -3  -5  -7 5074.84 277.657  21
   3   5   7 5387.42 255.358  20
   3  -5   7 5417.77 291.324  38
   3  -5   7 4887.68 281.063  42
   3  -5   7 5362.68 281.611  37
   3  -5   7 5279.07 283.407  32
   3  -5   7 5181.41 277.778  33
   3   5   7 5366.70 255.581  11
   3   5   8 195.078 59.9110   8
   3  -5   8 160.722 58.7175  28
   3  -5   8 152.090 53.7276  48
  -3  -5  -8 91.6861 45.5512  21
   3   5   8 166.661 51.2070  20
   3  -5   8 167.232 55.9228  38
   3  -5   8 243.445 66.4426  37
   3  -5   8 151.903 51.8476  42
   3  -5   8 290.405 70.0372  33
   3   5   8 125.861 42.1339  11
   3  -5   9 12.1846 36.6217  28
   3  -5   9 88.8672 45.8575  25
   3  -5   9-14.0991 31.5859  48
   3  -5   9 29.2519 32.7659  37
   3  -5   9 14.8507 29.7575  38
  -3  -5  -9 54.3771 40.8581  21
   3   5   9 91.0549 48.7599   8
   3  -5   9 13.9808 34.3099  33
   3  -5  10 307.566 73.5283  25
   3   5  10 299.178 75.9998   8
   3  -5  10 188.392 63.4586  33
   3  -5  11 4471.62 268.900  25
   3   5  11 4613.90 273.479   8
   3  -5  11 4669.69 281.818  33
   3  -5  12 2735.43 207.319  25
   3   5  12 3361.88 228.324   8
   3  -5  12 2699.56 210.214  33
   3  -5  13 2190.87 179.893  25
   3   5  13 2592.55 192.231   8
   3  -5  13 2390.44 188.882  33
   3  -5  14 236.923 59.9608  25
   3   5  14 260.417 64.3086   8
   3  -5  14 205.056 59.4567  33
   3  -5  15-9.41015 35.2728  25
   3  -5  15 9.24583 24.5062  33
   3   5  15 9.42110 29.8457   8
   3  -5  16 662.306 72.8210  33
   3   5  16 540.118 71.1892   8
  -3  -6  17 2000.37 122.525  22
  -3  -6  17 1965.80 125.921  16
  -3   6  17 2082.07 125.747  16
  -3  -6  16 4436.11 217.818  22
  -3  -6  16 4081.56 215.472  16
  -3   6  16 4224.22 200.790  18
  -3  -6  15 1485.20 139.862  16
  -3   6  15 1358.94 126.509  17
  -3   6  15 1454.11 128.708  18
  -3   6  14 6282.53 297.594  17
  -3  -6  14 5891.14 307.732  16
  -3  -6  14 6086.11 301.744  18
  -3  -6  13 43.9103 41.4836  16
  -3   6  13 37.7734 39.8988  17
  -3  -6  13 83.1183 53.7568  18
  -3  -6  12 431.833 94.4663  16
  -3   6  12 528.448 97.7259  17
  -3  -6  12 615.117 107.760  18
  -3  -6  11 23979.8 767.473  18
  -3  -6  11 22435.3 753.514  16
  -3   6  11 24619.8 735.836  17
   3  -6 -11 24369.1 723.995  29
   3   6 -11 25106.6 721.583  56
   3  -6 -10 13968.1 539.475  21
  -3  -6  10 12781.2 520.790  18
  -3  -6  10 13460.8 526.077  16
   3   6 -10 13403.5 486.517  56
   3  -6 -10 13866.0 499.269  29
  -3   6   9 3290.01 215.780   3
  -3  -6   9 3006.02 211.456   5
   3  -6  -9 3002.91 215.348   7
   3  -6  -9 3076.30 227.915  51
   3   6  -9 3328.08 217.248  56
  -3  -6   9 3264.52 239.598  18
   3  -6  -9 3402.79 243.856  21
  -3  -6   9 3493.23 242.131  16
   3  -6  -9 2914.02 206.791  29
  -3  -6   9 3369.05 238.671  13
   3  -6  -8 7875.07 349.730  29
   3  -6  -8 8114.34 372.534  51
   3  -6  -8 8374.82 393.351  21
  -3  -6   8 8238.82 386.216  18
  -3  -6   8 7863.39 348.992   5
  -3   6   8 7912.95 344.397   3
   3  -6  -8 8052.14 359.632   7
  -3  -6   8 7794.66 374.976  13
   3  -6  -7 684.894 97.5437  29
   3  -6  -7 902.363 118.186  51
   3  -6  -7 925.126 123.619  21
  -3  -6   7 954.704 124.715  18
   3  -6  -7 744.372 105.722  40
  -3  -6   7 690.829 104.229  13
  -3  -6   7 680.403 93.8019   5
  -3   6   7 664.355 92.0872   3
   3  -6  -7 582.089 92.7140   7
  -3  -6   6 1079.46 126.509  13
  -3  -6   6 882.180 111.019  15
   3  -6  -6 1078.62 119.992  52
   3  -6  -6 1270.90 133.810  51
   3  -6  -6 1143.91 134.027  21
  -3  -6   6 1250.90 136.595  18
   3  -6  -6 1220.52 132.613  40
   3  -6  -6 1252.71 127.814  29
  -3  -6   6 1096.02 113.362   5
  -3   6   6 1040.46 107.523   3
  -3  -6   5 1736.13 152.453  15
  -3  -6   5 1669.13 152.392  13
   3  -6  -5 1909.21 155.496  52
   3  -6  -5 2157.17 169.734  51
   3  -6  -5 1767.52 166.341  21
  -3  -6   5 1791.86 160.674  18
   3  -6  -5 1724.22 154.244  40
   3  -6  -5 1893.50 151.533  29
  -3   6   5 2051.00 146.139   3
   3  -6  -4 17467.7 549.855  52
   3  -6  -4 19661.9 587.489  51
   3  -6  -4 16634.8 577.834  21
  -3  -6   4 18007.7 580.404  18
  -3  -6   4 19574.9 571.515  36
   3  -6  -4 17400.4 577.673  40
  -3  -6   4 19616.5 594.745  13
  -3  -6   4 18799.7 577.794  15
   3  -6  -4 19399.4 569.201  29
  -3  -6   3 1973.93 152.567  36
   3  -6  -3 1894.19 158.568  40
   3  -6  -3 1908.19 147.142  35
  -3  -6   3 1849.64 151.908  13
  -3  -6   3 1853.39 150.897  15
   3  -6  -3 1925.22 148.251  29
   3  -6  -3 1616.11 144.455  31
  -3  -6   2 5208.91 258.313  36
   3  -6  -2 5059.36 264.715  40
  -3  -6   2 5445.14 265.821  13
   3  -6  -2 5297.65 256.878  35
   3  -6  -1 13213.1 440.817  34
   3  -6  -1 13993.3 458.187  35
   3  -6  -1 12949.3 465.750  40
  -3  -6   1 13297.2 452.223  36
   3  -6   0 41060.7 1017.32  35
   3  -6   0 42931.3 1012.76  34
  -3  -6   0 43936.6 1033.73  36
   3  -6   1 52.4265 36.4362  35
   3  -6   1 138.378 44.3226  34
   3  -6   1 121.113 51.5105  40
  -3  -6  -1 123.468 42.5406  36
  -3  -6  -2 144.094 48.5046  53
  -3  -6  -2 245.054 57.0398  36
   3  -6   2 147.680 40.0058  37
   3  -6   2 311.510 66.4714  32
   3  -6   2 171.121 50.3536  35
   3  -6   2 162.058 45.4881  34
   3  -6   2 126.999 42.7419  28
  -3  -6  -3 850.401 107.987  55
  -3  -6  -3 895.015 108.406  53
   3  -6   3 894.341 108.626  48
  -3  -6  -3 1052.25 117.067  21
   3  -6   3 1021.71 103.493  37
  -3  -6  -3 1155.76 115.405  36
   3  -6   3 983.027 113.546  38
   3  -6   3 1143.91 124.075  44
   3  -6   3 946.233 117.047  42
   3  -6   3 932.243 113.107  32
   3  -6   3 811.154 98.8109  31
   3  -6   3 947.729 106.373  34
   3  -6   3 1058.69 107.278  28
   3   6   4-9.22243 22.6307  11
   3   6   4-8.92314 17.8783   1
  -3  -6  -4-10.2832 23.0352   4
  -3  -6  -4 134.618 50.5492  55
   3  -6   4-12.2752 24.5945  48
  -3  -6  -4 22.9931 30.4716  53
  -3  -6  -4-11.6291 28.5364  21
   3  -6   4 11.5476 23.1366  38
   3  -6   4 24.0810 31.9133  44
   3  -6   4 10.1343 17.5846  37
   3  -6   4 26.1067 32.0313  42
   3  -6   4-10.7208 18.6022  34
   3  -6   4 12.4079 21.5296  32
   3  -6   4-9.77732 29.3845  28
   3   6   5 1097.35 109.015  14
   3   6   5 867.689 97.1778  11
  -3  -6  -5 1031.02 117.120   4
  -3  -6  -5 1023.34 124.206  55
  -3  -6  -5 939.985 114.484  53
   3  -6   5 708.326 105.820  48
  -3  -6  -5 776.562 109.124  21
   3  -6   5 878.338 105.290  37
   3  -6   5 903.084 113.466  44
   3  -6   5 1009.08 127.937  42
   3  -6   5 1282.14 131.920  38
   3  -6   5 1186.16 132.926  32
   3  -6   5 914.378 112.044  33
   3  -6   5 1183.29 118.431  28
   3  -6   6 27862.5 769.084  28
   3  -6   6 29491.9 836.213  48
  -3  -6  -6 29264.7 820.510  21
   3  -6   6 26889.8 777.353  37
   3  -6   6 29034.7 816.352  38
   3  -6   6 29283.6 842.900  42
   3  -6   6 28739.2 825.251  32
   3  -6   6 28508.1 806.518  33
   3   6   6 27054.0 746.070  14
   3   6   6 28049.7 752.664  11
   3   6   7 9359.24 385.477   8
   3  -6   7 8921.57 368.547  28
   3  -6   7 8854.24 403.836  48
  -3  -6  -7 9299.85 401.543  21
   3  -6   7 9371.40 394.392  37
   3  -6   7 8474.54 389.474  38
   3  -6   7 9233.20 408.902  42
   3  -6   7 8511.16 388.917  32
   3  -6   7 8236.31 379.641  33
   3   6   7 9480.26 363.987  14
   3   6   8 840.300 115.867   8
   3  -6   8 1077.98 125.118  28
   3  -6   8 1012.71 132.220  48
  -3  -6  -8 840.562 118.281  21
   3  -6   8 858.770 119.187  37
   3  -6   8 1121.92 139.175  42
   3  -6   8 1153.31 136.883  38
   3  -6   8 1193.97 138.398  33
   3   6   8 1044.66 115.575  14
   3  -6   9 209.997 64.5158  25
   3  -6   9 238.748 65.5111  28
   3  -6   9 179.305 61.8249  48
  -3  -6  -9 116.719 54.8086  21
   3   6   9 288.667 65.5357  14
   3  -6   9 189.384 62.0241  33
   3   6   9 189.018 62.0879   8
  -3  -6 -10 5512.97 308.777  21
   3  -6  10 5356.98 295.733  25
   3   6  10 5312.48 293.936   8
   3  -6  10 5427.54 307.350  33
   3  -6  11 1437.27 149.544  25
   3  -6  11 1343.67 150.342  33
   3  -6  12 1079.75 128.542  25
   3   6  12 1372.52 145.368   8
   3  -6  13 1089.37 122.659  25
   3   6  13 955.034 115.266   8
   3  -6  13 839.337 111.751  33
   3   6  14 243.520 59.3708   8
   3  -6  14 143.469 51.4463  33
   3   6  15 1237.91 108.941   8
   3  -6  15 1148.03 104.321  33
   3  -6  16 5750.66 219.172  24
   3  -6  16 5794.05 210.845  33
   3   6  16 5917.61 220.381   8
  -3   7  16 2373.18 132.367  18
  -3  -7  16 2328.67 139.769  22
  -3  -7  15 2317.28 162.211  16
  -3   7  15 2276.58 151.412  17
  -3   7  15 2295.38 150.380  18
  -3  -7  15 2199.33 155.266  22
  -3  -7  14 57.3898 41.4621  22
  -3   7  14 30.8816 34.2063  17
  -3  -7  14 11.8346 31.3723  16
   3  -7 -13 2018.16 157.994  29
  -3  -7  13 2046.19 173.617  18
  -3  -7  13 2061.32 178.529  16
  -3   7  13 2178.19 172.941  17
  -3  -7  13 1886.89 169.859  22
  -3   7  12 635.484 101.485  17
  -3  -7  12 433.044 86.0508  22
  -3  -7  12 430.700 87.9741  18
   3   7 -12 555.179 89.1331  56
   3  -7 -12 571.829 94.0782  29
  -3  -7  12 413.224 95.1191  16
   3   7 -11 2466.42 185.248  56
  -3  -7  11 2141.14 194.668  18
  -3  -7  11 2145.36 194.421  16
  -3   7  11 2535.65 195.737  17
   3  -7 -11 1991.36 172.892  29
  -3  -7  11 2136.05 193.985  22
   3  -7 -10 73.6911 51.1472  51
   3   7 -10 25.3415 38.0817  56
  -3  -7  10 46.0928 48.6742  22
   3  -7 -10 16.2409 39.8545  21
  -3  -7  10-15.8585 44.9361  18
   3  -7 -10 13.3029 37.6950  29
  -3  -7  10 15.5897 41.3218  16
   3  -7  -9 6750.38 363.817  21
  -3  -7   9 6509.23 356.551  18
  -3  -7   9 6829.28 356.604  16
   3   7  -9 7320.40 338.982  56
   3  -7  -9 7330.36 346.475  29
   3  -7  -9 7234.83 362.241  51
  -3  -7   8 6052.05 337.547  13
   3  -7  -8 6687.08 358.432  21
  -3  -7   8 7314.29 368.147  18
   3  -7  -8 7023.01 355.779  51
   3  -7  -8 6522.03 326.054  29
  -3   7   8 7412.56 334.791   3
  -3  -7   7 9140.49 409.903  13
  -3  -7   7 8558.38 377.537  15
  -3  -7   7 8840.97 411.051  18
   3  -7  -7 8038.97 396.612  21
   3  -7  -7 7636.02 376.259  51
   3  -7  -7 8793.48 380.393  29
  -3   7   7 9425.67 375.916   3
  -3  -7   6 15534.9 568.266  13
  -3  -7   6 15830.2 552.449  15
   3  -7  -6 15578.5 579.271  21
  -3  -7   6 16316.1 581.426  18
   3  -7  -6 17099.4 581.464  51
   3  -7  -6 16503.6 551.930  29
  -3   7   6 16583.8 528.713   3
   3  -7  -5 9388.47 400.581  51
   3  -7  -5 9192.30 409.410  21
  -3  -7   5 9443.59 408.487  18
   3  -7  -5 9495.87 388.417  29
  -3  -7   5 9385.81 405.541  13
  -3  -7   5 8993.09 387.610  15
  -3  -7   4 4678.50 271.517  13
  -3  -7   4 4830.15 266.835  15
   3  -7  -4 4570.25 264.546  51
   3  -7  -4 4935.25 286.515  21
  -3  -7   4 4424.40 266.006  18
  -3  -7   4 5415.70 272.032  36
   3  -7  -4 4930.82 260.615  35
   3  -7  -4 4784.34 258.758  29
  -3  -7   4 4878.73 252.106   9
  -3  -7   3 3262.27 219.118  13
  -3  -7   3 3250.74 213.937  15
   3  -7  -3 2905.40 210.506  45
   3  -7  -3 3123.75 208.620  51
  -3  -7   3 2832.80 205.121  18
  -3  -7   3 3188.64 207.488  36
   3  -7  -3 2930.17 197.794  35
   3  -7  -3 3088.02 218.673  40
   3  -7  -3 3071.58 202.387  30
   3  -7  -3 3178.45 212.154  31
  -3  -7   3 3443.25 207.117   9
  -3  -7   2 81.6176 40.4673  15
   3  -7  -2 25.7543 31.6050  45
   3  -7  -2 123.064 43.4115  51
  -3  -7   2 11.8949 29.1951  18
   3  -7  -2 13.2292 29.6407  40
  -3  -7   2 47.0625 39.0969  36
   3  -7  -2 57.1805 39.6916  30
   3  -7  -2 11.6827 26.1774  35
   3  -7  -2 107.932 44.9564  31
   3  -7  -2 12.3217 32.6645  32
  -3  -7   2 21.9469 24.5891   9
   3  -7  -1 1791.34 160.806  45
   3  -7  -1 2179.42 164.527  34
   3  -7  -1 1733.68 151.078  35
   3  -7  -1 1570.31 143.932  30
   3  -7  -1 1420.64 141.054  31
   3  -7  -1 1747.59 157.537  32
  -3  -7   1 1738.31 151.037  15
  -3  -7   1 1831.28 155.383  36
   3  -7  -1 1808.87 162.437  44
   3  -7  -1 1861.75 165.808  40
   3  -7   0 2029.65 171.367  45
  -3  -7   0 1894.73 158.167  36
   3  -7   0 1782.70 165.104  40
   3  -7   0 1965.92 169.622  44
   3  -7   0 1883.61 158.387  35
   3  -7   0 1735.35 148.824  34
   3  -7   0 1750.86 152.580  30
   3  -7   0 2244.68 179.600  32
   3  -7   0 2246.99 174.853  31
  -3  -7   0 1882.32 155.013  15
  -3  -7  -1 29087.6 790.357   9
   3  -7   1 29339.4 820.260  45
   3  -7   1 28689.6 809.986  46
  -3  -7  -1 27981.0 831.544  55
   3  -7   1 29107.9 827.586  44
  -3  -7  -1 29513.0 802.611  36
   3  -7   1 28772.6 821.566  32
   3  -7   1 29370.6 810.728  31
   3  -7   1 28690.0 805.869  35
   3  -7   1 30888.6 810.332  34
   3  -7   1 28184.9 802.157  30
   3  -7   1 28804.2 771.624  28
  -3  -7  -2 3185.25 200.773   9
  -3  -7  -2 2860.71 215.919  55
   3  -7   2 2789.84 198.192  48
  -3  -7  -2 2657.61 203.140  53
   3  -7   2 3273.44 216.715  45
   3  -7   2 3200.95 217.996  46
  -3  -7  -2 3501.89 215.603  36
   3  -7   2 3103.71 219.433  44
   3  -7   2 3589.53 232.351  32
   3  -7   2 3236.52 212.617  31
   3  -7   2 3461.15 220.497  35
   3  -7   2 3425.35 213.102  34
   3  -7   2 3257.20 211.859  30
   3  -7   2 3146.15 197.295  28
  -3  -7  -3 4254.72 265.379  55
   3  -7   3 4526.53 263.727  48
  -3  -7  -3 3831.96 249.080  53
   3  -7   3 4617.33 258.635  45
   3  -7   3 4639.94 271.188  46
  -3  -7  -3 4485.87 255.212  21
  -3  -7  -3 4613.31 250.415  36
   3  -7   3 4200.52 260.051  44
   3  -7   3 4482.92 254.965  35
   3  -7   3 4580.49 271.957  32
   3  -7   3 4468.52 253.355  31
   3  -7   3 4564.48 254.708  34
   3  -7   3 4503.90 254.786  30
   3  -7   3 4838.48 246.891  28
   3   7   4 4709.50 243.084   1
  -3  -7  -4 5042.69 291.986  55
  -3  -7  -4 4274.34 265.544  53
   3  -7   4 4660.32 275.689  48
   3  -7   4 5011.34 286.301  46
  -3  -7  -4 5442.07 290.332  21
   3  -7   4 5483.52 299.277  44
   3  -7   4 5134.42 279.898  38
   3  -7   4 4988.25 287.327  32
   3  -7   4 5471.02 280.927  31
   3  -7   4 5474.97 281.643  34
   3  -7   4 5181.73 274.926  33
   3  -7   4 5031.00 258.227  28
   3   7   5 3719.74 216.165  14
  -3  -7  -5 3600.74 228.003   4
   3   7   5 3942.75 218.049   1
  -3  -7  -5 3730.70 253.676  55
  -3  -7  -5 3439.15 236.837  53
   3  -7   5 3836.05 253.981  48
   3  -7   5 4131.16 259.884  46
  -3  -7  -5 3827.96 246.291  21
   3  -7   5 3760.42 241.688  38
   3  -7   5 3569.66 238.402  44
   3  -7   5 3806.05 250.864  32
   3  -7   5 4174.21 248.482  33
   3  -7   5 3405.63 213.700  28
   3   7   6 882.693 107.536  14
  -3  -7  -6 692.958 103.520   4
  -3  -7  -6 639.336 109.824  55
  -3  -7  -6 593.465 102.081  53
   3  -7   6 632.697 108.703  48
   3  -7   6 699.360 110.145  46
  -3  -7  -6 940.041 124.381  21
   3  -7   6 968.819 124.242  38
   3  -7   6 1056.75 135.232  32
   3  -7   6 677.422 106.952  33
   3  -7   6 881.463 111.977  28
   3   7   7 286.154 65.0338  14
  -3  -7  -7 411.031 84.1319   4
   3   7   7 207.670 59.7688   8
  -3  -7  -7 267.278 77.3028  55
   3  -7   7 233.326 71.5631  48
   3  -7   7 264.713 72.3262  46
  -3  -7  -7 310.909 80.0083  21
   3  -7   7 176.459 59.1105  38
   3  -7   7 269.791 69.8447  33
   3  -7   7 219.242 61.1888  28
   3   7   8 8731.45 368.803  14
  -3  -7  -8 8888.10 422.089  55
   3  -7   8 8570.63 412.096  48
   3  -7   8 8760.24 400.954  46
   3   7   8 8637.71 387.767   8
  -3  -7  -8 9327.96 419.275  21
   3  -7   8 8986.60 407.936  33
   3  -7   8 8770.34 377.389  28
   3   7   9 190.460 58.5955  14
  -3  -7  -9 180.416 67.8971  55
   3  -7   9 231.208 72.5682  48
   3  -7   9 323.637 76.0460  46
   3   7   9 191.435 59.8813   8
  -3  -7  -9 365.425 86.4043  21
   3  -7   9 326.060 78.6956  33
   3  -7   9 265.172 70.5768  28
   3  -7  10 160.266 60.2771  48
  -3  -7 -10 208.550 63.4059  21
  -3  -7 -10 372.875 89.0215  55
   3  -7  10 174.861 60.2856  33
   3   7  10 121.901 56.0504   8
  -3  -7 -11 2436.41 197.587  21
   3  -7  11 2627.64 202.517  33
   3   7  11 2399.33 189.234   8
  -3  -7 -11 2324.13 206.215  55
   3   7  12 930.697 115.218   8
   3  -7  12 855.170 114.584  33
   3   7  13 721.986 95.2885   8
   3  -7  13 727.195 97.5676  33
   3  -7  14 1256.97 114.063  24
   3   7  14 1291.08 115.644   8
   3  -7  14 1060.29 106.193  33
   3  -7  15 1284.71 99.7854  24
   3  -7  15 1182.08 94.8398  33
   3   7  15 1211.12 97.3140   8
  -3   8  15 79.6388 33.9043  18
  -3   8  15 6.80217 23.6109  17
  -3  -8  15 22.1753 22.2206  22
   3  -8 -14 646.376 78.5461  29
  -3   8  14 652.269 84.8615  17
  -3  -8  14 633.500 84.6707  22
  -3   8  13 31.0208 37.3525  17
  -3  -8  13 23.0902 36.5775  22
  -3  -8  13 77.3590 45.6500  18
   3  -8 -13 9.84708 26.1043  29
  -3   8  12 210.106 58.5440  17
  -3  -8  12 91.9787 47.5557  22
  -3  -8  12 208.429 66.6105  18
   3   8 -12 259.051 58.7979  56
   3  -8 -12 135.792 46.8366  29
  -3  -8  12 133.894 53.7372  16
   3   8 -11 8263.20 347.714  56
  -3  -8  11 7042.19 358.237  16
  -3  -8  11 7461.74 366.061  18
   3  -8 -11 8224.07 359.113  29
  -3  -8  11 7370.60 362.524  22
   3  -8 -10 3621.67 247.299  51
   3   8 -10 3766.25 233.565  56
  -3  -8  10 3154.41 236.519  16
  -3  -8  10 3387.20 246.823  18
   3  -8 -10 3988.27 246.635  29
  -3  -8  10 3800.66 255.720  22
   3  -8  -9 3119.66 234.631  51
   3   8  -9 3373.71 221.987  56
   3  -8  -9 2824.53 230.255  21
  -3  -8   9 3120.66 239.703  18
   3  -8  -9 3394.52 229.775  29
  -3  -8   9 2541.02 212.783  22
   3  -8  -8 108.876 58.3918  51
   3  -8  -8 234.213 67.6939  29
   3  -8  -8 249.201 70.6862  21
  -3  -8   8 146.072 63.0564  18
   3  -8  -7 213.370 71.7041  21
  -3  -8   7 48.1876 42.6288  18
   3  -8  -7 109.626 51.4103  29
   3  -8  -7 139.238 58.0310  51
  -3  -8   7 163.972 54.7981  15
   3  -8  -6 4159.57 275.773  21
  -3  -8   6 4154.95 274.791  18
   3  -8  -6 4250.11 272.708  51
   3  -8  -6 4320.74 260.817  29
  -3  -8   6 4173.73 276.196  13
  -3  -8   6 4418.75 266.561  15
   3  -8  -5 416.750 90.6378  21
  -3  -8   5 455.746 93.0346  18
   3  -8  -5 467.405 93.0071  51
  -3  -8   5 596.673 105.482  13
  -3  -8   5 606.777 100.052  15
   3  -8  -4 18151.4 636.328  21
  -3  -8   4 18725.0 642.937  18
   3  -8  -4 19680.7 647.596  45
   3  -8  -4 18700.1 628.786  51
   3  -8  -4 18936.0 609.135  30
  -3  -8   4 20021.9 658.125  13
  -3  -8   4 19723.0 639.650  15
  -3  -8   4 18571.0 602.496   9
  -3  -8   3 93.8590 44.5688  15
   3  -8  -3 76.2046 48.2993  50
   3  -8  -3 130.616 56.3236  45
   3  -8  -3 13.3167 32.7027  51
  -3  -8   3 42.1642 37.2739  18
   3  -8  -3 27.2392 45.2701  31
   3  -8  -3 130.626 47.1996  35
   3  -8  -3 76.2600 40.2849  30
  -3  -8   3 122.832 46.0595   9
   3  -8  -2 18668.0 602.599  51
   3  -8  -2 18480.3 630.704  45
  -3  -8   2 18545.6 609.460  36
   3  -8  -2 18419.9 606.763  35
   3  -8  -2 19403.7 612.577  30
   3  -8  -2 17311.5 602.205  31
  -3  -8   2 17960.3 604.007  15
  -3  -8   2 18956.0 601.926   9
   3  -8  -1 72.2879 40.9933  45
  -3  -8   1 185.030 57.9813   9
  -3  -8   1 52.6955 37.3587  36
   3  -8  -1 42.7934 37.8380  44
   3  -8  -1 78.1366 39.1674  30
   3  -8  -1 40.1087 32.8421  35
   3  -8  -1 67.0821 42.5293  31
   3  -8  -1 57.0913 45.2407  32
   3  -8   0 30491.2 822.764  28
   3  -8   0 31722.1 885.832  45
  -3  -8   0 30148.8 836.775   9
   3  -8   0 29919.2 880.432  44
  -3  -8   0 30663.7 853.718  36
   3  -8   0 30077.7 845.045  34
   3  -8   0 30396.8 862.189  35
   3  -8   0 30294.9 854.560  30
   3  -8   0 28090.2 862.310  32
   3  -8   0 29181.1 852.495  31
  -3  -8   0 31844.5 856.643  15
   3  -8   1 1528.97 156.338  45
   3  -8   1 1326.78 144.861  46
   3  -8   1 1643.84 146.723  28
   3  -8   1 1467.19 157.266  44
  -3  -8  -1 1434.49 146.726  36
   3  -8   1 1495.80 150.150  31
   3  -8   1 1159.05 136.457  35
   3  -8   1 1506.48 147.774  34
   3  -8   1 1567.04 155.143  30
   3  -8   1 1630.12 164.660  32
  -3  -8  -1 1303.50 138.641  15
  -3  -8  -1 1331.53 137.759   9
  -3  -8  -2 1765.90 155.345   9
  -3  -8  -2 1675.46 175.740  55
   3  -8   2 1493.68 157.151  46
   3  -8   2 1558.25 153.333  48
   3  -8   2 1812.56 169.230  45
   3  -8   2 1560.28 165.420  44
   3  -8   2 1588.42 157.345  31
   3  -8   2 1840.80 163.667  34
   3  -8   2 1921.25 171.679  35
   3  -8   2 1442.50 150.326  30
   3  -8   2 1758.39 173.576  32
   3  -8   2 1549.13 144.172  28
  -3  -8  -3 11.8988 26.6542   9
   3   8   3-11.4825 28.1768   1
  -3  -8  -3 110.034 58.9212  55
  -3  -8  -3-15.1068 40.0404  53
   3  -8   3-13.6324 27.3137  45
   3  -8   3-14.0441 34.4624  48
   3  -8   3-14.7006 38.9638  46
  -3  -8  -3 13.2693 39.8792  21
   3  -8   3 75.5299 47.8549  44
   3  -8   3 13.8203 30.9586  35
   3  -8   3 15.1030 37.0608  32
   3  -8   3-13.5728 30.4042  31
   3  -8   3 13.4212 26.8905  34
   3  -8   3 12.6014 35.7059  33
   3  -8   3-13.3872 35.4826  30
   3  -8   3-11.7064 31.0279  28
   3   8   4 2376.56 177.177   1
  -3  -8  -4 2960.02 230.915  55
  -3  -8  -4 2145.40 197.978  53
   3  -8   4 2312.90 199.795  48
   3  -8   4 2564.67 211.914  46
  -3  -8  -4 2513.27 201.352  21
   3  -8   4 2512.63 209.860  44
   3  -8   4 2837.66 220.102  32
   3  -8   4 2382.97 195.793  31
   3  -8   4 2727.37 202.228  33
   3  -8   4 2404.26 194.364  34
   3  -8   4 2893.06 199.013  28
   3   8   5 11.5946 30.7319  14
   3   8   5 22.8260 32.3393   1
  -3  -8  -5 48.9866 49.0747  55
  -3  -8  -5 15.4473 34.6036  53
   3  -8   5 108.168 51.3424  48
   3  -8   5-30.6833 46.1078  46
  -3  -8  -5-29.2293 35.8631  21
   3  -8   5 29.9861 45.0601  44
   3  -8   5 13.8089 36.6008  31
   3  -8   5 110.503 47.9354  34
   3  -8   5 13.8390 41.5919  33
   3  -8   5 36.3759 42.0790  28
   3   8   6 15543.1 525.103  14
  -3  -8  -6 14002.7 572.636  55
   3  -8   6 15654.9 583.612  48
   3  -8   6 16842.7 591.048  46
  -3  -8  -6 15738.4 573.785  21
   3  -8   6 13909.6 542.027  44
   3  -8   6 15128.1 565.862  32
   3  -8   6 15628.2 563.787  33
   3  -8   6 15987.7 535.814  28
   3   8   7 4675.52 259.577  14
  -3  -8  -7 4715.93 304.644  55
   3  -8   7 4927.66 303.693  48
   3  -8   7 4443.93 281.085  46
   3   8   7 4689.16 273.239   8
  -3  -8  -7 4696.14 291.603  21
   3  -8   7 5039.86 291.175  33
   3  -8   7 4690.50 266.562  28
   3   8   8 8199.24 358.018  14
  -3  -8  -8 8770.83 426.980  55
   3  -8   8 8675.03 412.606  48
   3  -8   8 7889.13 380.459  46
   3   8   8 8702.43 383.537   8
  -3  -8  -8 8972.17 415.758  21
   3  -8   8 8716.80 400.443  33
   3  -8   8 7883.16 359.479  28
   3   8   9 2606.15 188.763  14
  -3  -8  -9 2987.50 240.057  55
   3  -8   9 2750.89 218.008  48
   3  -8   9 2638.66 203.500  46
   3   8   9 2757.19 208.584   8
  -3  -8  -9 2889.42 222.411  21
   3  -8   9 2928.36 221.736  33
   3  -8   9 2470.33 186.960  28
   3  -8   9 2774.26 207.640  24
  -3  -8 -10 2810.43 229.630  55
   3  -8  10 3012.15 220.221  48
  -3  -8 -10 2747.94 215.221  21
   3   8  10 2985.77 210.937   8
   3  -8  10 3227.07 223.975  33
   3  -8  10 2560.12 195.527  24
  -3  -8 -11 397.723 88.9618  55
  -3  -8 -11 385.804 82.6087  21
   3   8  11 506.873 85.5920   8
   3  -8  11 467.880 85.4179  33
   3  -8  11 600.762 94.4063  24
  -3  -8 -12 233.429 62.4989  55
  -3  -8 -12 264.932 63.3952  21
   3  -8  12 276.398 63.8152  33
   3  -8  12 234.834 59.7411  24
   3   8  12 333.996 67.9414   8
  -3  -8 -13 280.337 63.1476  55
   3   8  13 272.317 57.8859   8
   3  -8  13 188.257 48.5764  24
   3  -8  13 274.000 58.0467  33
   3   8  14 192.627 42.6602   8
   3  -8  14 236.601 45.3449  24
   3  -8  14 201.142 43.5648  33
  -3   9  14 492.222 65.2794  17
  -3  -9  14 664.508 76.3893  22
  -3   9  13 1708.76 131.668  17
  -3  -9  13 1526.82 129.593  22
   3  -9 -13 1784.89 152.339  50
   3  -9 -12 1852.29 168.303  50
   3   9 -12 1736.69 133.738  56
  -3   9  12 1730.69 144.001  17
   3  -9 -12 1777.32 142.820  29
  -3  -9  12 1579.02 145.903  22
  -3   9  11 555.889 90.9318  17
  -3  -9  11 666.957 101.821  18
   3   9 -11 643.363 91.9364  56
  -3  -9  11 636.096 100.197  22
   3  -9 -11 608.848 90.3819  29
   3  -9 -11 617.426 106.629  50
   3  -9 -10 4372.96 292.111  50
   3   9 -10 3779.83 226.475  56
  -3  -9  10 3470.73 241.677  18
   3  -9 -10 4211.48 248.062  29
  -3  -9  10 3802.20 248.985  22
   3  -9  -9 17237.2 640.567  50
   3   9  -9 15529.6 534.225  56
  -3  -9   9 15078.2 572.703  18
   3  -9  -9 16044.0 551.899  29
  -3  -9   9 15532.8 569.626  22
   3  -9  -8 1124.50 156.515  50
   3  -9  -8 822.765 116.157  29
  -3  -9   8 886.919 127.112  22
   3  -9  -8 957.849 134.182  21
  -3  -9   8 845.652 127.980  18
   3  -9  -7 4909.57 302.030  21
  -3  -9   7 4625.96 298.435  18
   3  -9  -7 4421.21 288.335  51
   3  -9  -7 5037.64 325.824  50
  -3  -9   7 4361.89 267.961  15
   3  -9  -6 340.304 83.0278  21
  -3  -9   6 357.093 90.7642  18
   3  -9  -6 298.478 82.0280  51
   3  -9  -6 365.846 93.6617  50
  -3  -9   6 386.879 83.9482  15
   3  -9  -5 4707.43 293.922  51
   3  -9  -5 5591.19 339.367  50
  -3  -9   5 5352.49 303.269  15
   3  -9  -4 449.411 96.6742  50
   3  -9  -4 419.516 90.3386  51
  -3  -9   4 378.933 81.0062   9
   3  -9  -4 282.685 71.7121  30
  -3  -9   4 467.500 91.6761  15
   3  -9  -3 5714.99 336.001  50
   3  -9  -3 6084.19 337.579  45
   3  -9  -3 5423.56 306.123  35
  -3  -9   3 6047.15 308.684  34
   3  -9  -3 5554.51 305.443  30
   3  -9  -3 5364.64 307.748  31
  -3  -9   3 6312.56 329.768  15
  -3  -9   3 5961.86 308.853   9
   3  -9  -2 238.388 73.1607  45
   3  -9  -2 256.340 71.9825  50
  -3  -9   2 350.200 78.8662   9
   3  -9  -2 352.100 85.8699  31
   3  -9  -2 217.526 65.1964  35
   3  -9  -2 364.920 82.1656  30
  -3  -9   2 345.682 80.5216  15
   3  -9  -1 19633.9 679.024  44
   3  -9  -1 20237.8 690.735  45
   3  -9  -1 20944.0 678.766  35
   3  -9  -1 20284.1 664.791  30
   3  -9  -1 20536.4 660.126  34
   3  -9  -1 20318.1 671.164  31
  -3  -9   1 19673.4 648.865   9
  -3  -9   1 21117.7 674.185  15
   3  -9   0 8638.77 380.040  28
   3  -9   0 9656.70 441.460  44
   3  -9   0 9479.91 413.651  46
   3  -9   0 9232.63 427.132  45
   3  -9   0 10214.5 435.183  35
   3  -9   0 9269.55 408.734  34
   3  -9   0 9964.90 426.685  30
   3  -9   0 9917.85 430.890  31
  -3  -9   0 9887.41 415.103   9
  -3  -9   0 9257.13 407.599  15
   3  -9   1 7494.53 339.791  28
   3  -9   1 6994.05 362.452  45
   3  -9   1 6763.54 350.381  46
   3  -9   1 7384.73 380.236  44
   3  -9   1 7185.68 361.019  35
   3  -9   1 6828.23 346.364  34
   3  -9   1 6926.30 351.013  30
   3  -9   1 7619.72 384.202  32
   3  -9   1 6697.58 349.006  31
  -3  -9  -1 7461.71 350.392   9
  -3  -9  -1 7294.83 348.350  15
   3  -9   2 826.530 122.628  46
   3  -9   2 970.202 131.499  45
  -3  -9  -2 854.499 115.787   9
   3  -9   2 652.199 115.320  44
   3  -9   2 797.494 119.638  35
   3  -9   2 984.196 138.912  32
   3  -9   2 779.460 117.899  31
   3  -9   2 637.668 104.762  30
   3  -9   2 933.239 119.206  28
  -3  -9  -3 36332.7 983.503   9
  -3  -9  -3 34650.8 1052.75  55
   3  -9   3 37995.9 1028.54  48
   3  -9   3 38652.3 1056.08  46
   3  -9   3 36318.8 1046.12  44
   3  -9   3 39066.2 1037.39  31
   3  -9   3 37837.0 1005.59  33
   3  -9   3 36304.6 1013.82  30
   3  -9   3 37769.6 1053.71  32
   3  -9   3 38155.1 986.874  28
  -3  -9  -4-17.3772 46.0609  55
   3  -9   4 47.5374 47.6254  46
   3  -9   4 107.784 59.7443  48
  -3  -9  -4 14.5962 35.8210  21
   3  -9   4 64.3125 48.3235  44
   3  -9   4 32.0343 45.3873  32
   3  -9   4 132.562 62.6045  31
   3  -9   4 28.0174 37.1335  33
   3  -9   4-12.4597 37.4496  28
   3   9   5 4249.93 248.081  14
  -3  -9  -5 3981.77 284.632  55
   3  -9   5 4217.06 279.226  48
   3  -9   5 4670.77 291.681  46
  -3  -9  -5 4841.42 290.136  21
   3  -9   5 3868.97 267.551  44
   3  -9   5 4332.20 272.907  31
   3  -9   5 4381.86 271.009  33
   3  -9   5 4482.75 285.157  32
   3  -9   5 4146.57 246.568  28
   3   9   6 8110.56 354.872  14
  -3  -9  -6 8732.50 428.024  55
   3  -9   6 7727.15 390.054  48
   3  -9   6 8465.77 402.378  46
  -3  -9  -6 8239.63 393.676  21
   3  -9   6 7330.88 373.700  44
   3  -9   6 8523.69 389.770  31
   3  -9   6 7709.28 374.727  33
   3  -9   6 7556.88 347.310  28
   3   9   7 865.059 111.180  14
  -3  -9  -7 950.293 138.606  55
   3  -9   7 1280.06 152.956  48
   3  -9   7 1048.21 137.075  46
   3   9   7 985.820 122.072   8
  -3  -9  -7 881.416 128.121  21
   3  -9   7 1046.58 132.334  33
   3  -9   7 1009.09 121.349  28
   3   9   8 885.681 110.633  14
  -3  -9  -8 572.652 110.466  55
   3  -9   8 869.102 118.532  46
   3  -9   8 987.279 133.574  48
   3   9   8 925.658 120.462   8
  -3  -9  -8 896.186 125.537  21
   3  -9   8 820.957 118.824  33
   3  -9   8 890.963 115.536  28
   3   9   9 475.049 81.7996  14
  -3  -9  -9 449.016 96.7875  55
   3  -9   9 544.398 92.7493  46
   3  -9   9 338.415 79.1364  48
   3   9   9 575.780 91.4368   8
  -3  -9  -9 478.736 93.4691  21
   3  -9   9 484.591 91.8784  33
   3  -9   9 485.640 86.0946  28
  -3  -9 -10 103.605 49.1859  55
   3  -9  10 37.5902 37.6702  48
   3   9  10 45.2474 35.8487   8
  -3  -9 -10 26.7755 32.8664  21
   3  -9  10 74.0880 44.6119  33
   3  -9  10 68.3185 41.1395  24
  -3  -9 -11 3162.24 218.983  55
   3  -9  11 3182.16 197.807  48
  -3  -9 -11 3405.75 216.197  21
   3   9  11 3455.03 201.318   8
   3  -9  11 2900.99 192.717  33
   3  -9  11 2850.75 186.203  24
  -3  -9 -12-11.0246 29.2205  55
  -3  -9 -12 9.85851 27.9340  21
   3   9  12 33.9730 30.6777   8
   3  -9  12-9.08186 25.7334  33
   3  -9  12-8.58602 25.8042  24
  -3  -9 -13 1071.96 104.923  55
   3   9  13 1164.46 96.1619   8
  -3  -9 -13 1133.55 99.9042  21
   3  -9  13 989.331 88.5195  24
   3  -9  13 950.096 89.9187  33
  -3 -10  13 1012.71 91.3670  22
  -3  10  13 1118.03 91.5762  17
  -3  10  12 1063.52 99.9137  17
   3  10 -12 831.007 83.0911  56
   3 -10 -12 1011.06 112.052  50
  -3 -10  12 974.265 100.154  22
  -3  10  11 1381.76 123.510  17
   3  10 -11 1343.71 115.824  56
  -3 -10  11 1394.86 131.384  22
   3 -10 -11 1266.84 139.722  50
   3  10 -10 9192.96 350.816  56
  -3 -10  10 8567.27 367.222  22
   3 -10 -10 9030.65 409.814  50
   3 -10  -9 2739.13 224.786  50
  -3 -10   9 2577.65 195.897  22
   3 -10  -8 3270.56 254.021  50
  -3 -10   8 2773.03 211.422  22
   3 -10  -7 88.5925 56.1447  50
  -3 -10   7 52.2956 45.3872  15
   3 -10  -6 1579.87 182.163  50
  -3 -10   6 1550.57 156.628  15
   3 -10  -5 5538.95 344.358  50
  -3 -10   5 6187.69 327.335  15
  -3 -10   4 6822.48 352.726  15
  -3 -10   4 7209.90 343.951   9
   3 -10  -4 7064.79 344.726  30
   3 -10  -4 7162.88 387.935  50
  -3 -10   3 13.7481 33.7384   9
   3 -10  -3 14.1655 31.7342  30
   3 -10  -3 69.0479 45.7544  50
  -3 -10   3 15.0293 42.5873  15
   3 -10  -2 653.818 117.193  50
   3 -10  -2 634.476 110.022  31
   3 -10  -2 771.261 116.552  30
  -3 -10   2 994.649 130.142   9
  -3 -10   2 749.988 114.306  15
   3 -10  -2 789.476 113.487  28
   3 -10  -1 8784.69 405.055  30
   3 -10  -1 8712.74 405.902  31
  -3 -10   1 8392.85 395.796  15
  -3 -10   1 9144.69 402.106   9
   3 -10  -1 8558.55 378.144  28
   3 -10   0 22258.5 712.511  30
   3 -10   0 21590.1 711.145  31
  -3 -10   0 20350.7 678.711   9
  -3 -10   0 22312.4 705.757  15
   3 -10   0 21340.1 667.383  28
   3 -10   1 703.527 116.965  31
   3 -10   1 1003.26 131.917  30
  -3 -10  -1 1097.93 133.215   9
  -3 -10  -1 1125.44 136.496  15
   3 -10   1 856.362 115.830  28
   3 -10   2 3039.07 229.763  46
   3 -10   2 3008.31 210.408  28
   3 -10   2 2950.63 222.751  30
   3 -10   2 2942.05 229.136  31
  -3 -10  -2 3013.79 216.988   9
   3 -10   3 157.538 66.9863  46
   3 -10   3 117.067 54.8867  48
   3  10   3 184.731 62.0826  57
  -3 -10  -3 65.4302 39.3778   9
   3 -10   3 106.097 52.6352  31
   3 -10   3 130.565 58.1663  30
   3 -10   3 74.8460 45.1005  28
   3 -10   4 439.501 93.3612  46
   3 -10   4 390.621 86.8188  48
   3 -10   4 367.747 79.9741  28
   3 -10   4 492.172 97.1492  31
   3 -10   4 390.056 82.9374  33
   3  10   4 511.614 90.0199  14
   3  10   5 3770.25 233.148  14
   3 -10   5 4058.80 270.019  48
   3 -10   5 4441.95 282.172  46
  -3 -10  -5 4553.34 303.432  55
  -3 -10  -5 4085.87 264.166  21
   3 -10   5 4585.45 278.869  31
   3 -10   5 3626.46 244.937  33
   3 -10   5 4418.37 249.005  28
   3  10   6 26536.3 759.580  14
  -3 -10  -6 26965.5 857.488  55
   3 -10   6 27367.1 823.441  48
   3 -10   6 27885.8 822.411  46
  -3 -10  -6 27051.5 816.542  21
   3 -10   6 27079.9 803.159  31
   3 -10   6 27048.9 802.522  33
   3 -10   6 26824.0 757.023  28
   3  10   7 2677.94 188.240  14
  -3 -10  -7 2127.75 204.355  55
   3 -10   7 2610.15 206.612  48
   3 -10   7 2726.35 208.016  46
   3  10   7 2700.99 192.419   8
  -3 -10  -7 2576.23 209.159  21
   3 -10   7 2388.41 191.219  31
   3 -10   7 2331.24 189.839  33
   3 -10   7 2528.58 179.252  28
   3  10   8 4473.15 237.900  14
  -3 -10  -8 4205.42 278.877  55
   3 -10   8 4534.08 269.930  48
   3 -10   8 4445.17 256.525  46
   3  10   8 4394.08 245.970   8
  -3 -10  -8 4532.66 269.775  21
   3 -10   8 4517.39 258.414  33
   3 -10   8 4262.63 228.913  28
  -3 -10  -9 1187.81 141.732  55
   3 -10   9 1443.52 143.373  48
   3  10   9 1627.97 142.203   8
  -3 -10  -9 1533.97 151.890  21
   3 -10   9 1610.09 144.795  33
   3  10   9 1577.40 132.909  14
   3 -10  10 891.435 104.961  48
   3  10  10 831.857 96.5502   8
  -3 -10 -10 695.661 96.8015  21
   3 -10  10 846.773 100.263  33
  -3 -10 -10 900.609 116.082  55
   3 -10  11 2505.45 156.850  48
   3  10  11 2669.69 157.873   8
   3 -10  11 2234.36 151.136  33
  -3 -10 -11 2569.56 180.721  55
  -3 -10 -11 2695.74 173.478  21
   3  10  12 462.817 59.8003   8
  -3 -10 -12 401.438 61.6651  21
   3 -10  12 393.712 57.6412  33
  -3 -10 -12 419.763 66.6755  55
   3 -11 -12 288.245 51.9949  50
   3 -11 -12 321.889 56.9345  49
  -3  11  12 228.144 42.4456  17
   3 -11 -11 417.069 70.1905  50
   3  11 -11 398.061 55.7000  56
  -3  11  11 418.582 61.3975  17
  -3  11  10 2250.83 147.944  17
   3  11 -10 2205.15 141.521  56
  -3 -11  10 1727.07 138.679  22
   3 -11 -10 1858.38 158.692  50
   3  11  -9 6077.42 263.818  56
  -3 -11   9 5594.40 273.752  22
   3 -11  -9 6384.26 321.388  50
   3  11  -8 391.091 69.9143  56
  -3 -11   8 302.799 69.3393  22
   3 -11  -8 395.306 89.4622  50
  -3 -11   7 5071.82 279.747  48
   3 -11  -7 5161.66 310.285  50
   3 -11  -7 5269.62 313.178  49
  -3 -11   6 2345.58 183.574  15
   3 -11  -6 2231.70 206.276  50
  -3 -11   5 483.537 90.5869  15
   3 -11  -5 349.034 86.8558  50
   3  11  -4 452.678 82.1021  57
   3 -11  -4 511.120 89.1152  30
  -3 -11   4 407.076 84.8233  15
   3 -11  -4 551.239 108.800  50
  -3 -11   3 575.675 102.504  15
   3  11  -3 692.213 104.698  57
   3 -11  -3 538.353 93.0465  30
   3 -11  -3 573.374 94.8749  28
   3 -11  -3 513.132 102.774  50
  -3 -11   2 334.930 81.4359  15
   3 -11  -2 279.315 72.9350  30
   3 -11  -2 262.208 69.8913  28
   3  11  -2 442.884 88.9729  57
   3 -11  -1 5142.24 297.070  30
   3 -11  -1 5104.34 296.644  31
  -3 -11   1 4987.98 292.926  15
   3 -11  -1 5489.12 284.385  28
   3 -11   0 1773.27 173.781  30
   3 -11   0 1903.04 180.712  31
  -3 -11   0 1942.92 178.690  15
   3 -11   0 1891.32 163.206  28
  -3 -11  -1 2259.71 189.135  15
   3 -11   1 2095.14 186.832  30
   3 -11   1 2315.60 195.727  31
   3 -11   1 1994.13 166.947  28
   3  11   1 2328.58 193.504  57
  -3 -11  -2 13.2938 37.6789  15
   3  11   2 83.1192 51.9349  57
   3 -11   2 73.2607 54.9292  31
   3 -11   2 70.2698 48.7802  30
   3 -11   2 59.0890 42.6959  28
   3  11   3 10263.6 405.423  14
   3  11   3 11037.2 437.465  57
   3 -11   3 10585.8 433.776  30
   3 -11   3 10238.8 441.574  31
   3 -11   3 10443.1 404.972  28
   3 -11   3 10970.0 435.873  48
   3 -11   4 4982.05 257.325  28
   3 -11   4 4668.37 279.241  31
   3  11   4 4424.47 248.254  14
   3 -11   4 5071.01 284.218  48
   3 -11   5 3084.21 196.911  28
   3 -11   5 3676.24 237.929  48
   3 -11   5 3155.57 221.174  31
   3  11   5 3059.64 198.035  14
   3 -11   6 2820.26 183.244  28
   3 -11   6 3217.04 218.766  48
  -3 -11  -6 2821.25 206.587  21
   3 -11   6 2893.04 204.967  31
   3  11   6 3439.96 202.853  14
   3 -11   7 9.02273 28.5835  28
   3 -11   7 12.1406 34.4002  48
   3  11   7-9.95806 29.9277   8
  -3 -11  -7-12.1847 32.2956  21
   3 -11   7-11.3984 30.2114  31
   3  11   7 9.59626 28.8404  14
  -3 -11  -8 817.068 104.930  21
   3  11   8 671.856 85.2553   8
   3  11   8 608.574 81.7163  14
   3 -11   8 636.580 91.5140  48
  -3 -11  -9 101.755 43.3585  21
   3  11   9 175.565 47.3972   8
   3 -11   9 264.877 56.1508  48
  -3 -11 -10 694.139 84.3473  21
   3  11  10 726.866 76.6535   8
   3 -11  10 650.125 78.0578  48
  -3 -11 -11 239.631 46.2238  21
  -3  12  10 7683.83 257.390  17
   3  12 -10 8266.13 256.486  56
   3 -12 -10 7707.64 254.031  28
   3 -12 -10 7238.10 284.900  49
   3  12  -9 2998.21 154.382  56
   3 -12  -9 3022.03 156.247  28
   3 -12  -9 2784.03 180.855  49
   3  12  -8 280.999 53.4873  56
   3 -12  -8 308.813 55.4548  28
   3 -12  -8 234.232 60.3770  49
  -3 -12   8 244.455 52.2913  48
   3  12  -7 736.824 85.4110  56
   3 -12  -7 646.562 81.5929  28
  -3 -12   7 708.869 90.9487  48
   3 -12  -7 728.868 103.618  49
   3 -12  -6 37.4130 28.1130  28
  -3 -12   6 20.2731 30.4668  15
  -3 -12   6 11.2707 25.2506  48
   3 -12  -5 912.002 103.530  28
  -3 -12   5 785.645 104.325  15
  -3 -12   5 955.004 116.851  48
  -3 -12   4 2488.74 185.516  15
   3 -12  -4 1955.49 156.843  30
   3 -12  -4 2247.01 163.480  28
   3  12  -4 2531.88 174.266  57
  -3 -12   3 288.667 69.0233  15
   3 -12  -3 243.143 62.6356  30
   3 -12  -3 242.746 59.9910  28
   3  12  -3 239.169 61.6173  57
  -3 -12   2 1154.04 131.934  15
   3 -12  -2 1237.30 132.506  30
   3 -12  -2 1278.93 126.351  28
   3  12  -2 1569.42 146.498  57
  -3 -12   1 102.820 49.8875  15
   3 -12  -1 62.3889 35.3851  30
   3 -12  -1 74.4645 43.9630  28
   3  12  -1 86.3345 44.5721  57
  -3 -12   0 962.746 121.772  15
   3 -12   0 1434.88 143.831  30
   3 -12   0 1248.94 135.882  31
   3 -12   0 1208.06 121.581  28
   3  12   0 1243.46 133.697  57
  -3 -12  -1 134.788 50.6828  15
   3 -12   1 167.576 57.8126  31
   3 -12   1 174.207 54.4015  30
   3 -12   1 205.305 56.3887  28
   3  12   1 73.6005 46.0572  57
   3  12   2 2914.54 186.475  14
  -3 -12  -2 2702.03 193.009  15
   3 -12   2 2905.46 201.867  30
   3 -12   2 2989.44 209.129  31
   3 -12   2 3143.88 191.395  28
   3  12   2 3035.25 206.026  57
   3  12   3 39.6852 32.9647  14
   3  12   3 11.0279 31.2481  57
   3 -12   3 24.7594 32.8129  31
   3 -12   3 11.3216 30.0085  30
   3 -12   3-9.46978 34.2055  28
   3 -12   4 225.659 54.0288  48
   3 -12   4 260.422 64.0327  31
   3  12   4 189.477 51.3248  14
   3 -12   4 400.117 67.4132  28
   3  12   5 1060.09 104.478  14
   3 -12   5 997.676 109.799  48
   3 -12   5 851.118 108.290  31
   3  12   6 4031.54 201.288  14
   3 -12   6 4204.98 222.697  48
   3 -12   6 3568.40 208.573  31
   3  12   7 550.577 70.0361  14
   3 -12   7 793.604 90.2466  48
   3 -12   7 677.754 84.0577  31
  -3 -12  -8 296.803 54.8338  21
   3 -12   8 367.274 59.9211  48
   3 -12   8 317.899 54.4961  31
   3 -12   9 258.591 45.7987  48
  -3 -12  -9 243.552 45.7012  21
   3  13  -7 3617.29 161.331  56
   3 -13  -7 3341.78 154.772  28
  -3 -13   7 3387.17 166.901  48
   3  13  -6 50.7497 26.9774  56
  -3 -13   6 34.7859 27.0084  15
   3 -13  -6 44.8589 23.1649  28
  -3 -13   6 71.8229 30.9762  48
   3  13  -5 68.3225 29.0612  56
   3 -13  -5 70.1885 30.6705  28
  -3 -13   5 97.9832 37.5024  15
  -3 -13   5 26.9603 28.4925  48
  -3 -13   4 479.911 74.4852  15
   3  13  -4 659.884 77.6268  57
   3  13  -4 547.492 68.8063  56
  -3 -13   4 641.167 77.6410  30
   3 -13  -4 555.618 72.2381  30
   3 -13  -4 590.172 72.2081  28
  -3 -13   4 660.811 87.2031  48
  -3 -13   3-9.67822 23.7492  15
   3  13  -3 34.2356 25.7227  57
   3 -13  -3-8.70313 19.4957  30
   3 -13  -3-7.76966 22.0153  28
  -3 -13   3 10.1758 26.9708  48
  -3 -13   2 30.1477 31.8372  15
   3  13  -2 9.15964 24.2799  57
   3 -13  -2 37.2411 30.9359  30
   3 -13  -2 15.8330 26.3053  28
  -3 -13   2 10.3395 25.3741  48
  -3 -13   1 10.1410 28.7350  15
   3  13  -1-9.49788 25.1746  57
   3 -13  -1 19.3077 27.3547  30
   3 -13  -1 31.6981 30.7470  28
  -3 -13   1 10.2133 28.9398  48
  -3 -13   0 1406.03 128.226  15
   3 -13   0 1595.91 134.073  30
   3 -13   0 1551.25 119.380  28
   3  13   0 1463.20 127.618  57
   3  13   1 32.2431 27.9833  14
   3 -13   1 38.1197 30.1994  30
   3 -13   1 37.6686 30.1980  28
   3  13   1 56.0451 32.4241  57
  -3 -13  -2 748.504 86.8113  30
   3 -13   2 668.165 85.8026  30
   3  13   2 696.164 80.9196  14
   3  13   2 643.138 81.8855  57
   3 -13   3 346.471 64.4861  31
   3 -13   3 229.726 52.8412  30
   3  13   3 163.920 41.8284  14
   3  13   3 412.009 62.1741  57
   3 -13   4 2973.66 176.690  31
   3  13   4 3047.10 160.433  14
   3 -13   5 1128.85 102.946  31
   3 -13   5 1231.66 100.855  48
   3  13   5 1307.52 99.6157  14
   3 -13   6 13.7464 21.7743  31
   3 -13   6 6.32483 20.0373  48
   3  13   6 5.54435 17.5648  14
  -3 -14   3 596.327 66.1921  48
  -3 -14   2 770.629 76.3606  48
   3  14  -2 878.158 76.8798  57
   3  14  -2 891.650 73.4679  14
  -3 -14   2 939.990 82.2518  30
   3 -14  -2 930.937 79.6646  30
   3  14  -1 673.205 69.8646  57
   3  14  -1 602.634 62.5737  14
  -3 -14   1 848.618 78.3959  30
   3 -14  -1 732.113 73.0304  30
   3  14   0 108.610 32.6377  57
   3  14   0 136.504 32.5083  14
   3 -14   0 130.114 33.5096  30
  -3 -14   0 137.182 33.7227  30
   3  14   1 5.75786 15.2620  57
   3  14   1 10.2427 18.4990  14
   3 -14   1 5.93986 16.8313  30
  -3 -14  -1 11.8822 16.8348  30
  -4   0  18 9869.76 317.689  16
  -4   0  17 35.5879 34.5198  16
  -4   0  17-8.34085 25.0677  18
  -4   0  16 557.764 85.5171  16
  -4   0  16 581.548 87.9812  18
  -4   0  15-12.4603 35.3082  16
  -4   0  15 61.8411 39.1837  18
  -4   0  14 40.3298 32.9922  16
  -4   0  14 13.5636 35.9541  18
  -4   0  13-13.7949 39.0886  16
  -4   0  13-14.1154 44.7176  18
  -4   0  12 7676.10 357.957  16
  -4   0  12 7097.13 351.751  18
  -4   0  11-12.6690 33.5792   3
  -4   0  11-13.6082 38.5589  18
   4   0 -11 12.2595 32.4939  56
  -4   0  10 10394.2 411.350   3
  -4   0  10 10555.5 426.043  18
   4   0 -10 10735.2 413.696  56
  -4   0   9-11.3383 25.3986   3
  -4   0   9 11.9435 33.8419  18
   4   0  -9 11.1428 29.5340  56
  -4   0   8 4041.87 221.132   3
  -4   0   8 3711.53 219.014  18
   4   0  -8 3482.04 207.722  56
  -4   0   7 10.0158 24.5822  18
   4   0  -7 9.66039 23.7102  56
  -4   0   6 62.5468 31.0297   3
  -4   0   5-8.19550 21.7226   3
   4   0  -4 5346.24 254.413  10
  -4   0   4 5717.86 239.274   3
   4   0  -3-7.14898 24.8096  41
   4   0  -3-8.79729 23.3176  10
  -4   0   3-6.89723 19.5438   3
   4   0  -2 32.6416 21.6311  10
   4   0  -2 7.16378 21.5319  41
   4   0  -1 42.9837 26.8531  41
   4   0  -1 7.86643 20.8499  10
   4   0  -1-14.2114 23.6093   6
   4   0   0 65155.1 1389.49  41
   4   0   0 64745.3 1398.59   6
   4   0   1 14.3842 26.9593  41
   4   0   1 8.18341 23.1885   6
   4   0   2 224145. 4372.10  41
   4   0   2 226965. 4413.61   6
   4   0   3 14.4709 25.1110  41
   4   0   3 18.8191 33.9887   6
   4   0   4 146261. 2892.96  11
   4   0   5 7.64061 20.2519  11
   4   0   6 3033.50 183.245  20
   4   0   6 3193.68 202.197  32
   4   0   6 3167.36 177.076  11
   4   0   6 3000.47 202.692  43
   4   0   7-10.1580 28.7830  20
   4   0   7-12.5668 47.1051  43
   4   0   7-9.27410 24.5812  11
   4   0   7 11.9886 31.7760  32
   4   0   8 42665.7 1100.91  43
   4   0   8 41588.4 1089.48  32
   4   0   8 43355.2 1037.39  11
   4   0   9 13.8102 33.8902  43
   4   0   9 13.8127 36.6120  32
   4   0   9 43.8831 31.0874  11
   4   0   9-12.1882 38.6130   8
   4   0  10 19285.1 640.206  32
   4   0  10 19059.2 596.762  11
   4   0  10 18505.7 612.336   8
   4   0  11 14.5123 41.1225  32
   4   0  11 27.1996 40.8744   8
   4   0  12 12592.3 487.068  32
   4   0  12 12505.6 482.584   8
   4   0  13 13.0173 36.8853   8
   4   0  14 564.480 92.6040   8
   4   0  15-9.45784 31.4248  25
   4   0  15-10.0037 33.2383  33
   4   0  16 7.31203 21.9766  25
   4   0  16 22.9246 22.9669  33
  -4  -1  18-12.8687 25.7841  16
  -4   1  18-6.41563 23.1740  16
  -4   1  17 6120.66 262.343  16
  -4  -1  17 6119.63 255.971  18
  -4   1  17 6015.34 254.410  18
  -4  -1  17 5761.29 256.154  16
  -4  -1  16 108.552 44.8725  16
  -4   1  16 139.973 49.4617  16
  -4  -1  16 95.2016 44.9941  18
  -4   1  16 62.5748 37.7121  18
  -4  -1  15 3803.89 239.403  16
  -4  -1  15 4294.45 249.177  18
  -4   1  15 3809.61 232.936  18
  -4   1  15 3915.14 238.260  16
  -4  -1  14 135.004 55.7751  16
  -4   1  14 40.0669 44.3897  16
  -4  -1  14 40.9518 36.1988  18
  -4   1  14 66.7362 40.1297  18
  -4  -1  13 2571.91 203.339  16
  -4  -1  13 2769.54 210.936  18
  -4   1  13 2547.46 201.673  18
   4   1 -12 3629.63 226.880  56
  -4  -1  12 3133.24 230.104  18
  -4   1  12 3567.34 240.100  18
   4  -1 -11 4795.18 263.417  56
   4   1 -11 4542.15 257.408  56
  -4  -1  11 4297.71 249.855   5
  -4  -1  11 4296.90 259.363   3
  -4   1  11 4693.24 264.051   3
  -4  -1  11 4862.25 277.700  13
  -4  -1  11 4625.44 274.445  18
  -4   1  11 4507.32 270.068  18
   4  -1 -10 3927.74 232.622  56
   4   1 -10 3432.18 217.520  56
  -4  -1  10 3260.11 213.391   5
  -4  -1  10 3672.18 229.761   3
  -4   1  10 3337.01 215.626   3
  -4  -1  10 3151.43 216.371  13
  -4  -1  10 3650.92 234.699  18
  -4   1  10 3659.40 233.650  18
  -4  -1   9 20074.4 618.492   3
  -4   1   9 19807.2 608.225   3
   4   1  -9 20117.1 613.788  56
   4  -1  -9 20175.3 618.084  56
  -4  -1   9 20947.3 641.292  18
   4   1  -8 16900.2 531.794  56
   4  -1  -8 16886.2 535.184  56
  -4  -1   8 16687.6 539.001   3
  -4   1   8 16757.8 525.611   3
  -4  -1   8 16738.8 533.197  13
  -4  -1   8 18102.7 559.111  18
  -4  -1   7 8631.82 340.721   3
  -4   1   7 8446.58 329.608   3
   4   1  -7 8383.86 334.888  56
   4  -1  -7 8423.90 336.010  56
  -4  -1   7 8351.84 340.135  18
  -4  -1   6 4420.42 224.248   3
  -4   1   6 4493.53 219.864   3
  -4  -1   5 2678.39 166.454   3
  -4   1   5 2789.44 160.751   3
   4   1  -5 2661.90 177.709  10
   4  -1  -4 16218.5 466.679  41
   4   1  -4 17200.4 473.272  41
  -4  -1   4 16564.9 478.925   3
  -4   1   4 16090.0 463.839   3
   4   1  -4 15475.3 496.723  10
   4  -1  -4 17040.9 510.121  10
   4   1  -3 26955.6 667.620  41
   4  -1  -3 26078.8 662.468  41
  -4  -1   3 26771.6 666.894   3
   4   1  -3 26301.1 693.826  10
   4  -1  -3 25621.9 685.796  10
   4  -1  -2 16046.2 461.354  41
   4  -1  -2 16294.1 466.302  40
   4   1  -2 16729.8 463.763  41
  -4  -1   2 16024.0 450.989   3
   4   1  -2 16196.1 481.857  10
   4  -1  -2 15911.9 473.152  10
   4  -1  -1 191.314 42.6766  41
   4   1  -1 220.574 50.0635  10
   4  -1  -1 228.125 47.2580  10
   4  -1   0 18049.9 509.557  41
   4   1   0 19058.5 513.612  41
   4   1   0 18025.6 516.301   6
   4  -1   0 19509.5 521.540  10
   4   1   1 411.470 60.2936  41
   4  -1   1 445.225 63.1093  41
   4   1   1 391.025 65.0172   6
   4   1   2 874.528 85.1067  41
   4  -1   2 916.409 89.0487  41
   4   1   2 870.299 97.7644   6
   4   1   2 1061.59 88.8302  11
   4  -1   3 33259.0 774.621  41
   4   1   3 32046.9 767.462  41
   4  -1   3 31088.9 766.476  37
   4   1   3 32349.9 818.017   6
   4  -1   4 3133.33 172.811  37
   4   1   4 3327.50 198.600   6
   4   1   4 2925.27 163.521  11
   4  -1   5 68039.5 1500.16  37
   4   1   5 66820.9 1480.95  11
   4   1   6 6727.93 278.549  11
   4  -1   6 6615.75 304.106  48
   4   1   6 6442.62 306.123  43
   4  -1   6 6496.41 311.216  43
   4   1   6 7091.96 317.743   6
   4  -1   6 6091.87 294.804  32
   4   1   6 6780.00 286.947  20
   4   1   7 35263.1 889.074  20
   4  -1   7 34590.2 923.348  32
   4   1   7 34169.1 870.854  11
   4   1   7 35462.2 936.763  43
   4  -1   7 34382.8 938.530  43
   4   1   8 579.088 88.4402  20
   4   1   8 436.827 88.5577  43
   4  -1   8 556.428 98.5744  43
   4  -1   8 628.542 102.128  32
   4   1   8 584.877 84.3286  11
   4   1   9 1042.65 127.913  43
   4  -1   9 1026.74 129.516  43
   4  -1   9 1262.85 144.852  32
   4   1   9 1141.53 137.030  32
   4   1   9 1359.95 131.259  11
   4  -1   9 1439.25 143.850   8
   4  -1  10 144.701 60.4687   8
   4   1  10 196.206 61.5393   8
   4  -1  10 100.613 53.9639  32
   4   1  10 275.475 72.6885  32
   4  -1  11 4671.29 274.708   8
   4   1  11 4221.80 261.056   8
   4  -1  11 4265.13 269.823  32
   4   1  11 4650.47 282.737  32
   4  -1  12 545.548 99.0261   8
   4   1  12 637.111 106.526   8
   4  -1  12 483.997 90.3277  32
   4   1  12 509.247 94.5242  32
   4   1  13 413.301 84.2235   8
   4  -1  13 405.550 79.2254  25
   4   1  13 466.113 87.3677  32
   4   1  14 34.9101 38.6761   8
   4  -1  14 55.2810 36.7479  25
   4  -1  14 71.4783 43.0411  33
   4   1  15 2787.58 179.969   8
   4  -1  15 3004.00 186.443  33
   4  -1  15 2945.07 179.621  25
   4  -1  16-15.0877 23.8985  33
   4   1  16-7.49863 19.8751  33
   4  -1  16 21.4406 21.4791  25
   4   1  16 28.8998 22.8883  25
  -4  -2  18 3486.76 164.420  16
  -4   2  18 3675.62 167.325  16
   4   2 -17 1529.99 120.135  55
  -4  -2  17 1555.00 124.385  16
  -4   2  17 1696.90 130.048  16
  -4  -2  17 1492.73 119.336  18
  -4   2  17 1926.00 132.160  18
   4   2 -16 225.759 53.1074  55
  -4  -2  16 201.296 54.2691  16
  -4   2  16 250.541 62.8774  16
  -4   2  16 181.568 51.6849  18
  -4  -2  16 248.199 57.8243  18
  -4  -2  15 2519.18 189.963  18
  -4  -2  15 2917.89 204.920  16
  -4   2  15 2940.24 200.667  18
  -4   2  15 2997.17 204.648  16
  -4  -2  14 863.523 121.190  18
  -4   2  14 1076.59 129.583  18
  -4  -2  14 1158.20 134.891  16
  -4  -2  13 223.926 65.8382  16
  -4  -2  13 130.357 61.6423  18
  -4   2  13 165.724 61.9536  18
   4   2 -12 11296.2 442.036  56
  -4   2  12 12087.1 457.665  17
  -4  -2  12 12135.8 483.507  18
  -4   2  12 12143.5 475.833  18
   4  -2 -11 353.600 77.2882  56
   4   2 -11 407.226 79.4820  56
  -4  -2  11 288.392 71.4186   5
  -4  -2  11 420.691 81.5029   3
  -4   2  11 386.781 78.3866   3
  -4  -2  11 520.690 92.7244  13
  -4  -2  11 403.282 85.6628  18
   4  -2 -10 19147.8 597.919  56
   4   2 -10 18530.5 586.920  56
  -4  -2  10 18038.6 582.878   5
  -4  -2  10 16249.5 571.201   3
  -4   2  10 18168.7 581.209   3
  -4  -2  10 17059.3 589.219  13
  -4  -2  10 18755.0 616.481  18
   4  -2  -9 199.964 55.3361  56
   4   2  -9 249.034 60.0663  56
  -4  -2   9 91.9453 41.6009   5
  -4  -2   9 194.835 57.2819   3
  -4   2   9 111.411 43.3106   3
  -4  -2   9 124.344 44.9940  13
  -4  -2   9 142.036 54.9469  18
   4  -2  -8 4182.14 234.226  56
   4   2  -8 3950.28 224.749  56
  -4  -2   8 3975.34 231.997   3
  -4   2   8 4166.09 227.817   3
  -4  -2   8 3836.16 227.313  13
  -4  -2   8 4034.25 232.480  15
  -4  -2   8 4196.75 245.533  18
   4  -2  -7 10.3560 27.4501  56
   4   2  -7 39.4585 27.9530  56
  -4  -2   7 11.0379 29.2574  18
  -4  -2   7-10.7594 24.1037   3
  -4   2   7 85.2631 35.5121   3
  -4  -2   7 10.4980 25.7627  13
  -4  -2   7 42.6627 41.3830  15
  -4  -2   6 2226.32 157.695   3
  -4   2   6 1865.28 136.562   3
   4   2  -6 1893.97 154.588  10
  -4  -2   6 2005.17 146.563  13
  -4  -2   5 4846.57 235.925   3
  -4   2   5 4785.28 219.309   3
   4   2  -5 4427.89 235.483  10
   4   2  -4 11733.4 374.101  41
  -4  -2   4 11601.6 389.622   3
  -4   2   4 12200.5 371.112   3
   4   2  -4 11309.8 399.086  10
   4   2  -3 14219.2 422.537  41
   4  -2  -3 14745.0 451.882  40
   4  -2  -3 12784.7 423.596  10
   4   2  -3 13305.8 436.257  10
   4   2  -2 50332.3 1121.62  41
   4  -2  -2 49953.4 1147.51  40
   4   2  -2 49128.0 1141.20  10
   4  -2  -2 51246.3 1134.22  10
   4   2  -1 10051.1 340.886  41
   4  -2  -1 10193.1 358.951  40
   4   2  -1 10578.7 350.932   6
   4   2  -1 10046.5 354.014  10
   4  -2  -1 10342.2 340.674  10
   4   2   0 29828.0 720.396  41
   4  -2   0 28868.1 736.723  40
   4   2   1 6860.23 266.950  41
   4  -2   1 6496.65 275.581  40
   4   2   1 6711.12 278.389   6
   4   2   2 63769.1 1339.36  41
   4   2   2 62228.0 1379.44   6
   4   2   3 10280.7 347.752  41
   4  -2   3 10604.2 357.422  37
   4   2   3 10955.0 395.065   6
   4   2   3 9865.27 338.128  11
   4  -2   4 3853.62 204.460  37
   4   2   4 4466.58 208.464  11
   4   2   4 4308.20 232.713   6
   4   2   5 179.933 54.1981   6
   4  -2   5 213.994 54.4226  27
   4  -2   5 230.186 56.1545  48
   4   2   5 266.782 55.7983  20
   4   2   5 225.278 58.7892  43
   4  -2   5 271.160 63.7459  43
   4  -2   5 231.969 54.0798  37
   4  -2   5 226.240 56.2426  32
   4   2   5 242.180 51.4392  11
   4   2   6 1636.04 130.419  11
   4  -2   6 1652.21 149.295  48
   4   2   6 1430.34 127.143  20
   4  -2   6 1575.07 137.147  37
   4   2   6 1528.22 144.382  43
   4  -2   6 1336.12 141.163  43
   4  -2   6 1399.60 137.659  32
   4   2   6 1652.68 149.899   6
   4   2   7 2241.22 160.145  11
   4  -2   7 2145.64 174.764  48
   4   2   7 1813.51 148.804  20
   4  -2   7 2170.29 167.967  37
   4   2   7 2094.03 176.451  43
   4  -2   7 2128.01 181.602  43
   4  -2   7 2387.49 183.975  32
   4   2   7 2000.70 170.057   6
   4  -2   8 24913.9 739.327  48
   4   2   8 24539.0 709.063  20
   4  -2   8 22969.0 708.102  37
   4   2   8 25057.5 749.021  43
   4  -2   8 25648.8 755.305  32
   4   2   8 25066.7 700.623  11
   4   2   9 11.5413 30.5903  11
   4  -2   9-14.6667 32.8548  47
   4   2   9-12.0173 29.4893  20
   4   2   9 13.7840 27.6177  43
   4  -2   9 28.1543 42.3074  32
   4  -2   9 50.2018 43.5542   8
   4  -2  10 2497.04 202.285  32
   4  -2  10 2718.19 219.546  47
   4  -2  10 2530.95 197.292   8
   4   2  10 2514.33 195.993   8
   4   2  11 3159.30 220.648   8
   4  -2  11 2889.90 218.791  32
   4   2  11 3289.12 236.457  32
   4   2  12 6322.13 322.575   8
   4   2  12 6110.00 325.394  32
   4  -2  12 6125.88 323.541  33
   4  -2  13 1487.82 144.331  25
   4   2  13 1406.31 142.269   8
   4   2  13 1317.11 141.985  32
   4  -2  13 1780.74 163.604  33
   4  -2  14 1070.16 117.854  25
   4   2  14 904.845 111.335   8
   4  -2  14 966.296 115.696  33
   4  -2  15 418.308 69.4835  25
   4   2  15 311.768 66.0134   8
   4  -2  15 556.541 81.3563  33
   4  -2  16 309.717 54.1289  33
   4   2  16 184.902 42.3173  33
   4  -2  16 148.140 38.3462  25
   4   2  16 234.354 47.4896  25
   4   3 -17 10638.4 349.323  55
  -4  -3  17 10644.5 345.701  18
  -4   3  17 11254.3 353.926  18
  -4  -3  17 10143.9 351.905  16
  -4   3  17 10899.8 359.773  16
  -4   3  16 2314.14 164.090  16
  -4  -3  16 2218.68 160.269  18
  -4   3  16 2031.09 150.908  18
  -4  -3  16 2116.34 158.257  16
  -4  -3  15 4770.13 260.306  16
  -4  -3  15 4792.62 260.814  18
  -4   3  15 4900.82 259.623  18
  -4  -3  14 1538.17 152.145  16
  -4  -3  14 1617.03 159.294  18
  -4   3  14 1755.98 159.107  18
  -4  -3  13 489.836 93.3199  16
  -4  -3  13 350.676 80.5439  18
  -4   3  13 586.576 99.7865  18
  -4   3  13 328.479 76.3292  17
   4   3 -12 3583.74 228.646  56
  -4   3  12 3592.00 230.440  17
  -4  -3  12 3601.47 248.634  18
   4  -3 -11-12.9340 31.7385  56
   4   3 -11 50.1401 43.5004  56
  -4  -3  11 14.9501 42.3611  18
  -4   3  11-12.3931 39.2605  17
   4   3 -10-12.2395 40.6670  56
   4  -3 -10-12.7405 31.2639  56
  -4   3  10 12.0878 29.6623   3
  -4  -3  10 28.0539 37.1787  13
  -4  -3  10-14.4141 38.2047  18
   4   3  -9 11.6918 35.1491  56
   4  -3  -9 49.2669 34.9103  56
  -4  -3   9 54.7883 43.4003  18
  -4  -3   9 84.0661 46.6039   5
  -4   3   9 34.2409 30.2643   3
  -4  -3   9 92.7622 47.8734  13
   4  -3  -8 398.635 75.7138  56
   4   3  -8 495.334 79.2325  56
  -4  -3   8 474.873 86.6912  18
   4  -3  -8 560.554 84.1050  52
  -4  -3   8 485.642 84.3619   5
  -4   3   8 500.023 79.5218   3
  -4  -3   8 445.375 80.7939  13
  -4  -3   8 431.979 81.5017  15
   4  -3  -7 12193.2 441.189  56
   4   3  -7 11757.5 428.810  56
  -4  -3   7 12885.3 463.819  18
   4  -3  -7 13329.5 443.331  52
  -4  -3   7 12449.6 435.060   5
  -4   3   7 12496.7 424.622   3
  -4  -3   7 12269.2 448.409  15
  -4  -3   7 11740.0 439.519  13
   4   3  -6 333.651 62.7911  56
   4  -3  -6 268.173 58.6311  56
   4  -3  -6 289.439 61.8056  52
  -4  -3   6 186.526 51.7597  18
  -4  -3   6 285.644 61.0556  13
   4   3  -6 198.860 54.4136  10
  -4  -3   6 261.061 61.8133  15
  -4   3   6 215.964 50.4005   3
  -4  -3   5 15637.4 485.552  13
  -4   3   5 16328.8 469.640   3
  -4  -3   4 601.794 80.3103  13
   4   3  -4 694.275 87.7096  10
   4   3  -4 616.599 78.5590  41
   4  -3  -4 601.935 86.7242  40
   4   3  -3 1701.57 133.344  10
   4   3  -3 1722.29 126.004  41
   4  -3  -3 1587.73 134.914  40
   4   3  -2 9550.77 349.682  10
   4   3  -2 10073.3 343.039  41
   4  -3  -2 8933.44 350.237  40
   4   3  -1 60.1522 29.8618   6
   4   3  -1 123.822 39.6902  41
   4  -3  -1 88.1376 40.4803  40
   4   3   0 5785.82 259.255   6
   4   3   0 5921.55 251.024  41
   4  -3   0 5499.18 265.271  40
   4   3   1 8743.00 344.741   6
   4   3   1 9411.79 333.455  41
   4  -3   1 9268.83 358.723  40
   4   3   2 7039.40 302.195   6
   4   3   2 6611.10 271.601  41
   4  -3   2 6061.90 286.978  40
   4   3   3 28965.4 753.795  11
   4   3   3 32175.9 825.976   6
   4   3   3 30512.1 766.112  41
   4  -3   3 30452.6 774.527  38
   4  -3   3 30272.3 778.121  37
   4   3   4 2390.94 156.252  11
   4  -3   4 2556.47 168.008  38
   4  -3   4 2480.14 167.020  37
   4  -3   4 2549.39 178.921  32
   4   3   4 2658.35 185.609   6
   4   3   5 8218.85 321.372  11
   4  -3   5 7944.02 347.811  48
   4   3   5 8062.50 320.049  20
   4  -3   5 8141.55 335.904  38
   4  -3   5 8577.36 342.347  37
   4  -3   5 8135.28 348.967  32
   4   3   5 8771.37 365.495   6
   4   3   6 7803.46 348.805   6
   4  -3   6 6428.89 295.501  28
   4  -3   6 7952.04 352.155  48
  -4  -3  -6 8028.31 347.842  21
   4   3   6 7057.27 305.993  20
   4  -3   6 6957.62 321.446  38
   4  -3   6 7384.92 326.555  37
   4   3   6 7788.73 348.403  43
   4  -3   6 7662.01 343.149  32
   4   3   6 7582.88 313.393  11
   4   3   7 23257.1 693.520   6
   4  -3   7 20906.2 632.929  28
   4  -3   7 21874.4 683.254  48
   4   3   7 21896.2 640.971  20
   4  -3   7 20658.3 651.677  37
   4  -3   7 21061.5 663.011  38
   4  -3   7 23104.5 705.364  42
   4   3   7 21768.8 677.909  43
   4  -3   7 21740.9 680.636  32
   4   3   7 21681.0 633.383  11
   4  -3   8 27.3856 41.1550  48
   4   3   8 34.5978 41.6588  20
   4  -3   8 27.7612 34.0649  32
   4  -3   8 51.4912 36.4784  33
   4   3   8 67.3211 38.9406  11
   4   3   8 13.7290 33.6929  43
   4  -3   8-13.0661 29.2733  37
   4  -3   8 40.9631 36.1942  38
   4  -3   8 71.6417 40.6023  42
   4   3   9 327.303 73.0382  20
   4   3   9 223.655 65.8749  43
   4  -3   9 193.670 60.6167  37
   4  -3   9 321.176 77.5523  42
   4  -3   9 379.856 82.9468  38
   4  -3   9 330.735 80.3645  32
   4  -3   9 205.822 64.6711  33
   4   3   9 296.530 67.4056  11
   4   3  10 2345.13 191.669   8
   4  -3  10 2686.67 211.543  32
   4  -3  10 2626.52 207.126  33
   4   3  11 944.557 125.231   8
   4  -3  11 1035.42 134.072  33
   4   3  12-13.1738 39.5922   8
   4   3  12 42.2503 37.3280  32
   4  -3  12-13.9150 34.1457  33
   4   3  13 857.512 115.523   8
   4   3  13 950.090 120.064  32
   4  -3  13 743.708 107.068  33
   4  -3  14 81.0337 36.6251  25
   4   3  14 75.3559 43.1702   8
   4   3  14 85.1128 42.6655  32
   4  -3  14 133.793 48.7150  33
   4  -3  15 933.624 94.8330  25
   4   3  15 715.606 87.5539   8
   4  -3  15 795.172 93.0826  33
   4  -3  16 351.178 51.5093  25
   4  -3  16 343.147 53.2723  33
   4   3  16 342.922 54.4538   8
   4   4 -17 2269.97 135.902  55
  -4   4  17 2173.97 135.708  16
  -4  -4  17 2052.46 130.605  16
  -4   4  17 2082.63 127.466  18
  -4  -4  16 1024.88 107.106  18
  -4  -4  16 1332.27 119.461  16
  -4   4  16 997.735 103.640  18
  -4   4  16 1249.52 116.393  16
  -4  -4  15 517.480 84.8556  16
  -4   4  15 558.546 86.5943  18
  -4  -4  15 451.745 82.1235  18
  -4  -4  14 435.211 84.4747  16
  -4   4  14 530.045 91.1028  18
  -4   4  14 405.092 76.4599  17
  -4  -4  14 395.508 84.9522  18
   4   4 -13 11.6057 25.9981  56
  -4  -4  13 27.5865 36.5592  16
  -4   4  13 12.4220 43.1084  17
  -4  -4  13-14.5143 38.4703  18
   4   4 -12 4446.62 257.398  56
  -4  -4  12 4467.72 285.895  18
   4   4 -11 3241.78 219.574  56
  -4  -4  11 2703.84 220.547  18
  -4   4  11 3102.56 211.251  17
   4  -4 -10 29839.7 843.202  56
   4   4 -10 29357.6 822.968  56
  -4  -4  10 27388.5 843.743  13
  -4  -4  10 29743.2 871.004  18
   4  -4  -9 2414.75 192.320  56
   4   4  -9 2617.87 191.465  56
  -4  -4   9 2817.00 215.797  18
  -4  -4   9 2931.57 206.101   5
  -4   4   9 2352.23 181.398   3
  -4  -4   9 2579.79 205.102  13
   4  -4  -8 6864.24 331.015  56
   4   4  -8 7190.87 324.447  56
  -4  -4   8 6933.80 347.222  18
   4  -4  -8 7578.89 332.952  52
  -4  -4   8 7511.02 333.904   5
  -4   4   8 7429.37 323.287   3
  -4  -4   8 6889.96 339.095  13
  -4  -4   8 7766.91 345.349  15
   4  -4  -7 1214.00 131.752  56
   4   4  -7 1323.00 129.884  56
  -4  -4   7 1277.69 138.482  18
   4  -4  -7 1375.06 133.396  52
  -4  -4   7 1331.19 131.361   5
  -4   4   7 1452.87 130.355   3
  -4  -4   7 1276.19 134.344  13
  -4  -4   7 1186.44 131.167  15
   4  -4  -6 12486.4 449.122  56
   4   4  -6 12643.2 433.195  56
   4  -4  -6 12877.2 444.339  52
  -4  -4   6 12742.3 465.082  18
  -4  -4   6 11643.6 444.676  13
  -4  -4   6 12723.1 459.959  15
  -4  -4   6 12439.1 433.658   5
  -4   4   6 12076.3 419.521   3
   4  -4  -5 9713.46 369.875  52
  -4  -4   5 9689.39 361.770   5
   4  -4  -5 9954.57 379.399  56
   4   4  -5 9942.69 364.571  56
  -4  -4   5 9726.11 380.681  13
  -4  -4   5 9182.69 379.839  15
   4  -4  -5 10340.7 405.878  40
   4  -4  -4 9.85576 19.7472  52
   4   4  -4 8.97965 20.1154  41
   4  -4  -4-11.7916 28.9354  40
  -4  -4   4-10.3560 25.4127  13
   4   4  -3 621.145 80.1279  41
   4  -4  -3 718.531 98.4280  40
  -4  -4   3 722.081 90.4709  13
   4   4  -2 45891.3 1065.60  41
   4  -4  -2 44524.7 1109.39  40
   4   4  -1 26645.3 710.503  41
   4  -4  -1 27772.6 765.870  40
   4   4   0 807.004 92.0982  41
   4  -4   0 758.024 101.351  40
   4   4   1 1758.86 135.348  41
   4  -4   1 1487.00 139.967  40
   4   4   1 1503.75 135.440   6
   4  -4   2 10982.0 393.902  38
   4   4   2 11216.7 421.679   6
   4  -4   3 3687.48 217.587  48
   4  -4   3 3772.93 213.186  27
   4   4   3 3691.42 202.351  41
   4  -4   3 3581.97 217.282  44
   4  -4   3 3550.14 204.717  38
   4  -4   3 3479.79 218.763  42
   4  -4   3 3642.29 206.087  37
   4  -4   3 3790.05 222.370  32
   4   4   3 3632.68 222.581   6
   4   4   4 449.644 82.2864   6
   4  -4   4 272.072 58.2712  28
   4  -4   4 377.790 74.1228  48
   4  -4   4 288.973 65.8002  44
   4  -4   4 334.957 65.2450  38
   4  -4   4 292.939 62.3183  37
   4  -4   4 352.120 74.7924  42
   4  -4   4 389.914 76.9638  32
   4   4   4 364.692 64.0784  11
   4   4   5 3691.63 235.153   6
   4  -4   5 3167.40 195.208  28
   4  -4   5 3080.05 212.842  48
  -4  -4  -5 3654.79 228.958  21
   4  -4   5 2865.22 198.721  38
   4  -4   5 3292.03 206.440  37
   4  -4   5 3566.00 220.545  44
   4  -4   5 3500.85 230.176  42
   4  -4   5 3392.92 221.426  32
   4   4   5 3098.17 192.661  11
   4   4   6 121.457 50.5990   6
   4  -4   6 107.458 44.4011  28
   4  -4   6 40.2331 35.5656  48
  -4  -4  -6 38.7250 36.5949  21
   4   4   6 106.573 44.0359  20
   4  -4   6 49.8739 35.3492  38
   4  -4   6 84.7805 38.3868  37
   4  -4   6 42.0257 37.1485  42
   4  -4   6 79.4617 41.9718  32
   4   4   6 42.3739 30.0399  11
   4  -4   7 1135.91 125.293  28
   4  -4   7 1012.46 129.781  48
  -4  -4  -7 918.506 120.826  21
   4   4   7 1013.99 115.611  20
   4  -4   7 1123.46 128.210  37
   4  -4   7 1257.26 138.795  38
   4   4   7 1122.09 135.216  43
   4  -4   7 905.179 124.740  42
   4  -4   7 1099.18 132.904  32
   4  -4   7 985.010 120.706  33
   4   4   7 988.060 111.776  11
   4  -4   8 24832.7 739.058  28
   4  -4   8 26017.8 785.746  48
  -4  -4  -8 26363.6 774.084  21
   4   4   8 26926.8 745.232  20
   4  -4   8 24201.5 756.929  37
   4  -4   8 24738.3 771.376  38
   4   4   8 27116.2 791.007  43
   4  -4   8 24610.4 778.482  42
   4  -4   8 25711.9 783.232  32
   4  -4   8 25890.7 764.300  33
   4   4   8 25776.9 730.913  11
   4   4   9 1150.12 138.636  43
   4  -4   9 1234.34 152.046  42
   4   4   9 1329.63 137.201  20
   4  -4   9 1277.99 147.007  32
   4  -4   9 1614.63 159.168  33
   4  -4   9 1441.99 154.315  48
   4   4  10 36.9984 37.0655  20
   4   4  10-13.2457 35.1086   8
   4  -4  10 43.6202 48.3110  32
   4  -4  10 14.3807 40.7483  33
   4   4  11 504.417 93.7258   8
   4  -4  11 711.838 110.095  33
   4   4  12 916.728 117.457   8
   4  -4  12 933.045 123.114  33
   4   4  13 313.275 71.8953   8
   4   4  13 353.004 74.4099  32
   4  -4  13 293.274 71.6241  33
   4   4  14 269.335 61.7296   8
   4   4  14 220.464 54.2069  32
   4  -4  14 166.480 53.2976  33
   4  -4  15 2907.34 162.929  25
   4  -4  15 3489.95 183.805  33
   4   4  15 3444.83 183.985   8
   4  -4  16 28.6379 19.8914  33
   4   4  16 68.3250 28.5302   8
  -4   5  17 2776.32 141.083  16
   4   5 -17 2510.69 134.222  55
  -4  -5  16 4371.41 209.454  18
  -4  -5  16 4383.26 213.669  16
  -4   5  16 5210.86 224.982  18
  -4   5  16 4904.29 223.110  16
  -4  -5  15 2654.38 178.236  18
  -4  -5  15 2295.04 167.725  16
  -4   5  15 2753.51 177.066  18
  -4   5  14 463.102 84.0043  18
  -4   5  14 403.068 74.4325  17
  -4  -5  14 359.797 77.0188  18
  -4  -5  14 491.182 85.2260  16
  -4  -5  13 3400.30 235.032  18
  -4   5  13 3510.22 221.582  17
   4   5 -13 3053.33 202.200  56
  -4  -5  12 15.1969 45.6808  18
  -4   5  12 50.4237 39.9444  17
   4   5 -12 73.2326 44.0948  56
  -4  -5  11 3018.94 234.272  18
  -4   5  11 3188.36 216.089  17
   4  -5 -11 3460.48 237.045  51
   4   5 -11 2793.90 204.105  56
  -4  -5  10 4680.18 294.360  18
  -4   5  10 4790.22 268.800  17
   4  -5 -10 4550.00 271.040  56
   4   5 -10 5153.90 277.460  56
   4  -5  -9 643.354 102.437  56
   4   5  -9 642.151 100.078  56
   4  -5  -9 741.675 105.327  52
  -4  -5   9 697.857 114.823  18
  -4  -5   9 770.632 109.384   5
  -4   5   9 604.929 95.7888   3
  -4  -5   9 578.636 105.299  13
   4  -5  -8 47659.3 1227.33  56
   4   5  -8 49600.5 1207.11  56
   4  -5  -8 49343.9 1212.29  52
  -4  -5   8 50072.3 1267.33  18
   4  -5  -8 50987.9 1282.20  40
  -4  -5   8 48322.1 1216.54   5
  -4   5   8 50160.2 1202.34   3
  -4  -5   8 46787.3 1241.44  13
  -4  -5   8 50049.3 1231.47  15
   4  -5  -7 115.746 48.2820  56
   4   5  -7 208.057 56.7918  56
   4  -5  -7 109.857 48.9875  52
  -4  -5   7 70.8895 49.2758  18
   4  -5  -7 117.588 51.0796  40
  -4  -5   7 244.577 60.6856   5
  -4   5   7 87.2847 43.8039   3
  -4  -5   7 222.864 64.0020  13
  -4  -5   7 362.829 77.9352  15
   4  -5  -6 3477.92 226.619  56
   4   5  -6 3574.93 217.243  56
   4  -5  -6 3910.90 229.819  52
  -4  -5   6 3413.44 232.649  18
   4  -5  -6 3810.59 247.873  40
  -4  -5   6 3811.24 219.980   5
  -4  -5   6 3369.66 228.821  13
  -4  -5   6 3629.99 232.302  15
   4  -5  -5 25461.5 715.199  52
  -4  -5   5 25530.4 740.616  18
   4  -5  -5 24836.8 751.712  40
   4  -5  -5 24670.7 721.072  56
   4   5  -5 24966.0 696.382  56
  -4  -5   5 23989.2 727.597  13
  -4  -5   5 25597.8 739.388  15
   4   5  -4 2522.95 168.835  41
  -4  -5   4 2154.91 169.053  36
   4  -5  -4 2498.67 192.662  40
   4  -5  -4 2143.85 166.779  56
   4   5  -4 2656.65 177.017  57
   4   5  -4 2730.83 175.348  56
  -4  -5   4 2566.99 186.169  13
  -4  -5   4 2362.49 181.439  15
   4  -5  -4 2500.35 176.637  52
   4  -5  -3 522.141 78.8253  52
   4   5  -3 582.024 84.6090  57
   4  -5  -3 442.461 76.8370  56
   4  -5  -3 669.526 91.9475  57
   4   5  -3 700.408 89.7204  41
   4  -5  -3 692.061 101.878  40
  -4  -5   3 522.324 88.4261  36
   4  -5  -3 509.955 82.0269  30
  -4  -5   3 632.909 90.4892  13
  -4  -5   3 563.702 89.8964  15
   4  -5  -2 35319.2 898.875  52
   4   5  -2 35781.8 922.851  57
   4  -5  -2 35718.8 927.838  57
   4  -5  -2 34288.6 923.427  30
  -4  -5   2 37930.5 936.861  13
  -4  -5   2 36059.6 936.059  15
  -4  -5   2 36871.5 953.294  36
   4  -5  -2 36436.1 970.279  40
   4  -5  -1 1817.84 149.610  57
   4   5  -1 1751.42 146.366  57
   4  -5  -1 1671.84 145.446  30
   4  -5  -1 1557.99 141.751  31
  -4  -5   1 1586.87 142.982  15
   4   5  -1 1895.15 145.539  41
   4  -5  -1 1604.52 149.445  44
   4  -5  -1 1617.60 153.926  40
  -4  -5   1 1728.15 151.686  36
  -4  -5   0 350.550 74.1768  36
   4  -5   0 234.208 58.8362  44
   4   5   0 306.578 60.7400  41
   4  -5   0 184.084 56.0740  40
   4   5   0 233.971 58.5350  57
   4  -5   0 205.576 53.2987  57
   4  -5   0 270.654 58.5851  31
   4  -5   0 230.559 56.2698  32
   4  -5   0 279.929 62.6232  30
  -4  -5  -1 642.153 93.5654  36
   4   5   1 577.328 82.7986  41
   4  -5   1 671.415 96.0436  44
   4  -5   1 573.721 93.3338  40
   4  -5   1 764.748 100.363  32
   4  -5   1 554.733 84.9125  30
   4   5   1 632.787 90.6457  57
   4  -5   1 666.106 91.4346  57
   4   5   2 646.132 89.8030  57
   4  -5   2 617.490 87.5103  57
   4  -5   2 800.693 101.013  48
   4  -5   2 563.892 92.7135  44
   4   5   2 624.640 88.1156  41
  -4  -5  -2 557.942 88.7663  36
   4  -5   2 714.439 100.998  42
   4  -5   2 605.581 93.0963  30
   4  -5   2 654.352 94.6454  32
   4  -5   2 822.862 95.6790  28
   4  -5   2 748.778 98.1936  27
   4  -5   3 238.500 54.7407  28
   4  -5   3 327.244 67.5355  27
   4  -5   3 275.142 65.8171  48
  -4  -5  -3 161.186 58.4600  21
   4   5   3 208.902 52.5414  41
   4  -5   3 317.305 65.3942  38
   4  -5   3 364.072 74.5612  44
   4  -5   3 260.768 64.1711  42
   4  -5   3 261.561 66.2014  32
   4   5   3 289.636 69.9556   6
   4   5   4 6614.89 330.349   6
   4  -5   4 6632.35 295.951  28
   4  -5   4 6151.57 311.985  48
  -4  -5  -4 6718.63 327.989  21
   4  -5   4 6622.14 312.176  38
   4  -5   4 6713.92 305.979  37
   4  -5   4 6369.43 315.616  44
   4  -5   4 6309.07 327.943  42
   4  -5   4 6313.27 322.608  32
   4   5   4 6152.31 283.914  11
   4   5   5 155.672 63.4212   6
   4  -5   5 76.7689 46.6368  28
   4  -5   5 149.837 54.6048  48
  -4  -5  -5 67.1695 50.3778  21
   4  -5   5 76.7952 36.2979  38
   4  -5   5 90.6247 43.0417  44
   4  -5   5 35.7951 31.6610  37
   4  -5   5 201.830 62.9704  42
   4  -5   5 95.6133 53.0175  32
   4   5   5 53.7761 34.1054  11
   4   5   6 22837.3 723.066   6
   4  -5   6 22214.4 666.511  28
   4  -5   6 23418.6 731.378  48
  -4  -5  -6 23428.2 718.415  21
   4   5   6 22788.3 664.041  20
   4  -5   6 22036.0 686.296  37
   4  -5   6 22834.1 726.931  42
   4  -5   6 21740.9 694.637  38
   4  -5   6 23016.3 715.955  32
   4   5   6 21925.3 655.591  11
   4  -5   7 133.949 55.9539  28
   4  -5   7 223.888 66.9128  48
  -4  -5  -7 128.570 59.0547  21
   4   5   7 81.7923 42.2726  20
   4  -5   7 128.392 49.5641  38
   4  -5   7 122.343 47.2348  37
   4  -5   7 77.1017 51.2908  42
   4  -5   7 161.630 58.9284  32
   4  -5   7 144.244 55.7852  33
   4   5   7 161.833 50.5334  11
   4  -5   8 7191.41 367.206  48
  -4  -5  -8 7610.21 368.562  21
   4   5   8 7394.18 336.241  20
   4  -5   8 7060.39 365.962  42
   4   5   8 7395.23 363.634  43
   4  -5   8 7766.01 376.205  32
   4  -5   8 7657.79 361.916  33
   4  -5   8 7013.83 334.535  28
   4   5   9 1848.81 170.161  43
   4  -5   9 1244.71 152.404  42
  -4  -5  -9 1438.41 156.820  21
   4   5   9 1361.07 139.241  20
   4  -5   9 1413.78 158.627  32
   4  -5   9 1697.22 165.700  33
   4  -5   9 1250.82 147.249  48
   4  -5  10 1974.05 180.385  48
   4  -5  10 1816.47 175.445  42
   4  -5  10 2117.55 184.819  33
   4   5  10 2337.65 177.863  20
   4   5  10 2204.62 181.033   8
   4  -5  11 1400.19 149.644  33
   4   5  11 1653.15 158.173   8
   4  -5  12 398.482 80.8435  33
   4   5  12 503.873 87.0609   8
   4   5  13 397.604 75.8314  32
   4  -5  13 385.088 74.7503  33
   4   5  13 384.247 72.0882   8
   4   5  14 8116.56 316.769  32
   4  -5  14 8209.98 320.876  33
   4   5  14 8035.70 313.425   8
   4  -5  15 697.041 77.7644  33
   4   5  15 882.389 85.7087   8
  -4  -6  16 337.555 52.3453  16
  -4   6  16 321.676 56.4671  16
  -4   6  16 283.375 49.4754  18
  -4  -6  15 908.657 98.6802  16
  -4  -6  15 838.545 94.9732  18
  -4  -6  14 855.166 109.506  18
  -4   6  14 881.141 102.626  17
  -4   6  14 1114.53 118.572  18
  -4  -6  13 527.791 93.9813  18
  -4   6  13 617.847 92.6361  17
   4   6 -13 467.721 79.2213  56
  -4  -6  12 2711.35 215.074  18
  -4   6  12 3232.39 212.170  17
   4   6 -12 2837.80 196.946  56
  -4  -6  11 13084.6 524.589  18
  -4   6  11 13480.2 487.751  17
   4  -6 -11 13350.3 506.239  51
   4   6 -11 12866.7 479.121  56
  -4  -6  10 2169.30 199.875  18
  -4   6  10 1849.65 166.226  17
   4  -6 -10 2022.53 186.694  51
   4   6 -10 1939.21 169.846  56
  -4  -6   9 2029.73 194.600  18
   4   6  -9 2124.50 178.842  56
   4  -6  -9 2526.36 207.391  51
   4  -6  -8 32615.9 923.138  51
   4  -6  -8 31582.7 887.126  52
  -4  -6   8 32079.5 933.252  18
   4  -6  -8 30057.4 918.522  40
   4   6  -8 32226.1 874.462  56
  -4  -6   8 30962.4 885.693  15
   4  -6  -7 7039.03 339.257  52
  -4  -6   7 7520.00 373.014  18
   4  -6  -7 7350.63 374.704  40
   4   6  -7 7352.11 335.958  56
  -4  -6   7 7016.78 363.846  13
  -4  -6   7 7733.11 362.069  15
   4  -6  -6 1400.51 143.701  52
  -4  -6   6 1694.33 169.224  18
   4  -6  -6 1491.24 163.270  40
   4   6  -6 1608.67 146.828  56
  -4  -6   6 1587.16 163.744  13
  -4  -6   6 1448.03 153.789  15
   4  -6  -5 75.3907 42.7614  40
  -4  -6   5 152.533 58.9638  18
  -4  -6   5 126.902 52.8833  13
  -4  -6   5 80.4791 42.5300  15
   4  -6  -5 86.0416 42.6935  52
   4  -6  -4 4911.27 263.267  52
   4   6  -4 5235.47 268.294  57
   4   6  -4 5094.05 260.411  41
  -4  -6   4 5141.48 278.309  36
   4  -6  -4 5050.63 295.709  40
   4  -6  -4 4736.23 263.458  30
  -4  -6   4 4904.71 278.067  13
  -4  -6   4 5113.40 282.591  15
   4  -6  -3 10420.2 404.096  52
   4  -6  -3 10885.9 420.691  51
   4   6  -3 10774.6 414.618  57
   4   6  -3 11383.3 416.635  41
   4  -6  -3 10859.2 454.891  40
  -4  -6   3 11169.3 435.330  36
   4  -6  -3 10954.3 421.871  30
  -4  -6   3 10818.5 432.939  13
  -4  -6   3 10945.5 433.216  15
   4  -6  -2 4803.84 250.474  52
   4   6  -2 5562.20 272.969  41
   4  -6  -2 4894.86 292.940  40
  -4  -6   2 5103.51 278.494  36
   4   6  -2 5989.69 288.283  57
   4  -6  -2 5112.89 274.065  57
   4  -6  -2 4985.93 271.361  30
  -4  -6   2 5242.32 278.814  13
  -4  -6   2 5205.45 277.261  15
   4   6  -1 147.611 46.9683  41
  -4  -6   1 115.693 44.6813  36
   4  -6  -1 102.800 42.7697  44
   4  -6  -1 146.232 52.8793  40
   4   6  -1 164.485 48.5945  57
   4  -6  -1 120.936 46.9900  57
   4  -6  -1 124.239 48.2699  31
   4  -6  -1 255.110 65.5853  32
   4  -6  -1 208.586 57.7085  30
  -4  -6   1 83.2910 43.0523  15
   4   6   0 10600.4 407.415  57
   4  -6   0 10437.7 407.599  57
   4   6   0 10133.8 393.144  41
   4  -6   0 9829.52 411.642  44
   4  -6   0 8981.93 414.252  40
  -4  -6   0 10088.0 411.834  36
   4  -6   0 9733.97 401.558  32
   4  -6   0 9477.79 396.142  30
   4  -6   0 9732.58 397.551  31
   4  -6   0 9731.27 375.686  28
   4  -6   1 1653.86 151.227  57
   4   6   1 1804.05 156.463  57
  -4  -6  -1 1993.36 168.196  21
   4   6   1 2065.30 164.091  41
   4  -6   1 1736.86 164.646  44
  -4  -6  -1 2241.41 179.514  36
   4  -6   1 1911.76 168.030  32
   4  -6   1 2071.31 172.915  30
   4  -6   1 2058.86 168.838  31
   4  -6   1 1901.22 152.743  28
   4   6   2 4822.79 261.237  57
   4  -6   2 4735.30 261.804  48
  -4  -6  -2 4859.43 272.488  21
   4   6   2 4381.43 247.161  41
   4  -6   2 4786.57 279.768  44
  -4  -6  -2 4824.25 269.175  36
   4  -6   2 4562.56 269.156  42
   4  -6   2 4623.75 268.640  32
   4  -6   2 4017.55 248.500  30
   4  -6   2 4572.07 244.782  28
   4  -6   2 4735.21 259.303  27
   4  -6   3 5762.00 299.028  45
   4  -6   3 5136.47 284.407  48
  -4  -6  -3 5698.01 304.704  21
   4   6   3 6163.87 293.810  41
   4  -6   3 5293.08 300.249  42
   4  -6   3 5163.37 295.700  44
   4  -6   3 5564.41 304.561  32
   4  -6   3 5521.63 291.486  30
   4  -6   3 5486.35 275.545  28
   4   6   4 764.304 120.693   6
   4  -6   4 1204.07 127.810  28
   4  -6   4 1105.42 130.528  48
  -4  -6  -4 1305.55 146.521  21
   4  -6   4 1057.08 134.575  44
   4  -6   4 973.245 122.265  38
   4  -6   4 1046.17 136.924  42
   4  -6   4 1145.88 136.718  32
   4   6   4 898.931 108.495  11
   4   6   5 137.813 59.4401   6
   4  -6   5 47.6100 43.0316  28
   4  -6   5 131.335 56.6491  48
  -4  -6  -5 115.196 50.0050  21
   4  -6   5 151.553 49.7988  38
   4  -6   5 98.7567 44.7318  44
   4  -6   5 187.506 53.1618  37
   4  -6   5 201.495 65.9031  42
   4  -6   5 73.9151 41.9283  32
   4   6   5 45.7174 30.3496  11
   4   6   6 479.209 97.2639   6
   4  -6   6 480.817 87.9455  28
   4  -6   6 532.247 100.434  48
  -4  -6  -6 563.207 100.140  21
   4  -6   6 520.322 93.2900  38
   4  -6   6 531.717 95.6352  44
   4  -6   6 779.341 108.810  37
   4  -6   6 668.207 114.292  42
   4  -6   6 772.459 117.989  32
   4  -6   6 505.866 89.6842  33
   4   6   6 515.509 85.2695  11
   4  -6   7 4856.83 300.632  48
  -4  -6  -7 5537.51 313.438  21
   4   6   7 4950.61 267.131  20
   4  -6   7 5697.08 326.859  42
   4  -6   7 5150.46 307.397  32
   4  -6   7 5183.82 290.268  33
   4  -6   7 5406.78 287.433  28
   4  -6   8 2724.96 220.125  48
   4   6   8 2608.62 190.199  20
  -4  -6  -8 3028.84 228.387  21
   4  -6   8 2806.99 223.954  42
   4  -6   8 2542.66 212.717  32
   4  -6   8 3001.66 221.162  33
   4  -6   8 2943.32 210.992  28
   4  -6   9 7758.05 378.707  48
  -4  -6  -9 7027.12 359.182  21
   4   6   9 7668.02 339.867  20
   4  -6   9 7980.69 379.559  32
   4  -6   9 7463.11 363.797  33
   4  -6   9 7327.44 347.337  28
  -4  -6 -10 464.548 90.7022  21
   4   6  10 566.413 87.5869  20
   4   6  10 379.888 81.6748   8
   4  -6  10 499.238 92.9991  48
   4  -6  10 417.313 84.0467  33
   4  -6  11 3660.15 236.947  33
   4   6  11 3726.81 230.160   8
   4  -6  12 118.229 48.9108  33
   4   6  12 186.047 55.9700   8
   4  -6  13 70.6842 36.5206  33
   4   6  13 101.888 45.6853  32
   4   6  13 150.739 48.1607   8
   4   6  14 965.495 95.3971  32
   4  -6  14 885.250 91.5575  33
   4   6  14 777.942 84.4274   8
   4  -6  15 8775.13 282.792  33
   4   6  15 8957.23 278.427   8
   4  -7 -15 2516.74 160.511  50
  -4  -7  15 2695.52 153.198  18
  -4   7  15 2721.23 152.372  18
  -4  -7  14 1676.54 137.516  18
  -4   7  14 1932.72 138.789  17
  -4   7  14 1853.30 141.193  18
   4   7 -13 2529.81 165.213  56
  -4  -7  13 2337.23 178.884  18
  -4   7  13 2299.40 165.145  17
   4   7 -12 2091.54 162.347  56
  -4  -7  12 2234.48 186.248  18
  -4   7  12 2483.55 180.461  17
   4   7 -11 8549.31 366.050  56
   4  -7 -11 8111.34 376.097  51
  -4  -7  11 8946.54 407.237  18
  -4   7  11 9104.32 376.150  17
   4   7 -10 113.477 52.1162  56
   4  -7 -10 102.547 54.9467  51
  -4   7  10 126.029 53.6013  17
  -4  -7  10 79.2707 55.0536  18
   4   7  -9 388.568 79.1471  56
   4  -7  -9 488.184 93.1506  51
  -4  -7   9 179.443 67.6387  18
   4  -7  -8 18933.4 648.303  51
   4   7  -8 19741.4 618.698  56
  -4  -7   8 17291.7 607.410  15
  -4  -7   8 17109.4 639.096  18
   4  -7  -7 4663.60 289.775  51
  -4  -7   7 4609.41 294.839  18
   4   7  -7 4783.19 267.465  56
  -4  -7   7 4873.75 285.896  15
   4  -7  -6 16609.3 595.585  51
  -4  -7   6 16711.6 605.402  18
   4  -7  -6 16765.9 620.152  40
   4   7  -6 16962.1 559.067  56
  -4  -7   6 16064.0 600.690  13
  -4  -7   6 16530.2 587.530  15
   4  -7  -5 7332.73 381.645  40
  -4  -7   5 7084.11 359.567  18
   4  -7  -5 6816.70 335.000  52
   4  -7  -5 8245.48 379.477  51
  -4  -7   5 6980.93 364.040  13
  -4  -7   5 7298.85 359.641  15
   4   7  -4 20306.7 623.793  57
   4  -7  -4 18530.5 637.051  45
   4  -7  -4 17872.2 599.020  52
   4  -7  -4 20183.8 642.483  51
  -4  -7   4 18621.2 634.602  18
   4   7  -4 20034.7 612.716  41
  -4  -7   4 19007.0 626.132  36
   4  -7  -4 18120.8 660.292  40
   4  -7  -4 19290.3 623.664  30
  -4  -7   4 18478.4 646.429  13
  -4  -7   4 18358.9 633.457  15
   4  -7  -3 217.374 58.1424  52
   4  -7  -3 195.537 61.3689  51
   4  -7  -3 235.265 69.1947  45
   4   7  -3 114.315 46.0335  57
  -4  -7   3 275.563 67.7249  36
   4   7  -3 184.969 55.3744  41
   4  -7  -3 343.174 85.1492  40
   4  -7  -3 236.318 65.8696  30
  -4  -7   3 194.585 63.9185  15
   4  -7  -2 4308.75 269.339  45
   4   7  -2 3511.64 231.338  57
   4   7  -2 3670.17 229.888  41
   4  -7  -2 3301.40 249.379  40
  -4  -7   2 3501.07 236.416  36
   4  -7  -2 3398.55 229.509  30
   4  -7  -2 3224.11 225.975  32
  -4  -7   2 3878.64 247.790  15
  -4  -7   1 4978.02 279.556  15
   4  -7  -1 5152.57 299.324  45
   4   7  -1 4535.20 265.324  57
   4   7  -1 5700.59 289.855  41
   4  -7  -1 4683.33 282.211  44
  -4  -7   1 5065.29 288.256  36
   4  -7  -1 4781.59 301.919  40
   4  -7  -1 4561.38 270.706  30
   4  -7  -1 4737.89 278.805  31
   4  -7  -1 5507.86 296.180  32
   4  -7  -1 4095.45 243.486  28
  -4  -7   0 2133.38 176.997  15
   4   7   0 2384.06 186.971  57
   4   7   0 2009.44 170.721  41
   4  -7   0 2167.50 193.086  44
  -4  -7   0 2278.50 189.905  36
   4  -7   0 1703.01 178.771  40
   4  -7   0 2134.14 189.367  45
   4  -7   0 2234.05 190.842  32
   4  -7   0 2140.98 184.960  30
   4  -7   0 2156.13 187.093  31
   4  -7   0 2142.39 169.254  28
   4   7   1 3593.69 233.874  57
   4  -7   1 3597.23 242.476  45
   4   7   1 3721.95 232.712  41
  -4  -7  -1 3351.27 231.456  36
   4  -7   1 2992.15 227.448  44
   4  -7   1 3459.52 239.375  32
   4  -7   1 3132.53 224.344  30
   4  -7   1 3141.64 222.614  31
   4  -7   1 3524.19 221.247  28
   4   7   2 9174.29 397.099  57
   4  -7   2 9896.92 425.065  45
   4  -7   2 9306.25 411.071  46
  -4  -7  -2 9745.16 413.378  21
   4   7   2 9563.55 399.017  41
   4  -7   2 9541.38 430.622  44
  -4  -7  -2 9777.02 412.534  36
   4  -7   2 8869.72 409.655  32
   4  -7   2 9364.32 405.870  30
   4  -7   2 9614.02 407.113  31
   4  -7   2 9454.70 387.144  28
   4   7   3 3628.23 225.094  11
   4   7   3 3984.88 245.917  57
   4  -7   3 3853.88 251.430  45
   4  -7   3 3823.32 247.048  48
   4  -7   3 3557.56 245.024  46
  -4  -7  -3 4008.11 256.840  21
   4  -7   3 3938.06 261.858  44
   4  -7   3 3966.91 264.291  32
   4  -7   3 3578.23 240.389  30
   4  -7   3 3872.41 234.744  28
   4   7   4 21854.4 729.871   6
   4  -7   4 22193.3 671.140  28
   4  -7   4 22989.6 722.648  48
  -4  -7  -4 22350.4 714.395  21
   4  -7   4 21472.3 711.324  44
   4  -7   4 22084.8 721.777  32
   4   7   4 20795.2 647.684  11
   4  -7   5 15.3054 43.3736  48
  -4  -7  -5 30.3108 37.1964  21
   4  -7   5 45.4095 45.4965  44
   4  -7   5 94.1571 49.7192  32
   4  -7   5 25.3066 43.9167  28
   4  -7   6 19021.2 657.904  48
  -4  -7  -6 19503.6 659.908  21
   4  -7   6 17436.2 622.324  44
   4  -7   6 18792.1 655.206  32
   4  -7   6 18584.5 618.145  33
   4  -7   6 18859.4 611.333  28
   4  -7   7 4686.83 292.538  48
   4  -7   7 4422.14 280.598  46
   4  -7   7 4165.61 274.995  32
   4  -7   7 4389.71 266.252  33
   4  -7   7 3839.89 244.424  28
  -4  -7  -7 3719.55 263.587  21
   4   7   7 4337.62 246.497  20
   4  -7   8 46.8589 41.4023  48
   4  -7   8 14.9512 36.6914  46
   4  -7   8 30.0257 39.7942  32
   4  -7   8-13.9663 39.5763  33
   4  -7   8 38.6740 42.8348  28
  -4  -7  -8 92.1182 53.2818  21
   4   7   8 46.5899 36.9015  20
   4  -7   9 356.648 84.5920  48
   4  -7   9 518.462 94.5059  46
  -4  -7  -9 517.162 98.5138  21
   4   7   9 421.864 75.8527  20
   4  -7   9 452.732 88.3654  33
   4  -7   9 375.456 80.6771  28
  -4  -7 -10 13.7227 33.6766  21
   4   7  10 70.6682 44.1504   8
   4  -7  10 13.0501 39.2227  33
   4  -7  10 67.7815 42.9477  48
   4  -7  10 12.5980 41.8597  46
  -4  -7 -11 574.464 93.0136  21
   4   7  11 530.301 85.2988   8
   4  -7  11 667.812 95.9038  48
   4  -7  11 477.084 84.2682  33
   4  -7  12 426.514 73.4057  33
   4   7  12 456.260 73.5979   8
   4  -7  13-8.54645 22.6523  33
   4   7  13-8.64800 24.5041  32
   4   7  13 23.5172 23.5593   8
   4   7  14 838.734 79.3797  32
   4  -7  14 790.423 77.7710  33
   4   7  14 918.152 80.2135   8
   4  -8 -14 3824.10 204.338  50
  -4  -8  14 3325.82 178.538  18
  -4   8  14 3601.01 176.893  17
  -4   8  14 4038.00 190.085  18
   4  -8 -13 1433.41 140.107  50
   4   8 -13 1512.44 117.565  56
  -4  -8  13 1489.17 131.122  18
  -4   8  13 1370.76 117.539  17
   4   8 -12 1244.71 116.596  56
  -4  -8  12 1229.09 131.519  18
  -4   8  12 1082.49 114.226  17
   4  -8 -11 2487.76 189.504  51
   4   8 -11 2593.40 181.361  56
  -4  -8  11 2714.07 205.702  18
  -4   8  11 2865.17 190.580  17
   4  -8 -10 1240.59 141.539  51
   4   8 -10 1473.74 142.312  56
  -4  -8  10 1333.38 152.552  18
  -4   8  10 1200.47 129.406  17
   4  -8  -9 2857.83 220.477  51
   4   8  -9 3064.30 210.539  56
  -4  -8   9 3046.87 234.618  18
  -4  -8   8 1262.66 153.559  18
   4   8  -8 1703.23 157.258  56
   4  -8  -8 1259.90 151.560  51
  -4  -8   8 1512.20 153.785  15
  -4  -8   7 2463.13 211.952  18
   4   8  -7 2010.32 174.152  56
   4  -8  -7 2303.32 201.383  51
  -4  -8   7 2144.14 189.174  15
  -4  -8   6 2879.27 231.573  18
   4   8  -6 3213.84 215.474  56
  -4  -8   6 2691.38 214.366  15
   4  -8  -6 2440.95 211.189  51
  -4  -8   5 4548.36 290.428  18
  -4  -8   5 5081.87 297.939  15
   4  -8  -5 4891.45 295.594  51
  -4  -8   4 15576.4 545.861   9
   4   8  -4 15731.6 547.509  57
   4  -8  -4 15519.2 564.940  51
   4  -8  -4 15599.4 578.842  45
  -4  -8   4 14999.4 570.829  18
   4  -8  -4 15822.7 555.073  30
  -4  -8   4 15888.5 577.737  15
   4   8  -3 10935.0 443.310  57
   4  -8  -3 10324.8 458.362  45
   4  -8  -3 10433.1 438.348  51
  -4  -8   3 11078.5 445.655   9
   4   8  -3 10973.2 438.116  41
   4  -8  -3 9913.99 470.101  40
   4  -8  -3 10724.9 444.377  30
  -4  -8   3 10998.2 458.736  15
   4   8  -2 6892.21 338.699  57
   4  -8  -2 6928.43 360.863  45
  -4  -8   2 6706.05 334.278   9
   4   8  -2 6630.46 331.571  41
  -4  -8   2 6477.82 340.459  36
   4  -8  -2 6325.81 363.321  40
   4  -8  -2 6747.86 342.475  30
  -4  -8   2 6161.66 331.847  15
  -4  -8   1 13564.0 513.486  15
   4   8  -1 14832.5 526.342  57
   4  -8  -1 13872.7 541.326  45
  -4  -8   1 13603.8 508.680   9
   4   8  -1 14634.1 522.011  41
  -4  -8   1 13407.1 519.153  36
   4  -8  -1 12464.0 514.253  44
   4  -8  -1 13153.8 512.988  30
   4  -8  -1 12705.9 512.793  31
   4  -8  -1 13144.1 517.969  32
   4  -8  -1 13105.5 487.909  28
  -4  -8   0 5842.70 309.249  15
  -4  -8   0 5803.73 308.127   9
   4  -8   0 5569.95 323.770  45
   4   8   0 5930.92 316.136  57
   4   8   0 5884.97 310.279  41
  -4  -8   0 5238.98 304.059  36
   4  -8   0 5472.11 325.268  44
   4  -8   0 5432.53 309.289  30
   4  -8   0 5348.52 309.755  31
   4  -8   0 5815.27 323.937  32
   4  -8   0 5174.75 283.621  28
  -4  -8  -1 7349.05 351.801   9
   4  -8   1 7129.95 365.528  45
   4  -8   1 7211.73 352.335  46
   4   8   1 7302.39 354.162  57
  -4  -8  -1 6579.75 344.782  36
   4   8   1 7107.11 348.234  41
   4  -8   1 6757.89 365.860  44
   4  -8   1 7013.13 352.220  30
   4  -8   1 6629.14 346.276  31
   4  -8   1 6458.28 350.621  32
   4  -8   1 7237.62 337.109  28
  -4  -8  -2 3778.85 242.476   9
   4   8   2 3710.99 247.103  57
   4  -8   2 3830.53 257.339  46
   4  -8   2 4076.44 264.830  45
   4   8   2 3847.82 248.973  41
   4  -8   2 4317.46 281.906  44
   4  -8   2 3471.15 247.620  30
   4  -8   2 3326.83 237.951  31
   4  -8   2 3971.95 271.227  32
   4  -8   2 3794.87 237.788  28
  -4  -8  -3 7048.63 335.352   9
   4   8   3 7092.28 345.181  57
   4  -8   3 6676.33 355.337  46
   4  -8   3 6694.17 344.865  45
   4  -8   3 6722.65 345.196  48
  -4  -8  -3 6148.10 332.276  21
   4  -8   3 6780.22 361.953  44
   4  -8   3 6641.83 359.944  32
   4  -8   3 6429.44 336.127  30
   4  -8   3 6647.38 340.824  31
   4  -8   3 6820.60 329.570  28
   4  -8   4 60.3054 50.1139  48
   4  -8   4 62.7619 52.1535  46
  -4  -8  -4 136.016 58.6556  21
   4  -8   4 208.824 70.1596  44
   4  -8   4 80.7522 53.6812  32
   4  -8   4 25.9118 43.0722  28
   4  -8   5 1310.40 155.573  46
   4  -8   5 1659.05 170.758  48
  -4  -8  -5 1282.74 153.948  21
   4  -8   5 1266.94 152.567  44
   4  -8   5 1445.63 163.830  32
   4  -8   5 1597.35 155.612  28
   4  -8   6 2542.73 213.850  48
   4  -8   6 3170.00 241.887  46
  -4  -8  -6 2493.07 212.960  21
   4   8   6 3235.13 206.669  20
   4  -8   6 2439.34 208.850  44
   4  -8   6 2974.28 230.036  32
   4  -8   6 2949.11 214.535  33
   4  -8   6 2806.30 204.907  28
   4  -8   7 5256.60 310.274  48
   4  -8   7 4666.55 289.027  46
   4  -8   7 5043.27 299.100  32
   4  -8   7 5411.73 293.066  33
   4  -8   7 5256.69 281.604  28
  -4  -8  -7 4981.76 300.543  21
   4   8   7 5113.91 264.507  20
   4  -8   8 1057.30 133.808  48
   4  -8   8 881.254 122.980  46
   4  -8   8 887.363 121.890  32
   4  -8   8 1075.53 130.213  33
   4  -8   8 956.399 122.305  28
  -4  -8  -8 999.881 133.255  21
   4  -8   9 317.337 77.2486  48
   4  -8   9 451.562 86.9612  46
   4  -8   9 367.129 78.4653  33
   4  -8   9 276.807 69.6485  28
  -4  -8  -9 462.917 90.2315  21
  -4  -8 -10 331.426 74.7165  21
   4  -8  10 337.937 70.3145  33
   4  -8  10 390.954 77.6530  48
   4  -8  10 290.575 65.5743  46
  -4  -8 -11 1243.48 126.128  21
   4   8  11 1255.35 116.702   8
   4  -8  11 1163.63 119.620  33
   4  -8  11 1060.11 113.962  48
  -4  -8 -12 17.7568 28.1270  21
   4  -8  12-25.8201 29.8687  33
   4   8  12-7.67822 23.0769   8
   4  -8  13 160.096 38.4744  33
   4   8  13 188.893 41.1890  32
   4   8  13 94.4772 31.9588   8
   4   9 -13 5.92122 17.7955  56
  -4   9  13 6.55879 24.5847  17
   4  -9 -13-8.90528 28.2114  50
   4   9 -12 2275.92 143.531  56
  -4   9  12 2253.76 146.905  17
   4  -9 -12 2359.69 176.250  50
   4   9 -11 623.898 83.7227  56
  -4   9  11 433.802 74.3399  17
  -4  -9  11 421.641 79.6098  18
   4  -9 -11 503.126 92.3398  50
   4   9 -10 1196.68 120.315  56
  -4  -9  10 895.984 119.267  18
  -4   9  10 966.969 111.503  17
   4  -9 -10 979.947 131.849  50
   4   9  -9 11.3097 33.9942  56
  -4  -9   9 85.3449 47.2638  18
   4  -9  -9 13.4995 42.7692  51
   4  -9  -9 32.0932 35.9497  50
  -4  -9   8 1616.19 166.290  18
   4  -9  -8 1486.45 159.773  51
   4  -9  -8 1816.42 187.652  50
   4   9  -8 1530.16 145.209  56
  -4  -9   8 1572.01 152.176  15
  -4  -9   7 1954.64 186.633  18
   4  -9  -7 1646.31 169.890  51
   4  -9  -7 1856.72 191.851  50
  -4  -9   7 1990.68 176.443  15
   4   9  -7 1972.21 167.024  56
   4  -9  -6 5838.18 327.814  51
   4  -9  -6 6974.33 375.118  50
  -4  -9   6 6542.77 339.154  15
   4   9  -6 6566.38 317.089  56
   4  -9  -5 4942.64 295.586  51
   4  -9  -5 5350.87 325.749  50
  -4  -9   5 5258.52 302.756  15
  -4  -9   5 4592.09 266.798   9
   4  -9  -4 8612.04 397.184  51
   4  -9  -4 7595.32 386.898  45
   4   9  -4 9058.97 389.470  57
   4  -9  -4 7543.68 366.033  30
  -4  -9   4 9090.58 412.420  15
  -4  -9   4 8771.91 383.296   9
   4  -9  -3 467.617 102.607  45
   4  -9  -3 554.831 98.1693  51
   4   9  -3 644.096 103.517  57
  -4  -9   3 455.916 88.0508   9
   4  -9  -3 673.751 107.888  30
  -4  -9   3 380.577 86.7931  15
  -4  -9   2 300.962 77.0090  15
   4   9  -2 258.074 73.3857  57
   4  -9  -2 131.057 59.3551  45
  -4  -9   2 338.268 77.4770   9
   4  -9  -2 308.906 75.2840  30
   4  -9  -2 252.834 69.4257  28
  -4  -9   1 1052.23 133.283   9
  -4  -9   1 782.944 117.866  15
   4   9  -1 1034.37 133.343  57
   4  -9  -1 859.134 129.714  44
   4  -9  -1 837.774 123.946  30
   4  -9  -1 956.559 123.978  28
  -4  -9   0 3080.27 225.873   9
  -4  -9   0 2986.93 222.367  15
   4   9   0 3140.26 229.275  57
   4  -9   0 2913.98 235.424  45
   4  -9   0 2928.05 237.061  44
   4  -9   0 3304.58 239.691  30
   4  -9   0 3049.44 232.972  31
   4  -9   0 3418.00 227.839  28
   4   9   1 29.2725 35.9191  57
   4  -9   1 29.1851 41.3510  46
   4  -9   1 15.9976 35.8394  45
  -4  -9  -1 42.0555 44.4127   9
   4  -9   1 16.5760 43.9374  44
   4  -9   1 15.3367 46.0952  31
   4  -9   1 64.8448 45.9372  32
   4  -9   1 45.2438 42.7357  30
   4  -9   1 13.1995 37.4040  28
  -4  -9  -2 11767.4 456.062   9
   4  -9   2 10381.9 452.674  46
   4  -9   2 11227.4 473.003  45
   4   9   2 11613.2 468.057  57
   4  -9   2 10651.7 477.810  44
   4  -9   2 11152.8 466.210  30
   4  -9   2 10138.3 451.161  31
   4  -9   2 10847.4 476.276  32
   4  -9   2 11348.3 443.646  28
  -4  -9  -3 5339.37 290.840   9
   4   9   3 5684.75 306.104  57
   4  -9   3 5802.29 313.298  48
   4  -9   3 5788.66 322.419  46
   4  -9   3 5621.13 316.039  45
   4  -9   3 5170.79 318.815  44
   4  -9   3 5705.09 313.772  30
   4  -9   3 4859.11 295.206  31
   4  -9   3 5298.60 320.108  32
   4  -9   3 6128.03 307.542  28
   4  -9   4 6758.20 328.529  28
   4  -9   4 7578.58 364.327  48
   4  -9   4 6762.21 354.508  46
  -4  -9  -4 6994.27 354.062  21
   4  -9   4 6802.93 364.565  44
   4  -9   4 6207.42 332.548  31
   4  -9   4 6910.04 365.736  32
   4   9   4 6342.55 304.419  14
   4  -9   5 2343.22 187.625  28
   4  -9   5 2473.16 204.721  48
   4  -9   5 2690.05 217.450  46
  -4  -9  -5 2170.12 194.366  21
   4  -9   5 2347.17 205.398  44
   4  -9   5 2396.82 207.653  32
   4   9   5 2678.18 187.467  14
   4   9   6 6369.20 299.352  14
  -4  -9  -6 6349.38 351.681  55
   4  -9   6 7287.98 358.183  46
   4  -9   6 6954.98 353.214  48
  -4  -9  -6 7121.94 358.466  21
   4   9   6 6600.85 300.813  20
   4  -9   6 6175.29 334.292  44
   4  -9   6 6575.51 323.226  33
   4  -9   6 6271.16 335.595  32
   4  -9   6 7017.06 325.908  28
   4  -9   7 342.777 83.6291  48
   4  -9   7 292.619 74.0910  46
  -4  -9  -7 395.297 88.9988  55
  -4  -9  -7 433.629 89.4490  21
   4  -9   7 288.866 71.8368  32
   4  -9   7 349.857 73.2162  33
   4  -9   7 199.800 62.5698  28
  -4  -9  -8 54.7679 43.3902  21
   4  -9   8 142.791 55.0298  28
   4  -9   8 71.4155 37.7237  33
   4  -9   8 63.5987 40.3114  46
   4  -9   8 26.7225 32.8064  48
   4  -9   9 109.806 42.6407  33
  -4  -9  -9 87.8977 45.3902  21
   4  -9   9 89.1610 43.2787  46
   4  -9   9 96.1238 43.4364  48
   4  -9  10 1843.61 145.491  33
  -4  -9 -10 2236.68 168.001  21
   4  -9  10 2113.57 158.321  48
   4  -9  10 1966.72 148.396  46
   4  -9  11 148.108 43.7227  33
  -4  -9 -11 184.144 49.7632  21
   4  -9  11 163.365 44.9216  48
   4  -9  12 619.980 68.6615  33
  -4  -9 -12 725.457 77.5367  21
   4  10 -12 407.784 53.0391  56
   4 -10 -12 427.879 66.3786  50
  -4  10  12 398.152 54.6061  17
   4  10 -11 1164.77 100.230  56
   4 -10 -11 1116.23 118.415  50
  -4  10  11 1392.97 109.989  17
   4  10 -10 143.734 42.3822  56
   4 -10 -10 36.4245 36.5266  50
  -4  10  10 102.312 40.0957  17
   4  10  -9 1308.17 120.532  56
   4 -10  -9 937.732 124.299  50
   4  10  -8 2473.35 172.052  56
  -4 -10   8 2132.83 165.314  15
   4 -10  -8 2425.23 202.730  50
   4  10  -7 5561.47 271.225  56
  -4 -10   7 4903.44 271.311  15
   4 -10  -7 5165.65 309.399  50
   4  10  -6 1430.47 135.923  56
  -4 -10   6 1080.90 131.508  15
   4 -10  -6 1094.62 142.998  50
   4  10  -5 1977.20 160.747  56
  -4 -10   5 1997.92 177.678  15
  -4 -10   5 1719.96 153.703   9
   4 -10  -5 1722.74 180.504  50
  -4 -10   4 420.929 87.6690  15
   4  10  -4 460.307 85.4022  57
   4 -10  -4 668.722 102.112  30
   4 -10  -4 442.850 88.2400  28
  -4 -10   4 394.420 84.0239   9
  -4 -10   3 3500.46 242.570  15
  -4 -10   3 3451.62 232.546   9
   4  10  -3 3748.21 241.936  57
   4 -10  -3 3224.01 226.727  30
   4 -10  -3 3957.94 241.611  28
  -4 -10   2 29.4411 46.6361  15
   4  10  -2 55.7840 46.3387  57
   4 -10  -2-14.2511 31.9266  30
   4 -10  -2 12.9437 44.9209  28
  -4 -10   2 95.9739 47.5820   9
  -4 -10   1 4939.16 290.882  15
  -4 -10   1 5178.57 293.556   9
   4  10  -1 5249.10 299.728  57
   4 -10  -1 4944.12 291.550  30
   4 -10  -1 4806.72 271.970  28
  -4 -10   0 183.265 61.6804  15
  -4 -10   0 180.089 60.6161   9
   4 -10   0 221.054 67.2211  44
   4  10   0 343.594 78.6501  57
   4 -10   0 151.592 58.9438  31
   4 -10   0 307.641 81.8033  30
   4 -10   0 180.609 62.1011  28
  -4 -10  -1 1416.25 149.703   9
   4  10   1 1476.91 156.584  57
   4 -10   1 1087.65 146.401  44
   4 -10   1 1266.53 150.144  30
   4 -10   1 1350.54 156.815  31
   4 -10   1 1623.32 155.716  28
  -4 -10  -2 14049.3 514.915   9
   4 -10   2 14111.1 532.001  46
   4  10   2 15176.3 534.886  57
   4 -10   2 14193.1 553.520  44
   4 -10   2 13975.4 526.679  30
   4 -10   2 13224.8 524.174  31
   4 -10   2 14700.1 513.146  28
   4  10   3 938.700 112.440  14
  -4 -10  -3 1198.93 132.431   9
   4 -10   3 923.909 126.513  46
   4  10   3 1277.65 140.784  57
   4 -10   3 810.411 124.228  44
   4 -10   3 845.173 120.538  31
   4 -10   3 817.797 116.434  30
   4 -10   3 1047.96 125.406  28
   4 -10   4 1568.81 150.661  28
   4 -10   4 1387.03 147.215  48
   4 -10   4 1785.37 170.935  46
   4 -10   4 2002.97 186.010  44
   4 -10   4 1746.29 166.493  31
   4  10   4 1749.32 148.260  14
   4 -10   5 1205.98 130.018  28
  -4 -10  -5 944.599 123.860  21
   4 -10   5 940.373 124.572  46
   4 -10   5 836.984 114.498  48
   4 -10   5 972.054 121.877  31
   4 -10   5 1119.57 134.335  32
   4  10   5 1173.00 119.855  14
   4 -10   6 54.3411 44.8932  28
  -4 -10  -6 39.5323 37.3406  21
   4 -10   6 13.0553 32.0388  46
   4 -10   6 77.5307 44.8446  48
   4 -10   6 12.9038 36.5652  32
   4 -10   6 33.7169 31.8484  33
   4  10   6-9.96734 29.9586  14
   4 -10   7 2527.53 171.328  28
   4 -10   7 2362.59 181.055  48
   4 -10   7 2223.66 175.882  46
  -4 -10  -7 2412.93 186.123  21
   4 -10   7 1783.78 150.801  33
   4  10   7 2155.84 152.675  14
   4 -10   8 2220.87 155.206  28
   4 -10   8 2290.89 170.265  48
   4 -10   8 2507.79 174.597  46
  -4 -10  -8 2392.71 179.997  21
   4  10   8 2597.29 174.626  43
   4 -10   8 2687.70 174.011  33
   4  10   8 2563.16 158.287  14
  -4 -10  -9 506.390 80.8852  21
   4 -10   9 506.675 72.4065  33
  -4 -10 -10 140.014 41.1588  21
   4 -10  10 117.170 35.9061  48
   4 -10  10 58.9922 31.3938  33
  -4 -10 -11 2037.08 128.142  21
  -4  11  10 151.054 36.4097  17
   4  11 -10 128.734 34.8357  56
   4 -11 -10 203.213 50.1365  50
   4 -11 -10 113.025 32.7429  28
  -4  11   9 229.635 49.4343  17
   4  11  -9 218.543 46.8864  56
   4 -11  -9 187.365 42.8819  28
   4 -11  -9 197.994 55.3735  50
   4  11  -8 1167.67 105.796  56
   4 -11  -8 1212.86 109.087  28
   4 -11  -8 855.132 112.515  50
   4  11  -7 1949.49 141.735  56
  -4 -11   7 1575.01 137.348  15
   4 -11  -7 1618.60 131.528  28
  -4 -11   7 1817.25 148.014  48
   4 -11  -7 1535.90 154.754  50
   4  11  -6 11722.8 407.370  56
  -4 -11   6 11662.6 431.438  15
   4 -11  -6 12498.5 424.901  28
   4 -11  -6 12104.9 470.680  50
   4  11  -5 408.705 71.4283  56
   4 -11  -5 478.576 82.2332  28
  -4 -11   5 559.734 93.1863  15
   4 -11  -5 343.286 79.4340  50
  -4 -11   4 10397.0 417.705  15
   4 -11  -4 9546.22 384.935  30
   4 -11  -4 10052.1 390.523  28
   4  11  -4 10703.3 399.236  57
  -4 -11   3 5582.54 298.549  15
   4 -11  -3 5489.18 287.933  30
   4 -11  -3 6192.93 292.553  28
   4  11  -3 6146.99 298.622  57
  -4 -11   2 26.5354 32.5672  15
   4 -11  -2 114.166 47.5550  30
   4 -11  -2 46.2122 38.3942  28
   4  11  -2 24.8450 32.9356  57
  -4 -11   1-13.1534 37.2701  15
   4 -11  -1 25.9780 41.1485  30
   4 -11  -1-23.1953 32.8620  28
   4  11  -1 12.7640 36.1669  57
  -4 -11   0 12.7649 31.3238  15
   4 -11   0-13.0669 29.2712  30
   4 -11   0 11.5309 36.5294  28
   4  11   0-25.6608 36.3551  57
   4 -11   1 477.391 88.2317  30
   4 -11   1 556.508 88.6941  28
   4  11   1 592.316 95.8379  57
   4  11   2 1145.72 119.185  14
   4 -11   2 1394.61 142.412  30
   4 -11   2 1055.12 129.439  31
   4 -11   2 1273.45 128.997  28
   4  11   2 1346.41 137.219  57
   4  11   3 7728.59 318.614  14
   4  11   3 7817.11 335.085  57
   4 -11   3 7128.87 329.144  30
   4 -11   3 7454.61 346.050  31
   4 -11   3 8143.97 333.808  28
   4 -11   4 4841.06 252.033  48
   4 -11   4 4704.30 260.323  31
   4  11   4 4686.40 235.507  14
   4 -11   4 4696.64 241.398  28
   4 -11   5 3066.53 196.895  48
   4 -11   5 2886.88 181.351  28
   4 -11   5 3044.56 198.105  31
   4  11   5 3049.64 180.178  14
  -4 -11  -6 1156.93 120.465  21
   4 -11   6 1570.08 128.223  28
   4  11   6 1383.16 115.501  14
   4 -11   6 1362.41 127.361  48
  -4 -11  -7 117.718 42.9327  21
   4 -11   7 155.261 44.0868  28
   4 -11   7 168.999 48.9575  48
   4  11   7 182.123 43.2706  14
   4 -11   8 1454.24 118.157  48
  -4 -11  -8 1369.70 119.257  21
   4 -11   9 761.344 77.6417  48
  -4 -11  -9 951.180 90.3736  21
   4  12  -8 2858.84 141.777  56
   4 -12  -8 2871.50 142.563  28
   4  12  -7 2509.09 138.950  56
  -4 -12   7 2174.11 137.992  15
   4 -12  -7 2655.03 145.269  28
  -4 -12   7 2274.40 144.437  48
   4  12  -6 20.7970 21.9687  56
  -4 -12   6 50.5131 31.5621  15
   4 -12  -6 37.6613 28.2394  28
  -4 -12   6 26.3146 24.8606  48
  -4 -12   5 207.335 50.9668  15
   4 -12  -5 180.222 45.8306  28
  -4 -12   4 304.954 65.5713  15
   4 -12  -4 356.596 61.3827  28
   4  12  -4 472.549 69.2044  57
  -4 -12   3 1573.29 138.764  15
   4 -12  -3 1468.05 128.363  30
   4 -12  -3 1393.86 121.095  28
   4  12  -3 1590.97 130.900  57
  -4 -12   2 97.5711 43.4899  15
   4 -12  -2 81.2560 39.4604  30
   4 -12  -2 120.361 42.5523  28
   4  12  -2 159.417 51.9045  57
  -4 -12   1 2378.81 173.195  15
   4 -12  -1 2270.47 166.711  30
   4 -12  -1 2562.84 166.656  28
   4  12  -1 2390.67 168.799  57
  -4 -12   0 104.315 44.3891  15
   4 -12   0 84.0543 39.4425  30
   4 -12   0 147.965 47.2886  28
   4  12   0 144.110 45.0011  57
   4  12   1 2314.39 152.271  14
   4 -12   1 2424.68 170.063  30
   4 -12   1 2263.24 154.951  28
   4  12   1 2190.10 160.649  57
   4  12   2 207.360 50.0368  14
   4 -12   2 243.538 55.3688  30
   4 -12   2 226.607 54.6925  28
   4  12   2 246.905 54.8153  57
   4  12   3 704.751 84.9114  57
   4 -12   3 676.301 82.8108  28
   4  12   3 717.802 83.1343  14
   4 -12   4 15.3185 23.0206  28
   4  12   4 14.6783 25.4706  14
   4 -12   5 2391.84 141.536  28
   4  12   5 2314.83 136.609  14
   4 -12   5 2678.36 153.387  48
   4 -12   6 625.411 68.2473  28
   4  12   6 549.572 62.1312  14
   4 -12   6 621.520 71.5069  48
   4 -12   7 79.3940 28.0755  48
   4 -13  -5 15.7700 17.4680  28
  -4 -13   5 12.2313 19.3762  15
  -4 -13   5 19.3524 21.4352  48
  -4 -13   4 1641.05 116.114  15
   4  13  -4 1691.99 106.556  57
  -4 -13   4 1786.35 110.804  30
   4 -13  -4 1847.98 111.953  28
  -4 -13   4 1647.11 120.390  48
   4  13  -3 88.7414 29.8080  57
  -4 -13   3 44.6572 26.9100  15
   4 -13  -3 73.7008 29.5314  28
  -4 -13   3 54.4947 29.2050  48
   4  13  -2-13.7503 23.8597  57
  -4 -13   2-15.3608 25.5194  15
   4 -13  -2 6.35805 21.1260  28
  -4 -13   2-8.02563 19.6949  48
   4  13  -1 480.722 60.7236  14
  -4 -13   1 587.919 73.6764  15
   4 -13  -1 527.086 65.1970  28
   4  13  -1 651.510 73.8511  57
   4  13   0 116.526 34.3013  14
   4 -13   0 165.086 40.3087  28
   4  13   0 135.923 37.3247  57
   4  13   1 423.656 56.7554  14
   4 -13   1 484.081 60.1568  28
   4  13   1 526.836 65.2537  57
   4  13   2 289.071 47.1784  14
  -4 -13  -2 260.298 46.6610  30
   4 -13   2 322.620 48.9722  28
   4  13   2 404.830 55.7561  57
   4  13   3 287.553 43.7785  14
   4 -13   3 241.491 41.3634  28
  -5   0  17 966.640 86.1164  18
  -5   0  16-17.6063 37.4169  18
  -5   0  15 1523.36 140.195  18
  -5   0  14 12.3303 34.9387  18
  -5   0  13 4481.63 264.610  18
   5   0 -13 4203.69 242.439  56
  -5   0  12 42.1070 48.7136  18
   5   0 -12 38.3205 36.2011  56
  -5   0  11 14.0903 37.3532  18
   5   0 -11 92.1296 45.6798  56
  -5   0  10 27.4801 45.6531  18
   5   0 -10 13.1743 34.9195  56
  -5   0   9 5959.30 306.843  18
   5   0  -9 5911.07 300.816  56
  -5   0   9 5310.28 292.770   3
   5   0  -9 5468.51 322.251  10
   5   0  -8 61.3240 42.5636  56
  -5   0   8 25.1687 35.6589   3
   5   0  -8-15.3834 30.8233  10
   5   0  -7 9597.68 381.148  56
  -5   0   7 9012.96 373.811   3
   5   0  -7 8221.95 392.749  10
   5   0  -6-21.9523 38.0922  56
  -5   0   6-22.2943 33.5032   3
   5   0  -6 41.4562 41.5319  10
   5   0  -5 77792.0 1689.63  56
   5   0  -5 73031.6 1733.48  10
  -5   0   5 78378.0 1691.10   3
   5   0  -4-12.2214 29.9901  10
   5   0  -4 9.77691 29.3836  41
   5   0  -4-10.1747 22.7925  57
   5   0  -3 11267.2 419.888  10
   5   0  -3 10300.3 381.587  41
   5   0  -3 11003.6 396.842  57
   5   0  -2 48.7914 35.2520  41
   5   0  -2 61.2754 35.4457  57
   5   0  -2 56.5680 29.9924  10
   5   0  -2-10.5526 25.9016  26
   5   0  -1 1454.36 130.146  57
   5   0  -1 1406.02 130.771  26
   5   0  -1 1507.84 128.843  41
   5   0   0 92.5743 37.1623  57
   5   0   0 21.3141 28.2582  26
   5   0   0 20.1799 26.7559  27
   5   0   0 68.8643 29.5775  41
   5   0   1 4164.89 227.553  57
   5   0   1 3743.44 217.983  27
   5   0   1 4012.66 226.408  26
   5   0   1 4095.83 220.499  41
   5   0   2-10.3683 31.1625  57
   5   0   2 22.1059 31.3202  26
   5   0   2 32.7763 34.6127  27
   5   0   2 39.9186 29.9943  41
   5   0   2 34.0572 39.3976  43
   5   0   3 48295.5 1177.56  27
   5   0   3 47695.4 1141.85  41
   5   0   3 49336.1 1194.49  43
   5   0   4 23.6267 33.4732  44
   5   0   4 13.0509 41.3446  43
   5   0   4 35.8233 33.8351  27
   5   0   4-22.7363 39.4510  32
   5   0   5 48677.3 1204.07  32
   5   0   5 48588.3 1240.47  43
   5   0   6 26.5273 35.1570  32
   5   0   6 14.6792 41.5949  43
   5   0   7 12276.6 488.885  32
   5   0   7 13476.8 520.803  43
   5   0   8 14.8082 46.9123  32
   5   0   9 19758.3 672.789  32
   5   0   9 20501.8 689.998  43
   5   0  10 15.0830 37.0129  32
   5   0  11 259.485 76.5687  32
   5   0  12-13.1230 34.7831  32
   5   0  13 9505.67 376.615  32
   5   0  13 9440.08 376.777  33
   5   0  14 9.19257 30.5434  33
   5   0  15 48.9865 28.9197  33
  -5   1  17 25.4246 26.2549  18
  -5  -1  17 6.37186 21.1721  18
  -5  -1  16 1848.98 137.740  18
  -5   1  16 1848.98 136.204  18
  -5  -1  15 32.3528 38.9546  18
  -5   1  15 10.5603 31.7395  18
  -5  -1  14 7364.66 341.182  18
  -5   1  14 7420.31 337.230  18
  -5  -1  13 244.823 72.2397  18
  -5   1  13 264.003 68.8594  18
   5   1 -13 189.224 56.9966  56
   5  -1 -13 296.851 68.4807  56
  -5  -1  12 99.6121 49.4102  18
  -5   1  12 41.2459 38.9906  18
   5   1 -12 140.023 52.6037  56
   5  -1 -12 102.609 46.3567  56
  -5   1  11 138.183 57.1621  18
   5   1 -11 91.8460 45.6411  56
   5  -1 -11 251.941 66.4928  56
  -5  -1  10 234.551 68.0078  15
  -5  -1  10 395.468 88.4979  18
  -5   1  10 473.400 92.0313  18
   5  -1 -10 172.558 55.0464  56
   5   1 -10 248.601 67.0166  56
  -5  -1   9 54.3294 43.0316  18
  -5   1   9 25.8404 36.6135  18
  -5  -1   9 54.3922 38.5339   3
  -5   1   9 25.7738 34.1611   3
   5   1  -9-12.7455 28.5563  56
   5  -1  -9 39.0396 31.9376  56
   5   1  -9 63.4274 38.9147  10
  -5  -1   9 26.3558 41.7505  15
  -5  -1   8 326.513 74.2684   3
  -5   1   8 392.655 77.0119   3
   5   1  -8 342.921 70.7481  56
   5  -1  -8 362.279 74.2929  56
   5   1  -8 336.993 81.4320  10
   5  -1  -8 245.767 72.4371  10
  -5  -1   8 326.460 75.4000  15
  -5  -1   7 7284.03 337.969   3
  -5   1   7 7418.12 329.495   3
   5  -1  -7 7862.15 339.876  56
   5   1  -7 7867.75 337.132  56
   5   1  -7 6921.81 354.494  10
   5  -1  -7 6402.65 340.972  10
  -5  -1   6 14587.1 507.776   3
  -5   1   6 16208.4 514.339   3
   5  -1  -6 15446.9 514.401  56
   5   1  -6 16037.2 518.202  56
   5   1  -6 13994.7 529.707  10
   5  -1  -6 14941.4 542.260  10
  -5  -1   5 1567.42 143.050   3
   5  -1  -5 1673.05 156.187  10
   5   1  -5 1741.36 159.703  10
   5  -1  -5 1498.30 135.500  56
   5   1  -5 1810.47 146.306  56
   5   1  -4 7324.02 311.960  57
   5  -1  -4 6820.40 302.321  57
   5   1  -4 6868.45 326.213  10
   5  -1  -4 7036.27 328.624  10
   5  -1  -4 7129.99 322.035  26
   5   1  -4 7592.03 307.491  41
   5  -1  -3 6276.65 289.411  57
   5   1  -3 6345.30 291.986  57
   5   1  -3 6587.25 312.250  10
   5  -1  -3 6685.70 308.214  10
   5  -1  -3 6893.94 310.425  26
   5   1  -3 6498.45 285.292  41
   5  -1  -3 7203.00 300.340  41
   5  -1  -2 13938.3 472.501  57
   5   1  -2 14366.4 478.937  57
   5   1  -2 14036.7 492.538  10
   5  -1  -2 14208.1 486.443  10
   5  -1  -2 15281.6 482.394  41
   5   1  -2 15424.8 478.601  41
   5  -1  -2 14241.3 488.859  26
   5  -1  -1 316.337 65.4537  44
   5   1  -1 267.838 58.3238  41
   5  -1  -1 444.788 72.6236  41
   5   1  -1 309.767 64.9377  57
   5  -1  -1 521.768 79.8909  57
   5   1  -1 442.069 73.1263  26
   5  -1  -1 384.442 73.2907  26
   5  -1  -1 298.731 63.1200  27
   5  -1   0 2809.18 189.979  44
   5  -1   0 3023.93 190.863  57
   5   1   0 2668.52 181.052  57
   5   1   0 2994.03 185.482  41
   5  -1   0 3143.67 190.399  41
   5   1   0 2811.90 185.779   6
   5  -1   0 2882.09 189.507  27
   5   1   0 2932.70 189.593  26
   5  -1   0 3048.57 197.488  26
   5  -1   1 2187.24 167.206  44
   5   1   1 2011.56 156.466  57
   5  -1   1 2266.36 165.653  57
   5  -1   1 1994.15 151.960  41
   5   1   1 2139.86 156.458  41
   5   1   1 2682.04 183.842   6
   5   1   1 1991.02 153.588  27
   5  -1   1 2062.42 162.906  27
   5   1   1 2017.88 159.026  26
   5  -1   1 2414.30 174.276  26
   5  -1   2 5326.54 275.549  44
   5   1   2 5539.19 268.111  57
   5  -1   2 6028.58 279.874  57
   5   1   2 5655.37 266.170  41
   5   1   2 5421.66 275.832  43
   5   1   2 5283.34 267.694  27
   5  -1   2 5606.74 278.798  27
   5  -1   2 5521.97 276.426  26
   5   1   2 5727.55 286.135   6
   5   1   3 1499.70 131.339  41
   5   1   3 1430.87 142.516  43
   5  -1   3 1404.20 147.374  43
   5  -1   3 1625.88 148.231  44
   5  -1   3 1484.46 142.723  27
   5  -1   3 1658.82 145.833  26
   5   1   3 1601.19 151.037   6
   5  -1   4 5053.11 268.277  44
   5   1   4 4562.67 267.503  43
   5  -1   4 4888.58 275.559  43
   5  -1   4 4570.21 254.837  32
   5  -1   4 4745.06 260.760  27
   5  -1   5 845.484 111.683  44
   5   1   5 876.300 123.364  43
   5  -1   5 848.022 121.252  43
   5   1   5 894.014 106.108  20
   5  -1   5 832.970 112.145  32
   5   1   5 939.927 119.059  32
   5  -1   5 959.034 117.525  27
   5   1   6 2230.06 192.586  43
   5  -1   6 1862.29 180.641  43
   5   1   6 2132.14 166.984  20
   5  -1   6 2202.14 185.024  32
   5   1   6 1884.70 170.262  32
   5   1   7 809.039 122.036  43
   5  -1   7 791.423 121.081  43
   5   1   7 527.853 89.2170  20
   5  -1   7 715.705 111.794  32
   5   1   7 703.345 110.788  32
   5   1   8 47261.1 1233.70  43
   5  -1   8 46566.8 1234.88  43
   5  -1   8 45843.3 1211.52  32
   5   1   8 47853.0 1222.21  32
   5   1   9 1291.96 157.214  43
   5  -1   9 973.881 135.253  32
   5   1   9 1030.34 136.389  32
   5   1  10 3640.72 252.997  43
   5  -1  10 4062.74 264.953  32
   5   1  10 3767.14 256.570  32
   5  -1  11 700.685 110.817  32
   5   1  11 720.416 115.318  32
   5  -1  12 1137.91 132.062  32
   5   1  12 1049.72 127.362  32
   5  -1  12 806.000 109.076  33
   5  -1  13 186.691 53.9907  32
   5   1  13 191.261 52.9614  32
   5  -1  13 142.378 51.5615  33
   5   1  14 115.671 40.9319  32
   5  -1  14 154.254 45.5257  33
   5   1  14 163.297 47.2970  33
   5  -1  15 171.863 39.6750  33
   5   1  15 151.070 40.8073  33
  -5  -2  17 982.325 83.9074  18
  -5   2  17 1162.95 90.3889  18
  -5   2  16 296.737 56.8740  18
  -5  -2  16 294.486 56.8071  18
  -5   2  15 305.134 67.7901  18
  -5  -2  15 264.414 60.1644  18
   5   2 -14-10.1715 28.8210  56
  -5  -2  14-12.3556 35.0096  18
  -5   2  14 11.7588 39.0694  18
   5   2 -13 1759.92 153.281  56
   5  -2 -13 1973.93 161.908  56
  -5  -2  13 1544.06 157.313  18
  -5   2  13 2073.60 174.939  18
   5   2 -12 12.5625 33.2985  56
   5  -2 -12 25.6462 31.4681  56
  -5  -2  12 14.4347 40.9019  18
  -5   2  12 27.0035 35.7878  18
   5   2 -11 221.481 63.9926  56
   5  -2 -11 160.537 55.3194  56
  -5  -2  11 44.0672 48.8748  18
  -5   2  11 204.849 67.0739  18
   5   2 -10 261.293 68.0802  56
   5  -2 -10 202.323 64.8793  56
  -5  -2  10 131.231 62.0535  18
  -5   2  10 120.618 53.7964  18
   5  -2  -9 9799.64 408.960  56
   5   2  -9 9721.13 400.274  56
  -5  -2   9 9851.16 419.020  18
  -5   2   9 9876.23 401.978  18
   5   2  -9 7795.78 396.024  10
  -5  -2   9 9191.03 402.544  15
  -5  -2   9 8883.54 393.806   5
  -5   2   9 8581.18 381.886   3
   5  -2  -8 23.6222 28.9864  52
  -5   2   8 60.7863 38.5161   3
   5   2  -8 12.3214 27.6045  56
   5  -2  -8 90.3333 48.3737  56
   5   2  -8 15.0748 33.7716  10
  -5  -2   8-13.4091 35.5434  15
  -5   2   7 19063.4 596.808   3
   5   2  -7 17869.5 630.155  10
   5  -2  -7 18351.4 637.328  10
  -5  -2   7 19466.1 632.267  15
   5   2  -7 19547.4 605.807  56
   5  -2  -6 2123.08 181.023  10
  -5  -2   6 1988.66 174.896  15
   5   2  -6 2135.69 182.488  10
   5  -2  -6 2309.39 175.301  56
   5   2  -6 1941.22 158.356  56
   5  -2  -6 2165.67 182.543  40
   5  -2  -5 32407.7 904.339  10
  -5  -2   5 34948.4 916.247  15
   5   2  -5 31339.7 900.028  10
   5  -2  -5 34279.4 887.326  56
   5   2  -5 33348.9 863.943  56
   5  -2  -5 34891.3 923.434  40
   5  -2  -4 5111.67 256.020  56
   5  -2  -4 5123.85 259.864  57
   5   2  -4 5415.12 263.127  57
  -5  -2   4 4996.86 270.439  15
   5   2  -4 4923.76 274.291  10
   5  -2  -4 4843.35 264.348  10
   5  -2  -4 4784.65 264.830  26
   5   2  -4 5544.83 259.560  41
   5  -2  -4 5423.20 281.004  40
   5   2  -3 63.0672 34.9308  57
   5  -2  -3 10.8291 24.2676  57
   5   2  -3 36.7147 27.4230  10
   5  -2  -3 33.6034 29.6963  10
  -5  -2   3 34.5641 39.9885  15
   5  -2  -3 35.6946 33.7203  26
   5   2  -3 91.4564 43.1956  41
   5  -2  -2 736.870 95.7856  57
   5   2  -2 855.901 102.604  57
  -5  -2   2 662.350 94.9954  15
   5  -2  -2 1027.85 117.358  26
   5  -2  -2 839.398 104.082  27
   5   2  -2 765.402 95.4094  41
   5   2  -1 382.388 70.0951  57
   5  -2  -1 347.014 67.2990  57
   5  -2  -1 322.261 68.5372  26
   5  -2  -1 353.403 69.4134  27
   5  -2  -1 474.214 78.4052  44
   5   2  -1 318.159 62.8948  41
   5   2   0 566.034 84.4827   6
   5  -2   0 543.259 84.0436  44
   5   2   0 713.113 92.1010  41
   5   2   0 427.653 74.2495  57
   5  -2   0 683.820 92.9222  57
   5  -2   0 740.360 99.4307  26
   5  -2   0 627.788 93.2629  27
   5  -2   1 2133.86 170.051  44
   5   2   1 2244.48 173.508   6
   5   2   1 2217.49 161.555  41
   5   2   1 1913.32 155.684  57
   5  -2   1 2117.33 162.344  57
   5  -2   1 2361.50 174.620  27
   5  -2   1 2347.87 173.294  26
   5  -2   2 1844.33 155.437  44
   5   2   2 1558.77 145.805   6
   5   2   2 1067.48 114.538  41
   5   2   2 1346.36 135.804  43
   5   2   2 1555.65 139.000  57
   5  -2   2 1625.45 140.255  57
   5  -2   2 1281.22 131.043  27
   5  -2   2 1442.88 137.236  26
   5   2   3 14657.7 514.335   6
   5  -2   3 13589.8 482.885  27
   5  -2   3 13594.7 474.882  26
   5  -2   3 13381.5 488.367  44
   5   2   3 13228.1 454.915  41
   5   2   3 13524.0 492.989  43
   5  -2   3 13210.4 493.831  43
   5  -2   3 14373.5 485.450  32
   5   2   3 13282.0 442.183  11
   5   2   4 1733.60 164.099   6
   5  -2   4 1995.08 166.877  27
   5  -2   4 1781.10 159.894  44
   5   2   4 1571.87 138.017  20
   5   2   4 1628.74 157.810  43
   5  -2   4 1623.52 159.507  43
   5  -2   4 1546.72 148.686  32
   5   2   4 1500.07 131.961  11
   5   2   5 2912.36 218.400   6
   5  -2   5 2996.16 209.661  27
   5  -2   5 2899.25 207.041  44
   5   2   5 2827.56 192.303  20
   5   2   5 3196.46 226.917  43
   5  -2   5 2899.72 219.249  43
   5  -2   5 2989.69 212.226  32
   5   2   5 3402.50 202.416  11
   5  -2   6 2522.69 192.051  27
   5   2   6 2210.85 171.902  20
   5   2   6 2429.06 178.141  11
   5   2   6 2657.28 208.881  43
   5  -2   6 2171.84 187.849  32
   5   2   6 2135.39 182.360  32
   5   2   6 2148.44 191.420   6
   5   2   7 8056.75 387.930  43
   5   2   7 8165.03 355.879  20
   5  -2   7 7912.78 375.961  32
   5   2   7 7280.14 361.907  32
   5   2   7 7381.79 334.743  11
   5  -2   8-15.1179 47.8928  32
   5   2   8 29.5975 49.1701  32
   5   2   8-12.7181 33.7093  20
   5   2   8-15.6214 54.2112  43
   5  -2   9 20002.3 680.275  32
   5   2   9 22198.1 704.017  32
   5  -2   9 21429.6 670.841  33
   5   2   9 19523.5 679.250  43
   5  -2   9 19329.3 674.576  42
   5   2  10 1257.55 147.433  32
   5  -2  10 971.161 131.037  32
   5  -2  10 1165.17 133.676  33
   5   2  10 944.568 128.628  43
   5  -2  10 908.685 128.940  42
   5  -2  11 3088.94 224.290  32
   5   2  11 3406.55 236.239  32
   5  -2  11 3080.11 216.934  33
   5  -2  11 3464.41 231.978  42
   5  -2  12 12.5351 28.0797  32
   5   2  12-12.9154 31.6929  32
   5  -2  12-12.1159 34.3306  33
   5  -2  13 2983.83 192.441  32
   5   2  13 3371.33 208.711  32
   5  -2  13 3248.54 201.447  33
   5   2  14 138.670 42.5983  32
   5  -2  14 113.193 40.9793  33
   5  -2  15 292.498 49.0071  33
   5   2  15 272.172 47.9902  33
  -5   3  16 167.424 45.8656  18
  -5  -3  16 195.439 46.4535  18
  -5   3  15 306.160 63.1568  18
  -5  -3  15 372.841 70.9362  18
  -5  -3  14 9160.35 380.996  18
  -5   3  14 9753.54 380.640  18
   5   3 -14 9093.50 350.808  56
  -5  -3  13 81.0538 52.4165  18
  -5   3  13 37.3097 41.3249  18
   5   3 -13 11.2712 27.6636  56
  -5  -3  12 3623.96 247.880  18
  -5   3  12 4249.91 254.740  18
   5  -3 -12 3645.70 232.369  56
   5   3 -12 3717.51 231.534  56
  -5  -3  11 478.969 95.4151  18
  -5   3  11 539.235 94.1544  18
   5   3 -11 543.544 93.1815  56
   5  -3 -11 766.492 111.584  56
  -5  -3  10 601.933 108.068  18
  -5   3  10 373.559 81.8384  18
   5   3 -10 563.406 96.9116  56
   5  -3 -10 565.243 97.1328  56
  -5  -3   9 14487.6 553.380  18
   5  -3  -9 15638.2 528.100  52
  -5  -3   9 15253.3 548.424  15
   5  -3  -9 15798.7 556.977  56
   5   3  -9 15391.2 537.134  56
   5  -3  -8 602.562 98.2895  56
   5   3  -8 676.630 102.584  56
   5  -3  -8 542.854 90.6658  52
  -5  -3   8 581.451 103.052  18
  -5  -3   8 442.826 88.3815  15
  -5  -3   8 602.172 94.9729   5
  -5   3   8 852.948 107.546   3
   5  -3  -7 2789.22 200.259  52
  -5  -3   7 2618.17 193.930   5
   5  -3  -7 3237.23 234.723  40
  -5  -3   7 3004.65 218.390  15
   5  -3  -7 2673.01 199.711  56
   5   3  -7 2795.65 197.059  56
   5  -3  -6 1436.16 154.522  40
   5  -3  -6 1608.72 147.434  52
  -5  -3   6 1222.84 142.187  15
   5   3  -6 1281.60 144.198  10
   5  -3  -6 1344.17 138.798  56
   5   3  -6 1370.53 133.785  56
   5   3  -5 423.270 83.2152  10
  -5  -3   5 457.658 91.1778  15
   5  -3  -5 561.449 88.9011  56
   5   3  -5 510.086 80.8514  56
   5  -3  -5 419.852 85.7310  40
  -5  -3   4 20730.9 664.231  15
   5   3  -4 20811.7 664.728  10
   5  -3  -4 21923.0 647.568  56
   5   3  -4 21804.6 643.014  57
   5  -3  -4 23302.8 665.160  57
   5   3  -4 23049.7 646.190  41
   5  -3  -4 20820.7 676.895  40
  -5  -3   3 292.749 69.2786  15
   5   3  -3 220.003 57.4459  57
   5  -3  -3 205.950 55.1633  57
   5   3  -3 244.532 56.5470  41
   5  -3  -3 335.217 74.9318  40
   5   3  -2 508.841 81.2845  57
   5  -3  -2 722.298 97.9636  57
   5   3  -2 473.101 77.5632  41
   5  -3  -2 502.399 88.4154  40
  -5  -3   2 527.228 89.1688  15
   5  -3  -2 754.902 104.936  26
   5  -3  -2 426.206 77.5027  27
   5  -3  -1 6992.26 320.584  44
   5   3  -1 7025.21 311.067  41
   5  -3  -1 7475.71 349.235  40
   5   3  -1 6935.19 317.361  57
   5  -3  -1 7234.70 322.407  57
   5  -3  -1 7000.56 325.190  26
   5  -3  -1 7132.39 326.538  27
   5  -3   0 2352.01 179.525  44
   5   3   0 2426.47 178.624   6
   5   3   0 1771.31 151.278  57
   5  -3   0 2405.75 176.644  57
   5  -3   0 1977.85 165.907  27
   5  -3   0 2165.31 172.734  26
   5   3   0 2061.31 161.001  41
   5  -3   0 2161.84 180.098  40
   5   3   1 757.301 105.388   6
   5   3   1 611.953 88.2855  41
   5  -3   1 544.865 92.6749  44
   5   3   1 609.474 90.4349  57
   5  -3   1 605.182 90.0346  57
   5  -3   1 587.016 90.2634  26
   5  -3   1 544.030 88.8734  27
   5  -3   2 851.660 105.128  57
   5   3   2 1008.89 116.593  57
   5  -3   2 1068.82 124.837  44
   5  -3   2 965.331 114.485  48
   5  -3   2 868.359 112.342  27
   5  -3   2 1000.37 116.699  26
   5   3   2 966.640 109.804  41
   5   3   2 1093.91 123.777  43
   5   3   2 960.603 105.881  11
   5   3   2 813.980 111.986   6
   5   3   3 4287.51 262.787   6
   5  -3   3 4408.54 254.845  27
   5  -3   3 4426.64 248.234  26
   5  -3   3 4705.50 266.530  44
   5  -3   3 4976.90 272.581  48
   5   3   3 4524.68 264.765  43
   5  -3   3 4479.61 256.369  32
   5   3   3 4006.52 224.923  11
   5   3   4 4621.41 277.273   6
   5  -3   4 4874.75 268.077  27
   5  -3   4 4581.88 270.803  48
   5   3   4 4126.83 234.070  20
   5  -3   4 4636.53 269.098  44
   5   3   4 4335.26 264.997  43
   5  -3   4 4466.74 262.402  32
   5   3   4 4836.88 249.630  11
   5   3   5 1668.03 168.055   6
   5  -3   5 1562.51 150.903  27
   5  -3   5 1705.85 166.840  48
   5   3   5 1445.42 139.275  20
   5  -3   5 1579.25 155.231  44
   5   3   5 1835.12 172.183  43
   5  -3   5 1853.07 174.535  42
   5  -3   5 1569.24 158.898  32
   5   3   5 1596.94 143.905  11
   5   3   6 2232.18 198.702   6
   5  -3   6 2200.52 180.866  27
   5  -3   6 2663.32 209.081  48
   5   3   6 2594.59 212.060  43
   5  -3   6 2240.49 199.032  42
  -5  -3  -6 2744.10 211.269  21
   5   3   6 2022.72 168.306  20
   5  -3   6 2935.50 217.058  32
   5   3   6 2471.45 182.722  11
   5  -3   7 10962.7 462.911  32
  -5  -3  -7 10809.2 449.541  21
   5   3   7 10982.8 429.470  20
   5  -3   7 10852.6 438.546  37
   5   3   7 11118.8 472.188  43
   5  -3   7 10888.6 474.061  42
   5  -3   8 19648.3 673.591  32
   5   3   8 21019.3 647.775  20
   5   3   8 19618.1 677.082  43
   5  -3   8 19700.8 682.514  42
   5  -3   9 8596.64 404.637  32
   5   3   9 8892.59 409.218  32
   5  -3   9 8554.68 382.608  33
   5   3   9 9170.43 388.639  20
   5   3   9 8411.80 399.967  43
   5  -3   9 8322.40 401.252  42
   5  -3  10 132.405 55.2385  32
   5   3  10 177.105 66.1997  32
   5  -3  10 199.849 61.2489  33
   5   3  10 230.982 66.3523  43
   5  -3  10 147.688 61.0871  42
   5  -3  11-27.1928 40.8625  32
   5   3  11 55.6027 44.0366  32
   5  -3  11 12.7354 33.7551  33
   5  -3  11-13.2842 29.7577  42
   5  -3  12 273.756 64.3794  32
   5   3  12 187.058 58.7808  32
   5  -3  12 313.833 69.0452  33
   5   3  13 31.5519 31.6151  32
   5  -3  13 40.1727 37.6510  33
   5   3  14 391.296 63.8153  32
   5  -3  14 534.263 71.1951  33
   5  -3  15 40.9922 22.7352  33
   5   3  15 46.6424 24.7933  33
  -5   4  16-6.75718 22.4515  18
  -5  -4  16 20.7574 22.9896  18
  -5  -4  15 2662.05 172.742  18
  -5   4  15 2989.32 175.284  18
   5   4 -14 346.171 62.2604  56
  -5   4  14 439.097 76.5437  18
  -5  -4  14 317.487 73.9222  18
   5   4 -13 32.3199 35.7965  56
  -5   4  13 11.8204 33.4947  18
  -5  -4  13 13.0392 36.9480  18
   5   4 -12 370.781 73.0835  56
   5  -4 -12 247.342 63.4028  56
  -5   4  12 305.912 71.3000  18
  -5  -4  12 257.169 71.7666  18
   5  -4 -11 5169.43 286.817  56
   5   4 -11 5524.62 289.060  56
  -5  -4  11 5148.36 304.683  18
   5  -4 -10 20392.1 661.111  56
   5   4 -10 20460.6 645.168  56
  -5  -4  10 19709.8 675.064  18
   5  -4  -9 24785.8 721.352  52
  -5  -4   9 23043.8 728.245  15
   5  -4  -9 23433.1 731.419  56
   5   4  -9 23780.4 716.889  56
  -5  -4   9 23191.8 750.518  18
   5  -4  -8 2868.91 205.610  52
  -5  -4   8 2517.68 208.709  18
  -5  -4   8 2932.99 220.351  15
   5  -4  -8 2629.63 205.921  56
   5   4  -8 2785.40 202.214  56
   5  -4  -7 677.485 103.588  52
  -5  -4   7 865.872 112.083   5
   5  -4  -7 822.634 125.065  40
  -5  -4   7 756.284 115.386  15
   5  -4  -7 976.395 122.476  56
   5   4  -7 932.946 118.311  56
   5  -4  -6 45089.7 1185.40  40
   5  -4  -6 44888.9 1120.76  52
  -5  -4   6 43430.9 1144.56  15
   5  -4  -6 43737.8 1127.61  56
   5   4  -6 44081.6 1100.45  56
   5  -4  -5 10563.7 454.189  40
   5  -4  -5 11027.7 421.492  52
  -5  -4   5 10586.1 439.984  15
   5  -4  -5 10256.0 413.199  56
   5   4  -5 9752.22 387.916  56
   5   4  -4 6822.85 309.973  41
   5  -4  -4 6733.66 347.849  40
   5  -4  -4 7385.65 329.026  52
  -5  -4   4 7029.86 341.093  15
   5  -4  -4 6257.08 308.763  56
   5   4  -4 6816.30 315.265  57
   5  -4  -4 7021.00 323.672  57
   5   4  -3 34.2866 30.3118  41
   5  -4  -3 44.9260 42.4466  40
   5  -4  -3 68.1085 34.1328  52
  -5  -4   3 181.990 58.2488  15
   5   4  -3 58.2979 35.0585  57
   5  -4  -3 48.8351 34.6107  57
   5   4  -2 16430.8 556.057  57
   5  -4  -2 17059.2 564.090  57
   5   4  -2 17508.5 558.421  41
   5  -4  -2 16833.9 605.270  40
   5  -4  -2 18420.5 559.414  52
  -5  -4   2 18268.1 587.548  15
   5  -4  -2 17216.3 580.831  26
   5  -4  -1 4795.90 266.060  57
   5   4  -1 4873.74 262.015  57
   5  -4  -1 4641.34 266.800  26
   5  -4  -1 4733.50 270.433  27
   5   4  -1 4724.69 255.793  41
   5  -4  -1 4582.60 262.645  44
   5  -4  -1 4486.71 279.514  40
   5   4   0 453.988 84.2226   6
   5   4   0 334.448 73.2720  57
   5  -4   0 500.366 85.9949  57
   5  -4   0 460.165 84.0020  26
   5  -4   0 540.339 93.3194  27
   5   4   0 549.838 88.1053  41
   5  -4   0 455.383 84.8906  44
   5  -4   0 410.880 86.1312  40
   5   4   1 7937.38 361.400   6
   5   4   1 7796.41 340.651  41
   5  -4   1 7227.67 349.026  44
   5  -4   1 6402.45 346.067  40
   5   4   1 7798.37 342.019  57
   5  -4   1 7356.78 338.483  57
   5  -4   1 7489.46 348.183  27
   5  -4   1 7643.27 340.061  26
   5   4   2 791.144 100.327  11
   5  -4   2 949.582 116.453  57
   5   4   2 589.299 92.9540  57
   5  -4   2 825.128 109.278  48
   5  -4   2 915.356 119.304  27
   5   4   2 809.307 106.793  41
   5  -4   2 844.757 115.165  44
   5  -4   2 818.597 109.545  32
   5   4   2 824.504 117.238   6
   5   4   3 6205.85 330.336   6
   5  -4   3 6409.62 322.268  48
   5  -4   3 5998.39 308.676  27
   5  -4   3 6666.99 333.088  44
   5  -4   3 6414.97 328.861  42
   5  -4   3 5664.68 303.442  32
   5   4   3 5496.65 279.188  11
   5   4   4 2128.18 190.314   6
   5  -4   4 1963.14 171.434  27
   5  -4   4 1921.64 176.103  48
   5  -4   4 2248.71 190.064  44
   5   4   4 1872.42 177.956  43
   5  -4   4 2266.51 196.042  42
   5  -4   4 2209.64 188.535  32
   5   4   4 1903.29 158.391  11
   5   4   5 5070.37 301.907   6
   5  -4   5 4976.76 276.375  27
   5  -4   5 4625.10 283.562  48
  -5  -4  -5 4939.75 294.700  21
   5   4   5 4938.11 265.728  20
   5  -4   5 4713.02 279.840  44
   5   4   5 4642.24 287.262  43
   5  -4   5 5445.39 311.504  42
   5  -4   5 5471.67 303.127  32
   5   4   5 4384.00 252.740  11
   5  -4   6 1953.75 178.468  44
   5   4   6 2008.92 188.242  43
   5  -4   6 2075.90 193.503  42
  -5  -4  -6 1904.73 179.687  21
   5   4   6 2188.15 175.598  20
   5  -4   6 1941.24 183.391  32
   5  -4   6 1883.01 181.204  48
   5   4   7 2604.92 218.292  43
   5  -4   7 2513.25 214.920  42
  -5  -4  -7 2318.32 200.622  21
   5   4   7 2303.52 184.794  20
   5  -4   7 2633.33 217.045  32
   5  -4   7 2694.86 219.331  48
   5   4   8 2988.36 231.892  43
   5  -4   8 2882.31 231.619  42
  -5  -4  -8 2557.84 208.842  21
   5   4   8 3259.74 220.127  20
   5  -4   8 3357.55 243.200  32
   5  -4   8 3360.75 243.344  48
   5  -4   9 1618.24 168.225  32
   5  -4   9 1334.63 144.590  33
   5   4   9 1455.61 146.064  20
   5   4   9 1596.30 164.789  43
   5  -4   9 1475.78 162.559  42
   5  -4  10 4225.05 268.709  32
   5   4  10 4904.40 284.720  32
   5  -4  10 4783.07 271.044  33
   5   4  10 4414.08 268.671  43
   5  -4  10 4988.39 291.168  42
   5  -4  11 683.113 103.373  32
   5  -4  11 850.009 109.640  33
   5   4  11 745.081 108.307  32
   5  -4  11 661.786 100.489  42
   5  -4  12 76.8009 39.6556  32
   5   4  12 70.4288 40.7604  32
   5  -4  12 87.0926 42.2637  33
   5   4  13 2946.85 182.476  32
   5  -4  13 2717.57 171.679  33
   5   4  14 66.0805 29.4521  32
   5  -4  14 79.3632 31.5334  33
  -5  -5  15 3312.41 183.277  18
  -5   5  15 3892.02 191.085  18
   5   5 -14 11038.0 376.882  56
  -5  -5  14 11141.5 407.533  18
   5   5 -13 588.303 84.8420  56
  -5   5  13 536.356 86.3053  18
  -5  -5  13 610.383 96.8835  18
   5  -5 -12 13109.7 478.711  51
   5   5 -12 12735.0 458.919  56
  -5  -5  12 12482.8 489.716  18
   5  -5 -11 150.277 51.2578  51
   5   5 -11 110.535 49.2664  56
  -5  -5  11 103.652 53.5319  18
   5  -5 -10 2244.88 178.245  52
   5  -5 -10 2336.25 191.767  56
   5   5 -10 2527.01 192.035  56
  -5  -5  10 2246.93 200.346  18
   5  -5  -9 10624.2 424.866  52
  -5  -5   9 10273.8 432.594  15
   5  -5  -9 9755.08 427.193  56
   5   5  -9 10647.7 425.037  56
  -5  -5   9 10028.8 448.791  18
   5  -5  -8 66.3850 39.9130  52
  -5  -5   8 116.363 54.5290  15
   5  -5  -8 14.3352 40.6293  56
   5   5  -8 51.5006 40.7981  56
  -5  -5   8 77.1790 55.7619  18
   5  -5  -7 2249.90 184.340  52
  -5  -5   7 2550.55 208.351  15
   5  -5  -7 2124.82 188.665  56
   5   5  -7 2715.24 195.654  56
   5  -5  -6 1707.44 181.124  40
   5  -5  -6 1917.65 167.785  52
  -5  -5   6 1606.69 164.731  15
   5  -5  -6 1491.49 154.099  56
   5   5  -6 1726.39 155.649  56
   5  -5  -5 11079.1 486.255  40
   5  -5  -5 11941.4 451.573  52
  -5  -5   5 10906.9 458.523  15
   5  -5  -5 11175.2 448.584  56
   5   5  -4 24419.2 710.380  41
  -5  -5   4 24486.4 746.098  36
   5  -5  -4 24113.0 787.213  40
   5  -5  -4 25228.2 723.835  52
  -5  -5   4 24804.8 756.195  15
   5  -5  -4 21681.8 699.093  56
   5   5  -4 24709.0 716.732  57
   5  -5  -4 23913.6 719.924  57
   5   5  -3 5554.97 282.641  41
  -5  -5   3 5096.55 293.300  36
   5  -5  -3 5037.57 311.054  40
   5  -5  -3 5353.90 276.040  52
  -5  -5   3 4959.16 286.877  15
   5   5  -3 4968.48 272.336  57
   5  -5  -3 5125.86 280.671  57
   5   5  -2 7877.77 353.225  57
   5  -5  -2 8370.93 368.179  57
   5   5  -2 8097.63 354.803  41
   5  -5  -2 7206.61 379.165  40
  -5  -5   2 7526.94 366.114  36
   5  -5  -2 7416.12 330.111  52
  -5  -5   2 8404.80 374.257  15
   5  -5  -2 7131.09 352.103  26
  -5  -5   1 320.260 77.3589  36
   5   5  -1 261.958 62.7185  41
   5  -5  -1 259.465 69.9686  44
   5  -5  -1 325.592 80.0810  40
   5   5  -1 355.465 74.3563  57
   5  -5  -1 222.688 61.7906  57
   5  -5  -1 373.294 78.0665  26
   5   5   0 6360.38 312.057  41
   5  -5   0 6273.27 323.200  44
  -5  -5   0 6496.46 336.263  36
   5  -5   0 5157.22 318.636  40
   5   5   0 6329.38 321.751   6
   5   5   0 6213.85 308.861  57
   5  -5   0 6040.97 307.491  57
   5  -5   0 5572.50 296.688  26
   5  -5   0 6163.53 319.398  27
   5  -5   1 8009.40 364.774  57
   5   5   1 8372.91 369.976  57
   5   5   1 8768.94 394.933   6
   5   5   1 8504.47 368.370  41
   5  -5   1 8369.20 386.014  44
  -5  -5  -1 8216.28 386.441  36
   5  -5   1 7932.82 367.173  32
   5  -5   1 8438.90 382.913  27
   5   5   2 1578.18 149.260  11
   5   5   2 1858.84 178.001   6
   5   5   2 1742.43 160.385  57
   5  -5   2 1849.60 163.749  57
   5  -5   2 1456.94 147.874  48
   5   5   2 1765.96 159.513  41
   5  -5   2 1782.79 173.662  44
  -5  -5  -2 1716.73 168.446  36
   5  -5   2 1610.16 161.985  42
   5  -5   2 1793.20 168.724  32
   5  -5   2 1907.77 170.654  27
   5   5   3 109.579 43.9780  11
   5   5   3 15.5150 31.0857   6
   5  -5   3 12.4677 33.0455  57
   5  -5   3-13.7127 33.6493  48
   5  -5   3-14.8394 33.2416  44
   5  -5   3-14.8705 36.4906  42
   5  -5   3-14.2548 31.9319  32
   5  -5   3 13.3878 35.4843  27
   5   5   4 208.060 71.8257   6
   5  -5   4 290.015 71.2407  27
   5  -5   4 274.910 76.8143  48
  -5  -5  -4 276.445 75.4904  21
   5  -5   4 119.102 53.9383  44
   5  -5   4 201.988 66.1714  42
   5  -5   4 280.874 75.6295  32
   5   5   4 257.748 64.0280  11
   5  -5   5 14.8127 36.3735  44
   5  -5   5 80.2536 45.4996  42
  -5  -5  -5 108.706 58.2255  21
   5   5   5 99.9537 46.8521  20
   5  -5   5 60.9780 45.8352  32
   5  -5   5 135.829 52.3915  48
   5  -5   6 3198.95 240.984  48
  -5  -5  -6 3587.98 250.396  21
   5   5   6 3088.81 213.777  20
   5  -5   6 3100.76 226.756  44
   5   5   6 3247.07 242.503  43
   5  -5   6 3387.23 248.918  42
   5  -5   6 3003.00 231.675  32
   5  -5   6 2775.41 202.157  28
   5  -5   7 25457.5 788.593  48
  -5  -5  -7 25420.2 784.646  21
   5   5   7 24016.7 726.503  20
   5   5   7 24705.2 784.795  43
   5  -5   7 25516.1 801.783  42
   5  -5   7 24410.6 780.443  32
   5  -5   7 23439.3 722.684  28
   5   5   8 1328.85 154.471  43
   5  -5   8 1359.32 157.305  42
  -5  -5  -8 1329.10 152.909  21
   5   5   8 1376.36 143.600  20
   5  -5   8 1214.91 147.456  32
   5  -5   8 1477.34 160.661  48
   5   5   9 3986.77 257.227  43
   5  -5   9 3903.45 260.207  42
  -5  -5  -9 3646.36 241.645  21
   5   5   9 3850.20 234.776  20
   5  -5   9 3493.41 245.116  48
   5  -5   9 3687.01 249.728  32
   5  -5   9 3594.85 231.397  33
   5  -5  10 635.320 101.748  32
   5  -5  10 588.492 92.3654  33
   5   5  10 499.520 89.7821  43
   5  -5  10 343.767 77.2410  42
   5  -5  11 177.632 54.4676  32
   5   5  11 173.454 52.7650  32
   5  -5  11 191.552 53.0510  33
   5   5  12 10.6963 28.3511  32
   5  -5  12 9.85999 24.1960  33
   5   5  13 17.2536 27.3301  32
   5  -5  13 8.10053 24.3462  33
   5   5  14 12.4419 21.5892  32
   5  -5  14 6.05798 18.2072  33
  -5  -6  15 4506.89 198.419  18
  -5   6  15 4998.33 202.583  18
   5   6 -14 549.872 68.8386  56
  -5   6  14 514.256 72.9121  18
  -5  -6  14 561.972 79.5551  18
   5   6 -13 97.9215 38.9618  56
  -5   6  13 253.948 61.1627  18
  -5  -6  13 142.397 50.3551  18
   5  -6 -12 136.008 49.5639  51
   5   6 -12 145.528 48.9163  56
  -5  -6  12 152.064 53.9250  18
   5  -6 -11 2470.56 192.528  51
   5   6 -11 2669.27 187.368  56
  -5  -6  11 2348.02 196.080  18
   5  -6 -10 3100.20 223.361  51
   5   6 -10 3034.57 207.896  56
  -5  -6  10 2825.02 221.493  18
   5  -6  -9 2783.07 217.594  51
  -5  -6   9 2308.32 191.192  15
   5   6  -9 2817.80 203.913  56
  -5  -6   9 2427.94 211.092  18
   5  -6  -8 147.400 57.1102  52
  -5  -6   8 218.037 66.8648  15
   5   6  -8 282.628 68.2315  56
  -5  -6   8 188.452 65.0044  18
   5  -6  -7 3089.12 218.670  52
   5  -6  -7 3554.21 248.034  51
  -5  -6   7 3155.92 233.800  15
   5   6  -7 2791.04 203.302  56
  -5  -6   7 2884.20 227.940  18
   5  -6  -6 3605.97 236.259  52
   5   6  -6 3651.21 229.760  56
  -5  -6   6 3433.16 246.719  15
  -5  -6   5 10621.3 460.588  15
   5  -6  -5 11517.2 451.447  52
   5  -6  -5 11666.5 467.265  51
   5   6  -4 5085.41 277.996  41
   5  -6  -4 5015.33 322.698  40
  -5  -6   4 4670.01 284.472  36
   5  -6  -4 5132.03 279.427  52
   5  -6  -4 5068.94 287.953  51
  -5  -6   4 4868.08 294.327  15
   5   6  -4 4965.89 277.083  57
   5   6  -3 103.840 41.1853  41
  -5  -6   3 89.9128 47.5297  36
   5  -6  -3 106.616 53.4541  40
   5  -6  -3 199.946 58.7652  52
  -5  -6   3 205.696 67.4903  15
   5   6  -3 105.487 49.4799  57
   5  -6  -3 138.116 53.6382  57
   5   6  -2 683.581 105.672  57
  -5  -6   2 754.984 113.112  15
   5   6  -2 763.148 107.060  41
  -5  -6   2 714.695 115.740  36
   5  -6  -2 479.494 101.473  40
   5  -6  -2 611.583 103.562  26
   5   6  -1 4161.39 258.365  41
   5  -6  -1 4326.59 272.439  44
   5  -6  -1 4444.36 301.271  40
  -5  -6   1 4705.50 286.978  36
   5   6  -1 4239.06 258.844  57
   5  -6  -1 4178.11 263.273  57
   5  -6  -1 4399.08 265.204  26
   5   6   0 27077.5 793.314  57
   5  -6   0 26694.6 793.075  57
   5   6   0 26207.6 806.505   6
   5   6   0 27213.3 787.774  41
   5  -6   0 26412.3 809.533  44
   5  -6   0 24924.8 836.045  40
  -5  -6   0 26847.5 820.453  36
   5  -6   0 25956.9 785.675  32
   5  -6   0 27843.3 814.053  27
   5   6   1 13.6304 33.4484  57
   5  -6   1 13.6896 27.4293  57
  -5  -6  -1 14.6762 32.8768  21
   5   6   1-15.3777 30.8116   6
   5   6   1 13.4344 26.9182  41
  -5  -6  -1 76.3162 45.8724  36
   5  -6   1 30.7741 40.7840  44
   5  -6   1 28.4663 37.7257  32
   5  -6   1 28.5621 37.8526  27
   5   6   2 64.1033 33.9973  11
   5   6   2 127.585 59.7887   6
   5   6   2 27.1198 35.9557  57
  -5  -6  -2 105.945 54.6781  21
   5   6   2 26.8456 35.5925  41
  -5  -6  -2 90.2681 52.2203  36
   5  -6   2 46.7788 41.3423  44
   5  -6   2 44.6191 36.5118  42
   5  -6   2 44.1443 41.7075  32
   5  -6   2 84.0543 44.3923  27
   5   6   3 5260.58 290.016  57
   5  -6   3 5738.11 308.135  48
  -5  -6  -3 5240.76 308.612  21
   5  -6   3 5249.16 313.920  44
   5  -6   3 5206.03 309.635  42
   5  -6   3 5149.10 302.143  32
   5  -6   3 4878.75 270.439  28
   5  -6   3 5202.16 292.080  27
   5  -6   4 4294.98 271.094  48
  -5  -6  -4 4334.69 280.233  21
   5  -6   4 4016.94 269.991  44
   5  -6   4 4097.12 276.513  42
   5  -6   4 3549.48 251.670  32
   5  -6   4 3847.18 239.047  28
   5  -6   5 183.808 66.9327  48
  -5  -6  -5 79.3569 50.3411  21
   5   6   5 127.643 55.7933  20
   5  -6   5 76.5709 43.4638  44
   5  -6   5 180.398 65.7637  42
   5  -6   5 157.332 59.0262  32
   5  -6   5 254.100 67.3949  28
   5  -6   6 140.169 60.4335  48
  -5  -6  -6 15.7659 38.6977  21
   5   6   6 25.4928 42.3601  20
   5  -6   6 29.5204 46.7679  44
   5   6   6 32.0315 42.4588  43
   5  -6   6 98.8059 52.1761  42
   5  -6   6 31.5260 41.7891  32
   5  -6   6 102.560 57.4423  28
   5  -6   7 77.3702 51.5192  48
  -5  -6  -7 184.632 70.7110  21
   5   6   7 238.346 64.1642  20
   5   6   7 187.871 62.8226  43
   5  -6   7 307.603 81.1603  42
   5  -6   7 217.082 72.9338  32
   5  -6   7 152.841 59.9386  28
   5  -6   8 1764.03 173.549  48
  -5  -6  -8 1646.39 168.188  21
   5   6   8 1608.52 151.110  20
   5   6   8 1504.57 162.331  43
   5  -6   8 1580.60 168.627  42
   5  -6   8 1859.99 177.839  32
   5  -6   8 1812.87 160.373  28
   5   6   9 834.148 115.653  43
  -5  -6  -9 856.658 118.197  21
   5   6   9 807.068 106.729  20
   5  -6   9 829.414 114.403  32
   5  -6   9 841.998 109.547  33
   5  -6   9 850.072 117.821  48
   5   6  10 5897.74 291.549  43
   5  -6  10 5999.74 300.100  32
   5  -6  10 6115.43 287.819  33
  -5  -6 -10 5697.74 289.841  21
   5  -6  10 5116.50 276.156  46
   5  -6  11 40.2490 30.2412  33
   5   6  11-22.2078 27.2480  32
   5  -6  11 9.93857 24.3884  46
   5   6  12 717.191 90.3234  32
   5  -6  12 613.864 78.7611  33
   5   6  13 2306.24 142.237  32
   5  -6  13 2193.79 132.422  33
  -5  -7  14 956.006 90.7654  18
  -5   7  14 1081.73 91.1072  18
   5   7 -14 896.883 76.8263  56
  -5   7  13 617.820 78.9126  18
  -5  -7  13 490.582 76.5448  18
   5   7 -13 509.292 67.8357  56
  -5  -7  12 1640.30 145.296  18
   5   7 -12 1494.23 127.266  56
   5  -7 -12 1664.30 138.592  51
  -5  -7  11 1197.32 135.825  18
   5   7 -11 1345.52 128.794  56
   5  -7 -11 1211.16 129.512  51
  -5  -7  10 5191.78 294.077  18
   5   7 -10 5372.30 273.204  56
   5  -7 -10 5009.66 282.597  51
  -5  -7   9 965.908 130.117  18
   5   7  -9 891.031 115.149  56
  -5  -7   9 1022.82 125.643  15
   5  -7  -9 934.615 124.917  51
  -5  -7   8 4109.57 268.243  18
   5   7  -8 4150.04 245.472  56
  -5  -7   8 3943.71 255.214  15
   5  -7  -8 3699.37 251.786  51
  -5  -7   7 61.7843 46.4223  18
   5  -7  -7 14.9906 36.7865  51
   5   7  -7-12.4900 30.6505  56
  -5  -7   7 44.4685 46.9590  15
   5  -7  -6 253.903 70.2600  51
  -5  -7   6 198.707 70.2517  15
   5   7  -6 135.650 51.0478  56
  -5  -7   5 14827.3 556.749  15
  -5  -7   5 14304.5 513.284   9
   5  -7  -5 13383.7 507.122  52
   5  -7  -5 14703.6 543.053  51
  -5  -7   4 2749.05 220.169  15
   5  -7  -4 2764.33 220.157  45
   5  -7  -4 2600.78 199.590  52
   5  -7  -4 2952.41 217.748  51
   5   7  -4 3161.40 218.936  57
  -5  -7   3 4475.68 284.881  15
   5  -7  -3 4779.14 297.700  45
   5  -7  -3 4501.80 259.976  52
   5   7  -3 4615.19 273.481  57
   5  -7  -2 400.492 91.0202  45
   5   7  -2 307.955 75.8008  57
  -5  -7   2 357.271 88.4698  15
   5  -7  -2 370.555 84.7220  26
   5  -7  -1 2895.60 230.195  44
   5   7  -1 2876.82 216.723  57
  -5  -7   1 3216.88 231.808  15
   5  -7  -1 3373.22 247.980  45
   5   7   0 313.642 75.7781  57
   5  -7   0 363.213 85.3761  44
   5  -7   0 271.386 76.8991  45
   5  -7   0 322.576 77.9252  32
   5  -7   0 287.143 72.0620  28
   5  -7   0 268.409 70.2880  27
   5   7   1 398.585 85.7932  57
   5  -7   1 377.365 86.5030  45
   5  -7   1 241.194 75.8145  44
   5  -7   1 452.411 90.8607  32
   5  -7   1 302.203 71.6321  28
   5  -7   1 320.191 78.7664  27
   5   7   2 421.219 84.6886  57
   5  -7   2 433.679 87.1766  46
   5  -7   2 382.945 84.3443  45
  -5  -7  -2 348.843 86.2404  21
   5  -7   2 421.414 92.1220  44
   5  -7   2 308.646 79.1451  32
   5  -7   2 292.212 70.0677  28
   5  -7   2 535.798 97.0938  27
   5   7   3 328.403 72.6958  57
   5  -7   3 191.508 62.7971  45
   5  -7   3 359.295 82.2857  46
   5  -7   3 227.530 71.3934  48
  -5  -7  -3 295.288 81.0439  21
   5  -7   3 194.462 69.0443  44
   5  -7   3 345.132 84.7700  32
   5  -7   3 230.665 66.8804  28
   5  -7   4 596.342 105.750  46
   5  -7   4 605.610 105.370  48
  -5  -7  -4 724.442 119.760  21
   5  -7   4 700.912 116.842  44
   5  -7   4 712.154 118.232  32
   5  -7   4 720.372 108.533  28
   5  -7   5 3738.92 256.322  48
   5  -7   5 3151.01 235.217  46
  -5  -7  -5 3670.16 257.127  21
   5   7   5 3479.34 226.234  20
   5  -7   5 3426.39 246.031  44
   5  -7   5 3688.00 257.263  32
   5  -7   5 3251.92 220.709  28
   5  -7   6 30.3072 45.5687  46
   5  -7   6 120.845 56.6428  48
  -5  -7  -6 155.061 64.0667  21
   5   7   6 61.8070 41.1010  20
   5  -7   6 131.501 54.7902  44
   5  -7   6 77.2730 51.3724  32
   5  -7   6 76.0988 49.2341  28
   5  -7   7 5929.47 324.441  48
   5  -7   7 5569.22 310.960  46
  -5  -7  -7 6236.81 331.904  21
   5   7   7 5494.63 283.076  20
   5   7   7 6055.05 327.709  43
   5  -7   7 5026.81 299.893  32
   5  -7   7 5873.27 297.953  28
   5  -7   8 13.6163 30.5019  46
   5  -7   8 13.9694 46.4144  48
  -5  -7  -8 14.0551 34.4899  21
   5   7   8 11.1270 29.4924  20
   5   7   8 55.4463 41.6595  43
   5  -7   8-13.8290 43.8097  32
   5  -7   8 35.1918 42.3714  28
   5   7   9 4035.95 242.766  43
   5  -7   9 4515.68 256.279  32
   5  -7   9 4020.17 228.468  33
[truncated: 102,960 more chars]
