# Supplementary material for: Bis(8-hy­droxy­quinolinium) naphthalene-1,5-di­sulfonate tetra­hydrate
Source: IUCrdata. 2024 Jun 18;9(Pt 6):x240570. doi: 10.1107/S2414314624005704 (PMC11223680; doi:10.1107/S2414314624005704)
Supplement: Supplementary file 2 [file x-09-x240570-Isup2.hkl]

data_I                                                                          
_shelx_title ' exp_733_y2_znast_y3_a.res in P2(1)/n'                            
_shelx_refln_list_code          4                                               
_shelx_F_calc_maximum      229.65                                               
_exptl_crystal_F_000       680.00                                               
_reflns_d_resolution_high  0.8134                                               
                                                                                
loop_                                                                           
 _space_group_symop_operation_xyz                                               
 'x, y, z'                                                                      
 '-x+1/2, y+1/2, -z+1/2'                                                        
 '-x, -y, -z'                                                                   
 'x-1/2, -y-1/2, z-1/2'                                                         
                                                                                
_cell_length_a     7.5586                                                       
_cell_length_b    12.1667                                                       
_cell_length_c    16.0047                                                       
_cell_angle_alpha  90.000                                                       
_cell_angle_beta   94.715                                                       
_cell_angle_gamma  90.000                                                       
                                                                                
_shelx_F_squared_multiplier     1.000                                           
                                                                                
loop_                                                                           
 _refln_index_h                                                                 
 _refln_index_k                                                                 
 _refln_index_l                                                                 
 _refln_F_squared_calc                                                          
 _refln_F_squared_meas                                                          
 _refln_F_squared_sigma                                                         
 _refln_observed_status                                                         
   2   0   0      14596.50      14295.66       109.04 o                         
   4   0   0       2260.82       2613.81        39.67 o                         
   6   0   0        261.71        259.38         7.37 o                         
   8   0   0         29.70         29.74         2.96 o                         
   1   1   0       2652.60       2581.59        27.33 o                         
   2   1   0         88.38        109.08         1.29 o                         
   3   1   0        217.29        293.31         8.89 o                         
   4   1   0        711.14        744.99        14.35 o                         
   5   1   0        126.28        116.33         2.50 o                         
   6   1   0          1.25          1.64         0.60 o                         
   7   1   0        233.53        239.35         5.74 o                         
   8   1   0          6.44          7.50         1.12 o                         
   9   1   0         19.96         18.28         1.24 o                         
   0   2   0      25763.60      25082.94       192.19 o                         
   1   2   0        421.09        406.21         4.08 o                         
   2   2   0       1288.23       1302.41        12.49 o                         
   3   2   0        183.59        190.05         3.68 o                         
   4   2   0       1244.19       1174.76        20.60 o                         
   5   2   0         28.60         24.44         1.42 o                         
   6   2   0          0.00          0.55         0.54 o                         
   7   2   0        118.71        117.61         3.60 o                         
   8   2   0         57.97         66.12         2.99 o                         
   9   2   0         31.44         27.74         1.33 o                         
   1   3   0       9089.74       9038.90        49.14 o                         
   2   3   0        674.31        768.47         7.08 o                         
   3   3   0        165.92        225.12         4.34 o                         
   4   3   0        203.06        228.64         5.93 o                         
   5   3   0         89.47         86.04         2.59 o                         
   6   3   0         61.13         56.02         2.43 o                         
   7   3   0        121.29        132.52         4.22 o                         
   8   3   0          9.60          8.01         1.09 o                         
   9   3   0         17.50         16.87         0.98 o                         
   0   4   0       5319.48       5106.04        56.99 o                         
   1   4   0         15.89         23.78         0.86 o                         
   2   4   0       1004.79       1103.03         9.84 o                         
   3   4   0       2094.94       2128.99        27.30 o                         
   4   4   0         45.62         31.22         2.71 o                         
   5   4   0         18.42         18.50         1.19 o                         
   6   4   0        128.46        122.00         4.01 o                         
   7   4   0         11.79         10.82         1.26 o                         
   8   4   0        159.27        169.77         3.82 o                         
   1   5   0        555.76        606.22         7.29 o                         
   2   5   0         57.12         49.45         2.31 o                         
   3   5   0        365.01        329.47         6.34 o                         
   4   5   0         10.11         10.20         0.78 o                         
   5   5   0        235.76        241.92         4.40 o                         
   6   5   0          0.51          1.38         0.76 o                         
   7   5   0          3.25          2.02         0.68 o                         
   8   5   0         15.07         11.68         1.00 o                         
   0   6   0          4.68          3.25         0.98 o                         
   1   6   0          3.90         11.40         1.14 o                         
   2   6   0        886.34        939.21        12.51 o                         
   3   6   0       1546.76       1708.15        29.67 o                         
   4   6   0        380.40        393.73         5.05 o                         
   5   6   0       1061.68       1062.09        10.71 o                         
   6   6   0          2.11          1.44         0.73 o                         
   7   6   0         32.19         29.67         1.75 o                         
   8   6   0         45.90         54.65         1.87 o                         
   1   7   0        354.82        372.87         6.48 o                         
   2   7   0        340.44        362.76         8.00 o                         
   3   7   0         63.42         77.05         2.04 o                         
   4   7   0         92.21         85.11         2.19 o                         
   5   7   0         10.70         12.09         1.23 o                         
   6   7   0         78.44         76.45         3.59 o                         
   7   7   0          0.12          0.54         0.57 o                         
   8   7   0          1.29          1.29         0.38 o                         
   0   8   0        267.01        264.92         5.44 o                         
   1   8   0        167.98        150.44         2.91 o                         
   2   8   0          0.02          0.77         0.38 o                         
   3   8   0       1176.58       1209.58        10.30 o                         
   4   8   0        213.53        222.49         3.72 o                         
   5   8   0        368.29        378.96         6.36 o                         
   6   8   0         74.78         70.21         2.94 o                         
   7   8   0         27.66         24.36         1.35 o                         
   1   9   0        116.92        129.57         3.05 o                         
   2   9   0        239.09        246.61         5.40 o                         
   3   9   0        390.84        379.82         5.26 o                         
   4   9   0        130.13        123.71         3.25 o                         
   5   9   0         22.97         22.86         1.71 o                         
   6   9   0        158.97        163.64         4.67 o                         
   7   9   0          0.33          0.28         0.37 o                         
   0  10   0        313.19        291.41        19.41 o                         
   1  10   0         40.91         36.47         2.32 o                         
   2  10   0       1133.53       1189.63        17.08 o                         
   3  10   0        803.20        859.84        12.38 o                         
   4  10   0         10.67          8.95         0.99 o                         
   5  10   0        615.56        642.46        10.84 o                         
   6  10   0          3.06          3.27         0.72 o                         
   1  11   0         69.26         68.73         3.84 o                         
   2  11   0        107.06        118.19         4.39 o                         
   3  11   0         77.40         74.67         3.45 o                         
   4  11   0          0.44         -0.14         0.65 o                         
   5  11   0          0.04          0.39         0.87 o                         
   6  11   0        108.45        106.69         3.23 o                         
   0  12   0         23.40         23.95         3.36 o                         
   1  12   0        214.20        220.99         7.70 o                         
   2  12   0          0.68          1.22         0.80 o                         
   3  12   0         47.63         48.57         2.32 o                         
   4  12   0          3.40          4.74         0.87 o                         
   5  12   0         50.74         50.42         2.88 o                         
   1  13   0          8.01          6.29         1.28 o                         
   2  13   0         25.74         31.95         5.66 o                         
   3  13   0         49.95         59.91         2.52 o                         
   4  13   0          7.12          5.54         0.85 o                         
   0  14   0         10.18         17.59         2.82 o                         
   1  14   0         77.48         87.91         4.26 o                         
   2  14   0          7.27          7.70         0.88 o                         
   3  14   0          4.75          5.13         0.66 o                         
  -9   0   1        195.96        184.75        10.15 o                         
  -7   0   1        480.53        478.11        13.49 o                         
  -5   0   1         64.02         57.94         2.98 o                         
  -3   0   1        854.34        794.92         8.62 o                         
  -1   0   1       2368.90       2130.76        24.33 o                         
   1   0   1       7480.94       7472.60        57.13 o                         
   3   0   1        375.09        335.96         7.55 o                         
   5   0   1        193.09        159.33         4.43 o                         
   7   0   1         41.20         32.04         3.73 o                         
   9   0   1         16.38         16.27         1.94 o                         
  -9   1   1          0.01          0.37         0.49 o                         
  -8   1   1          3.60          3.34         0.80 o                         
  -7   1   1        101.07         96.96         3.56 o                         
  -6   1   1        321.26        307.66         7.29 o                         
  -5   1   1         13.33         14.95         1.13 o                         
  -4   1   1          8.61          8.45         1.06 o                         
  -3   1   1        122.94        133.83         2.59 o                         
  -2   1   1       3219.50       2972.64        22.17 o                         
  -1   1   1       1001.06        911.83         6.20 o                         
   0   1   1        181.63        154.15         1.41 o                         
   1   1   1        142.08        116.94         1.32 o                         
   2   1   1      26017.25      25637.00       159.50 o                         
   3   1   1       1480.98       1502.86        14.88 o                         
   4   1   1         25.28         16.59         1.44 o                         
   5   1   1         88.75         86.40         2.23 o                         
   6   1   1        264.18        258.79         5.30 o                         
   7   1   1         92.56         97.55         3.58 o                         
   8   1   1         33.07         35.87         2.26 o                         
   9   1   1          8.88          9.99         0.85 o                         
  -9   2   1         96.24         96.06         2.98 o                         
  -8   2   1          0.21         -0.09         0.59 o                         
  -7   2   1        121.95        125.39         4.06 o                         
  -6   2   1         62.80         58.10         2.42 o                         
  -5   2   1         14.03         14.58         1.12 o                         
  -4   2   1        384.89        407.96         6.21 o                         
  -3   2   1        192.14        171.90         3.12 o                         
  -2   2   1          8.12          7.55         0.76 o                         
  -1   2   1        256.15        250.66         2.33 o                         
   0   2   1       1479.62       1398.64         9.82 o                         
   1   2   1       7210.99       7105.56        50.77 o                         
   2   2   1        127.78        118.82         2.00 o                         
   3   2   1        425.61        437.91         6.67 o                         
   4   2   1        251.92        266.42         6.28 o                         
   5   2   1         95.62         87.07         2.51 o                         
   6   2   1          2.18          1.59         0.62 o                         
   7   2   1          0.38          2.03         0.99 o                         
   8   2   1          0.56          0.01         0.62 o                         
   9   2   1         46.51         49.41         2.89 o                         
  -9   3   1          0.59          0.82         0.43 o                         
  -8   3   1          0.07          0.45         0.58 o                         
  -7   3   1         39.20         38.78         2.29 o                         
  -6   3   1        666.25        646.80         9.31 o                         
  -5   3   1        278.34        282.78         4.87 o                         
  -4   3   1          3.51          3.50         0.82 o                         
  -3   3   1       1519.00       1644.57        18.42 o                         
  -2   3   1       4000.14       3733.74        36.17 o                         
  -1   3   1         14.29         16.61         0.46 o                         
   0   3   1       9097.41       8864.82        48.19 o                         
   1   3   1      10120.82      10023.19        71.66 o                         
   2   3   1        117.61        108.87         2.20 o                         
   3   3   1         71.95         78.39         2.42 o                         
   4   3   1        302.20        364.25         7.93 o                         
   5   3   1         28.27         24.20         1.38 o                         
   6   3   1        383.45        374.91         6.19 o                         
   7   3   1        125.60        116.99         4.77 o                         
   8   3   1         22.86         18.29         1.58 o                         
   9   3   1          0.58          1.18         0.78 o                         
  -8   4   1         78.40         80.99         3.10 o                         
  -7   4   1         49.13         56.40         2.71 o                         
  -6   4   1         51.64         52.86         2.40 o                         
  -5   4   1        200.75        186.81         4.00 o                         
  -4   4   1       1019.58       1085.40        22.51 o                         
  -3   4   1         24.18         23.07         2.03 o                         
  -2   4   1          9.06         10.23         1.18 o                         
  -1   4   1       2021.99       2228.26        14.38 o                         
   0   4   1       3345.77       3307.13        24.66 o                         
   1   4   1        533.66        470.49         4.81 o                         
   2   4   1          5.47         11.15         0.73 o                         
   3   4   1        209.46        237.06         4.34 o                         
   4   4   1         61.43         63.40         3.40 o                         
   5   4   1        312.41        297.70         5.10 o                         
   6   4   1        350.01        335.15         6.97 o                         
   7   4   1         94.85         92.63         3.45 o                         
   8   4   1          3.35          4.48         0.79 o                         
  -8   5   1         15.46         15.88         1.14 o                         
  -7   5   1          5.46          6.78         1.09 o                         
  -6   5   1         87.23         90.72         3.50 o                         
  -5   5   1         12.87         12.04         1.07 o                         
  -4   5   1         72.50         67.50         1.95 o                         
  -3   5   1        640.67        652.68         8.80 o                         
  -2   5   1          4.49          1.44         0.49 o                         
  -1   5   1       1036.68       1086.27        10.31 o                         
   0   5   1        128.70        119.84         2.04 o                         
   1   5   1       1708.82       1644.79        23.24 o                         
   2   5   1       2490.16       2489.19        26.83 o                         
   3   5   1         30.33         19.06         1.66 o                         
   4   5   1         26.04         25.25         1.28 o                         
   5   5   1        324.61        331.25         5.31 o                         
   6   5   1         25.26         26.98         1.93 o                         
   7   5   1        409.20        408.13         6.96 o                         
   8   5   1          3.05          1.77         0.51 o                         
  -8   6   1         17.07         17.29         1.21 o                         
  -7   6   1          2.02          3.32         0.79 o                         
  -6   6   1         29.29         32.74         2.17 o                         
  -5   6   1        176.23        172.72         4.08 o                         
  -4   6   1         11.81          5.77         0.61 o                         
  -3   6   1        497.31        532.69         9.04 o                         
  -2   6   1         72.73         71.33         2.32 o                         
  -1   6   1       1588.57       1774.40        22.74 o                         
   0   6   1       1510.20       1508.38        24.03 o                         
   1   6   1        150.63        136.65         3.30 o                         
   2   6   1         71.92         61.93         2.20 o                         
   3   6   1          2.59          4.21         0.85 o                         
   4   6   1         78.59         77.28         2.06 o                         
   5   6   1          0.48          0.79         0.44 o                         
   6   6   1        233.05        228.86        10.06 o                         
   7   6   1        143.43        145.15         4.16 o                         
   8   6   1          0.70          0.30         0.38 o                         
  -8   7   1         57.92         58.47         1.91 o                         
  -7   7   1         64.11         63.06         2.60 o                         
  -6   7   1          2.90          3.05         1.02 o                         
  -5   7   1        114.81        122.74         4.69 o                         
  -4   7   1        200.85        194.45         4.46 o                         
  -3   7   1         75.15         70.41         1.94 o                         
  -2   7   1         72.52         83.65         3.58 o                         
  -1   7   1        542.93        611.81        14.28 o                         
   0   7   1         36.99         30.75         1.64 o                         
   1   7   1       4583.14       4633.45        53.91 o                         
   2   7   1        934.08       1024.15        15.87 o                         
   3   7   1       1185.31       1160.75         9.32 o                         
   4   7   1        138.67        135.15         3.05 o                         
   5   7   1         16.24         14.00         1.31 o                         
   6   7   1        179.99        181.51         4.51 o                         
   7   7   1        139.95        131.99         3.76 o                         
   8   7   1          1.05          1.53         0.41 o                         
  -7   8   1          9.44          8.70         1.08 o                         
  -6   8   1          6.63          8.38         1.15 o                         
  -5   8   1         60.23         61.48         2.51 o                         
  -4   8   1        566.02        538.42         6.92 o                         
  -3   8   1          2.06          2.77         0.57 o                         
  -2   8   1         44.20         46.30         1.56 o                         
  -1   8   1          9.36         10.73         0.76 o                         
   0   8   1         73.42         85.37         2.66 o                         
   1   8   1        421.63        415.05         5.09 o                         
   2   8   1        320.45        300.21         4.33 o                         
   3   8   1         57.87         57.67         1.70 o                         
   4   8   1        274.25        278.14         4.22 o                         
   5   8   1         51.55         57.67         2.38 o                         
   6   8   1        142.26        146.53         4.68 o                         
   7   8   1          4.73          3.38         0.60 o                         
  -7   9   1         30.85         28.97         1.41 o                         
  -6   9   1          0.78          1.16         0.70 o                         
  -5   9   1        183.09        189.82         4.53 o                         
  -4   9   1         33.53         36.73         2.05 o                         
  -3   9   1        839.31        811.48         9.45 o                         
  -2   9   1         28.43         22.87         1.42 o                         
  -1   9   1       1106.34       1097.03        11.38 o                         
   0   9   1        132.57        128.56         3.38 o                         
   1   9   1         46.93         50.54         1.75 o                         
   2   9   1         82.44         84.10         2.36 o                         
   3   9   1        301.69        284.63         4.27 o                         
   4   9   1          0.95          1.17         0.54 o                         
   5   9   1         86.91        100.51         3.28 o                         
   6   9   1          1.24          1.61         0.59 o                         
   7   9   1         57.39         52.40         1.84 o                         
  -6  10   1          0.58         -0.09         0.56 o                         
  -5  10   1          0.02          0.42         0.60 o                         
  -4  10   1        203.35        199.62         5.14 o                         
  -3  10   1        320.59        346.92         7.06 o                         
  -2  10   1        327.13        322.64         6.50 o                         
  -1  10   1        543.51        539.11         9.50 o                         
   0  10   1        196.68        200.17         5.78 o                         
   1  10   1        397.46        398.51         6.14 o                         
   2  10   1          0.39          1.29         0.96 o                         
   3  10   1         35.04         38.31         2.79 o                         
   4  10   1         52.15         55.02         2.47 o                         
   5  10   1        237.33        261.96         6.29 o                         
   6  10   1         57.33         51.19         2.62 o                         
  -6  11   1         10.47         10.78         1.30 o                         
  -5  11   1         93.29        100.56         3.92 o                         
  -4  11   1          0.19         -0.03         0.73 o                         
  -3  11   1        208.96        206.52         5.82 o                         
  -2  11   1         13.52         10.34         1.41 o                         
  -1  11   1        410.38        419.74         9.52 o                         
   0  11   1        448.15        451.17         8.74 o                         
   1  11   1         19.43         17.36         1.69 o                         
   2  11   1        151.42        168.51         8.18 o                         
   3  11   1         88.86         87.16         3.30 o                         
   4  11   1         21.98         21.60         2.08 o                         
   5  11   1         21.48         32.10         2.69 o                         
   6  11   1          5.44          4.87         0.75 o                         
  -5  12   1          5.44          6.77         0.96 o                         
  -4  12   1         96.63         95.63         3.35 o                         
  -3  12   1          2.59          3.17         0.84 o                         
  -2  12   1          9.50         12.04         2.21 o                         
  -1  12   1         68.82         71.27         3.37 o                         
   0  12   1          0.77          1.46         0.89 o                         
   1  12   1         69.41         60.27         3.98 o                         
   2  12   1         14.44         12.51         1.71 o                         
   3  12   1          6.93          5.96         0.93 o                         
   4  12   1         86.99         91.32         3.16 o                         
   5  12   1          0.42          0.01         0.60 o                         
  -4  13   1         23.02         22.21         1.34 o                         
  -3  13   1          0.12          0.46         0.50 o                         
  -2  13   1        106.18        118.48         4.95 o                         
  -1  13   1        236.96        252.90         7.35 o                         
   0  13   1         52.60         51.48         2.92 o                         
   1  13   1         57.81         65.00         3.19 o                         
   2  13   1         20.69         13.56         1.39 o                         
   3  13   1          1.08          1.61         0.60 o                         
   4  13   1         20.29         18.96         1.39 o                         
  -3  14   1         23.16         28.25         1.75 o                         
  -2  14   1         12.37         14.61         1.15 o                         
  -1  14   1          3.67          4.73         1.17 o                         
   0  14   1         64.57         76.09         4.00 o                         
   1  14   1          9.11         12.90         1.86 o                         
   2  14   1          0.75          0.69         0.45 o                         
   3  14   1          0.14          0.33         0.33 o                         
  -8   0   2        262.61        278.30         9.08 o                         
  -6   0   2         23.60         20.36         1.79 o                         
  -4   0   2          2.50          0.79         0.61 o                         
  -2   0   2      11408.53      10720.49       116.53 o                         
   0   0   2          8.27          5.43         0.38 o                         
   2   0   2      52737.11      55523.70       462.21 o                         
   4   0   2       9152.22       9403.51       129.50 o                         
   6   0   2       2881.41       2918.90        64.21 o                         
   8   0   2        102.01         93.13         5.02 o                         
  -9   1   2         11.92         12.38         1.77 o                         
  -8   1   2         13.59         17.99         1.86 o                         
  -7   1   2        175.88        192.67         5.04 o                         
  -6   1   2         35.06         36.54         2.11 o                         
  -5   1   2        583.68        578.68         8.10 o                         
  -4   1   2        662.29        646.22         7.59 o                         
  -3   1   2         94.45         98.38         4.23 o                         
  -2   1   2        628.88        636.67         5.20 o                         
  -1   1   2       6111.09       6131.03        43.69 o                         
   0   1   2         36.72         36.90         0.54 o                         
   1   1   2       1659.54       1610.68        21.43 o                         
   2   1   2         76.35         90.18         1.87 o                         
   3   1   2       3723.85       3511.52        38.23 o                         
   4   1   2         32.02         37.30         1.79 o                         
   5   1   2        229.77        221.61         3.64 o                         
   6   1   2         14.23         12.25         1.73 o                         
   7   1   2        486.00        478.69        13.33 o                         
   8   1   2          1.26          0.05         0.70 o                         
   9   1   2          2.18          2.09         0.60 o                         
  -9   2   2          2.34          1.90         0.55 o                         
  -8   2   2         61.00         63.89         3.04 o                         
  -7   2   2         46.99         47.33         2.48 o                         
  -6   2   2         30.52         32.22         1.82 o                         
  -5   2   2         36.20         32.34         1.65 o                         
  -4   2   2       2112.58       2016.77        22.83 o                         
  -3   2   2        106.95        137.74         3.01 o                         
  -2   2   2        828.54        848.67         7.87 o                         
  -1   2   2        284.17        284.74         2.79 o                         
   0   2   2        146.04        132.55         3.08 o                         
   1   2   2        558.12        502.81         4.61 o                         
   2   2   2       1393.37       1176.91        13.41 o                         
   3   2   2         37.15         29.66         1.28 o                         
   4   2   2       2421.74       2536.52        38.67 o                         
   5   2   2         50.97         58.22         2.72 o                         
   6   2   2        166.66        159.76         4.11 o                         
   7   2   2          0.24          0.30         0.75 o                         
   8   2   2         94.23         78.00         3.66 o                         
   9   2   2          0.04          0.55         0.42 o                         
  -9   3   2         80.60         85.67         3.34 o                         
  -8   3   2          3.27          4.96         1.06 o                         
  -7   3   2         10.99         13.53         1.38 o                         
  -6   3   2        290.01        277.58         6.11 o                         
  -5   3   2         19.04         22.21         1.66 o                         
  -4   3   2        409.70        380.24        10.71 o                         
  -3   3   2        993.67       1086.53        13.16 o                         
  -2   3   2         93.73        110.40         2.02 o                         
  -1   3   2       1750.84       1591.91        10.94 o                         
   0   3   2       5244.51       5116.31        39.97 o                         
   1   3   2        941.80        899.10         7.62 o                         
   2   3   2       1499.71       1547.22        13.85 o                         
   3   3   2        424.16        420.73         6.70 o                         
   4   3   2        271.69        261.81         9.46 o                         
   5   3   2         43.30         38.17         1.43 o                         
   6   3   2         57.75         64.54         2.43 o                         
   7   3   2        554.26        552.37        10.36 o                         
   8   3   2          6.79          5.22         0.83 o                         
  -8   4   2         27.97         36.26         2.10 o                         
  -7   4   2        119.28        116.19         4.29 o                         
  -6   4   2         28.39         32.00         2.06 o                         
  -5   4   2        693.45        694.25         9.47 o                         
  -4   4   2       1791.05       1813.84        30.81 o                         
  -3   4   2          1.01          3.61         0.99 o                         
  -2   4   2       2073.35       2116.05        18.38 o                         
  -1   4   2       5257.54       5313.23        41.59 o                         
   0   4   2          1.76          6.72         0.40 o                         
   1   4   2       1333.45       1271.99        10.68 o                         
   2   4   2         29.94         47.41         1.36 o                         
   3   4   2        182.55        165.04         3.22 o                         
   4   4   2        443.94        441.69        11.46 o                         
   5   4   2         28.31         32.49         1.44 o                         
   6   4   2         87.33         78.37         2.93 o                         
   7   4   2          0.31          0.40         0.70 o                         
   8   4   2         29.72         33.12         2.00 o                         
  -8   5   2          6.02          9.43         1.08 o                         
  -7   5   2          2.79          3.97         1.01 o                         
  -6   5   2        450.84        453.73         9.34 o                         
  -5   5   2        298.95        309.15         6.52 o                         
  -4   5   2       1439.86       1442.46        13.20 o                         
  -3   5   2        318.71        310.81         6.17 o                         
  -2   5   2         14.86         24.09         1.55 o                         
  -1   5   2       1019.89       1136.48         8.76 o                         
   0   5   2       2503.56       2485.86        19.37 o                         
   1   5   2       3844.98       3978.67        44.24 o                         
   2   5   2          1.13          1.47         0.36 o                         
   3   5   2       2705.65       2746.54        29.56 o                         
   4   5   2         21.72         26.76         1.12 o                         
   5   5   2         64.77         68.80         1.95 o                         
   6   5   2          3.64          3.40         0.75 o                         
   7   5   2         28.37         33.55         2.33 o                         
   8   5   2         38.09         33.83         1.70 o                         
  -8   6   2         28.06         28.24         1.48 o                         
  -7   6   2        330.49        353.53         7.64 o                         
  -6   6   2          1.09          2.02         0.86 o                         
  -5   6   2         34.51         26.88         1.74 o                         
  -4   6   2        204.98        207.61         3.67 o                         
  -3   6   2        163.57        209.00         5.20 o                         
  -2   6   2         21.52         18.31         1.19 o                         
  -1   6   2       1274.86       1452.88        19.55 o                         
   0   6   2        200.43        238.04         4.07 o                         
   1   6   2       3175.23       3308.64        39.91 o                         
   2   6   2         34.91         35.48         1.68 o                         
   3   6   2          9.59          7.40         0.84 o                         
   4   6   2        175.31        184.05         3.13 o                         
   5   6   2          2.87          2.42         0.52 o                         
   6   6   2          0.77          1.82         0.66 o                         
   7   6   2         38.86         39.14         1.93 o                         
   8   6   2         71.05         73.80         2.29 o                         
  -8   7   2         20.32         18.47         1.08 o                         
  -7   7   2         36.00         38.69         2.03 o                         
  -6   7   2        206.07        219.23         5.46 o                         
  -5   7   2         12.49         14.22         1.68 o                         
  -4   7   2        141.66        143.12         3.98 o                         
  -3   7   2          1.04          1.60         0.41 o                         
  -2   7   2        302.11        287.08         6.90 o                         
  -1   7   2        336.15        372.61         7.74 o                         
   0   7   2       1096.64       1111.92        17.04 o                         
   1   7   2        210.36        223.79         5.35 o                         
   2   7   2        434.19        443.24         7.87 o                         
   3   7   2        128.29        127.20         2.25 o                         
   4   7   2        393.98        377.51         4.90 o                         
   5   7   2         16.92         15.68         1.18 o                         
   6   7   2          1.57          2.45         0.68 o                         
   7   7   2          5.43          5.25         0.69 o                         
   8   7   2         15.35         12.15         1.48 o                         
  -7   8   2         73.27         72.40         4.19 o                         
  -6   8   2         19.76         19.79         2.24 o                         
  -5   8   2        196.47        185.49         4.98 o                         
  -4   8   2        258.39        263.16         4.81 o                         
  -3   8   2        746.47        736.80         8.58 o                         
  -2   8   2         64.71         59.59         1.92 o                         
  -1   8   2        168.09        158.85         3.01 o                         
   0   8   2        325.86        352.40         4.29 o                         
   1   8   2       1864.76       1822.85        14.32 o                         
   2   8   2        758.80        765.37         7.76 o                         
   3   8   2         63.62         66.19         1.84 o                         
   4   8   2        148.19        151.39         3.18 o                         
   5   8   2          0.98          1.63         0.60 o                         
   6   8   2          0.12          0.25         0.48 o                         
   7   8   2          4.19          6.22         0.73 o                         
  -7   9   2         40.28         36.84         2.08 o                         
  -6   9   2        134.87        133.06         4.29 o                         
  -5   9   2          5.34          6.56         1.07 o                         
  -4   9   2          9.74         10.61         1.15 o                         
  -3   9   2         10.30         12.16         1.14 o                         
  -2   9   2         30.65         30.12         1.45 o                         
  -1   9   2         79.66         76.88         2.40 o                         
   0   9   2        574.44        574.26        10.42 o                         
   1   9   2        182.08        166.30         2.69 o                         
   2   9   2       1101.32       1094.40         9.81 o                         
   3   9   2         37.63         32.93         1.58 o                         
   4   9   2        440.06        439.36         6.34 o                         
   5   9   2         88.99         92.70         2.89 o                         
   6   9   2          0.44          0.72         0.49 o                         
   7   9   2         50.71         47.99         2.20 o                         
  -6  10   2         57.90         58.77         2.51 o                         
  -5  10   2        125.71        123.14         4.26 o                         
  -4  10   2          0.76          1.25         0.75 o                         
  -3  10   2         31.08         30.68         1.89 o                         
  -2  10   2          0.30          1.19         0.68 o                         
  -1  10   2        362.06        364.14         6.32 o                         
   0  10   2       1137.44       1096.07        11.64 o                         
   1  10   2       1822.70       1783.50        14.11 o                         
   2  10   2       1274.60       1270.70        16.04 o                         
   3  10   2        121.41        118.93         3.94 o                         
   4  10   2        533.53        566.46         7.95 o                         
   5  10   2          6.80          7.89         1.15 o                         
   6  10   2          0.04          0.10         0.47 o                         
  -6  11   2          4.15          4.65         1.79 o                         
  -5  11   2          6.09          7.42         0.99 o                         
  -4  11   2          1.56          1.90         0.73 o                         
  -3  11   2         12.67         13.16         1.54 o                         
  -2  11   2         89.58         86.85         3.80 o                         
  -1  11   2         15.84         22.13         2.14 o                         
   0  11   2        209.57        219.95         5.25 o                         
   1  11   2          3.26          1.94         0.77 o                         
   2  11   2        321.12        328.04         8.88 o                         
   3  11   2          2.20          2.25         0.82 o                         
   4  11   2         56.75         49.45         2.32 o                         
   5  11   2         13.99         13.75         1.90 o                         
   6  11   2          5.04          8.96         1.12 o                         
  -5  12   2          2.99          1.89         0.66 o                         
  -4  12   2          3.44          4.46         0.87 o                         
  -3  12   2         45.26         52.20         3.02 o                         
  -2  12   2         30.72         29.97         2.20 o                         
  -1  12   2          0.10         -0.35         0.62 o                         
   0  12   2          2.94          5.09         1.00 o                         
   1  12   2        219.43        222.85         5.14 o                         
   2  12   2        189.81        164.10         7.96 o                         
   3  12   2        109.85        117.38         3.20 o                         
   4  12   2          8.86          9.18         1.06 o                         
   5  12   2          9.70          9.26         0.99 o                         
  -4  13   2          0.14         -0.28         0.44 o                         
  -3  13   2          0.27          0.77         0.48 o                         
  -2  13   2          2.36          1.63         0.64 o                         
  -1  13   2          3.61          2.77         0.89 o                         
   0  13   2         20.73         21.73         1.85 o                         
   1  13   2          1.64          1.28         0.79 o                         
   2  13   2        107.48        104.80         3.50 o                         
   3  13   2         20.58         27.42         1.66 o                         
   4  13   2         12.77         12.73         1.02 o                         
  -3  14   2         34.45         35.13         1.38 o                         
  -2  14   2         24.10         28.11         1.59 o                         
  -1  14   2          0.66          0.06         0.58 o                         
   0  14   2         10.74         12.11         1.44 o                         
   1  14   2         46.05         44.58         4.34 o                         
   2  14   2          0.04          0.41         0.42 o                         
  -9   0   3         17.04         18.28         1.69 o                         
  -7   0   3         19.32         13.90         2.25 o                         
  -5   0   3        460.92        431.75        10.58 o                         
  -3   0   3       4432.46       4307.28       223.15 o                         
  -1   0   3       2187.08       2267.89        22.01 o                         
   1   0   3      19305.40      18785.57       143.33 o                         
   3   0   3       3801.61       3726.13        37.36 o                         
   5   0   3       2107.57       1943.01        27.12 o                         
   7   0   3        590.29        574.53        21.73 o                         
   9   0   3          0.88          1.47         0.98 o                         
  -9   1   3         51.70         42.02         1.76 o                         
  -8   1   3          0.33          0.35         0.67 o                         
  -7   1   3         63.01         62.82         4.12 o                         
  -6   1   3       1274.59       1235.25        16.32 o                         
  -5   1   3        276.01        264.34         4.50 o                         
  -4   1   3       1094.27       1053.72        12.07 o                         
  -3   1   3        112.61        111.49         2.37 o                         
  -2   1   3       3695.33       3812.40        28.09 o                         
  -1   1   3         69.01         63.82         1.13 o                         
   0   1   3       5513.21       5547.95        42.30 o                         
   1   1   3        237.03        222.90         3.04 o                         
   2   1   3       2628.98       2702.34        19.31 o                         
   3   1   3          3.95          1.49         0.32 o                         
   4   1   3       1267.55       1287.72        15.62 o                         
   5   1   3         58.38         60.89         2.16 o                         
   6   1   3        308.60        320.93         6.78 o                         
   7   1   3          0.32         -0.02         1.22 o                         
   8   1   3        301.96        291.61         9.30 o                         
   9   1   3         13.67         13.37         2.13 o                         
  -9   2   3          4.93          5.18         0.78 o                         
  -8   2   3         19.13         17.29         1.75 o                         
  -7   2   3        103.11        104.33         4.76 o                         
  -6   2   3        477.58        447.06         7.97 o                         
  -5   2   3          0.43          1.60         0.47 o                         
  -4   2   3        556.12        549.22        16.53 o                         
  -3   2   3       2608.99       2411.90        52.19 o                         
  -2   2   3         69.98         58.50         1.34 o                         
  -1   2   3        278.15        235.92         2.81 o                         
   0   2   3        169.44        169.00         2.32 o                         
   1   2   3       5988.79       5556.92        51.85 o                         
   2   2   3       1123.69       1152.59        11.36 o                         
   3   2   3         88.78         87.27         2.95 o                         
   4   2   3        401.20        414.02         8.12 o                         
   5   2   3        553.18        543.36         6.37 o                         
   6   2   3        145.19        147.38         5.76 o                         
   7   2   3        459.00        468.82        17.49 o                         
   8   2   3          7.39          5.81         1.19 o                         
  -9   3   3         13.94         13.37         1.50 o                         
  -8   3   3         40.98         39.06         3.25 o                         
  -7   3   3        179.32        171.24         6.43 o                         
  -6   3   3        519.93        509.39         8.94 o                         
  -5   3   3          8.47         10.21         1.09 o                         
  -4   3   3         66.47         66.58         3.01 o                         
  -3   3   3         20.56         17.77         1.53 o                         
  -2   3   3       1354.39       1201.27        12.94 o                         
  -1   3   3       2373.82       2330.55        16.63 o                         
   0   3   3        429.66        475.96         5.98 o                         
   1   3   3          0.50          0.61         0.19 o                         
   2   3   3       1120.31       1056.84        12.31 o                         
   3   3   3       1820.05       1849.46        25.68 o                         
   4   3   3       1295.99       1217.73        13.92 o                         
   5   3   3        167.91        177.62         3.59 o                         
   6   3   3          1.22          3.06         0.88 o                         
   7   3   3         47.20         49.27         3.18 o                         
   8   3   3         53.38         48.51         2.88 o                         
  -8   4   3         74.32         77.36         2.96 o                         
  -7   4   3        320.29        332.26         6.69 o                         
  -6   4   3        190.39        184.38         4.48 o                         
  -5   4   3          4.21          2.59         0.60 o                         
  -4   4   3         33.73         27.16         2.04 o                         
  -3   4   3         64.07         52.20         1.82 o                         
  -2   4   3       2118.54       2170.56        17.43 o                         
  -1   4   3        802.84        820.12         6.93 o                         
   0   4   3        308.31        340.51         4.21 o                         
   1   4   3        660.09        580.15         6.23 o                         
   2   4   3        157.43        187.41         3.29 o                         
   3   4   3        372.78        380.75         5.87 o                         
   4   4   3        144.24        145.10         2.83 o                         
   5   4   3        233.31        242.81         5.64 o                         
   6   4   3        128.63        140.04         3.37 o                         
   7   4   3          1.66          0.37         0.64 o                         
   8   4   3        111.79        111.69         4.98 o                         
  -8   5   3        146.96        162.56         4.29 o                         
  -7   5   3        110.56        107.54         3.54 o                         
  -6   5   3        118.32        123.76         3.67 o                         
  -5   5   3        209.50        205.54         4.29 o                         
  -4   5   3         27.44         23.25         1.09 o                         
  -3   5   3         24.17         29.78         2.41 o                         
  -2   5   3         16.17         18.65         0.92 o                         
  -1   5   3        312.62        410.34         4.39 o                         
   0   5   3         17.33         27.87         1.07 o                         
   1   5   3        547.21        577.14         6.09 o                         
   2   5   3        733.04        661.38         7.66 o                         
   3   5   3        223.44        227.60         4.89 o                         
   4   5   3          8.51         10.82         0.79 o                         
   5   5   3          0.49          0.35         0.48 o                         
   6   5   3          3.24          1.98         0.52 o                         
   7   5   3          1.92          3.89         0.97 o                         
   8   5   3         66.64         67.76         3.06 o                         
  -8   6   3         15.13         17.92         1.32 o                         
  -7   6   3        107.41        114.51         4.09 o                         
  -6   6   3        268.97        256.64         5.92 o                         
  -5   6   3          5.70          5.23         0.77 o                         
  -4   6   3        402.77        434.41         5.64 o                         
  -3   6   3         80.09         74.06         2.26 o                         
  -2   6   3       1764.08       1914.25        19.64 o                         
  -1   6   3         88.13         92.18         3.07 o                         
   0   6   3          2.40          1.43         0.40 o                         
   1   6   3         21.21         19.38         1.52 o                         
   2   6   3        353.58        334.99         5.16 o                         
   3   6   3         45.22         38.92         1.22 o                         
   4   6   3        208.67        220.50         3.90 o                         
   5   6   3        182.66        208.23         4.19 o                         
   6   6   3         63.08         61.50         2.11 o                         
   7   6   3          3.61          3.46         0.77 o                         
   8   6   3         55.51         53.59         2.48 o                         
  -8   7   3        207.73        194.89         4.02 o                         
  -7   7   3         20.48         20.38         1.49 o                         
  -6   7   3        161.48        162.55         4.18 o                         
  -5   7   3        177.79        182.43         5.53 o                         
  -4   7   3          5.52          8.67         0.81 o                         
  -3   7   3        130.38        124.09         2.51 o                         
  -2   7   3        455.77        489.88         7.67 o                         
  -1   7   3        765.82        733.98        10.67 o                         
   0   7   3        172.24        181.86         5.12 o                         
   1   7   3          0.48          1.32         0.47 o                         
   2   7   3          8.85          9.38         0.61 o                         
   3   7   3        184.41        178.29         2.74 o                         
   4   7   3        156.11        151.82         3.10 o                         
   5   7   3          7.79         10.94         1.02 o                         
   6   7   3         22.97         27.12         1.39 o                         
   7   7   3         44.18         45.64         1.89 o                         
  -7   8   3        123.50        128.72         3.36 o                         
  -6   8   3        130.02        140.91         3.75 o                         
  -5   8   3         13.85         13.04         1.37 o                         
  -4   8   3        440.59        425.79         6.32 o                         
  -3   8   3          2.59          2.95         0.57 o                         
  -2   8   3        166.87        169.51         3.00 o                         
  -1   8   3        207.57        195.12         3.10 o                         
   0   8   3         16.35         13.28         1.15 o                         
   1   8   3          0.40          2.49         0.40 o                         
   2   8   3       2067.83       2004.53        13.90 o                         
   3   8   3          0.07          0.22         0.33 o                         
   4   8   3        254.13        266.78         4.12 o                         
   5   8   3          0.78          1.47         0.51 o                         
   6   8   3         30.23         30.03         1.58 o                         
   7   8   3          3.83          2.96         0.79 o                         
  -7   9   3         55.81         56.94         2.52 o                         
  -6   9   3          1.14          1.98         0.71 o                         
  -5   9   3        267.01        267.52         5.95 o                         
  -4   9   3         21.68         21.29         1.68 o                         
  -3   9   3        241.21        231.14         4.45 o                         
  -2   9   3        337.56        349.58         6.04 o                         
  -1   9   3         38.54         38.18         1.83 o                         
   0   9   3          0.10          0.76         0.51 o                         
   1   9   3         38.42         37.00         1.43 o                         
   2   9   3         56.93         53.29         1.55 o                         
   3   9   3       1502.87       1493.62        14.88 o                         
   4   9   3        208.82        220.89         3.91 o                         
   5   9   3         30.94         28.36         1.60 o                         
   6   9   3         22.49         23.48         2.05 o                         
   7   9   3          0.40          0.79         0.59 o                         
  -6  10   3         70.94         76.14         2.80 o                         
  -5  10   3          1.32          0.98         0.75 o                         
  -4  10   3        134.57        142.46         4.43 o                         
  -3  10   3          1.09          1.01         0.74 o                         
  -2  10   3        219.47        225.59         6.36 o                         
  -1  10   3         93.51         87.58         2.73 o                         
   0  10   3        329.79        315.70         7.12 o                         
   1  10   3        495.32        505.04         6.96 o                         
   2  10   3        879.70        899.58        12.86 o                         
   3  10   3          4.11          4.49         0.78 o                         
   4  10   3         42.33         39.41         2.20 o                         
   5  10   3         11.53         12.90         1.39 o                         
   6  10   3         27.67         30.55         1.95 o                         
  -6  11   3          0.48          0.31         0.82 o                         
  -5  11   3        219.89        235.70         5.69 o                         
  -4  11   3        240.39        233.36         7.28 o                         
  -3  11   3         26.36         23.13         1.76 o                         
  -2  11   3        128.19        126.76         4.99 o                         
  -1  11   3         16.06         18.68         2.19 o                         
   0  11   3          2.79          3.20         0.81 o                         
   1  11   3          2.52          2.49         0.75 o                         
   2  11   3         40.19         39.12         2.59 o                         
   3  11   3        408.90        421.43         6.92 o                         
   4  11   3        297.35        305.19         5.91 o                         
   5  11   3          4.90          6.43         1.25 o                         
  -5  12   3          4.46          5.10         0.84 o                         
  -4  12   3         61.42         59.78         2.57 o                         
  -3  12   3         11.24         10.05         1.25 o                         
  -2  12   3          4.90          8.16         1.18 o                         
  -1  12   3        103.49        113.16         4.02 o                         
   0  12   3         18.17         18.48         2.24 o                         
   1  12   3         64.71         76.76         2.81 o                         
   2  12   3        655.35        641.70        11.36 o                         
   3  12   3          0.00          0.62         0.57 o                         
   4  12   3         26.20         27.81         1.92 o                         
   5  12   3          0.46          0.25         0.58 o                         
  -4  13   3          4.03          2.58         0.57 o                         
  -3  13   3          0.53          0.09         0.41 o                         
  -2  13   3         33.27         26.46         1.51 o                         
  -1  13   3        167.72        188.71         7.54 o                         
   0  13   3          1.10          1.03         0.64 o                         
   1  13   3          5.94          5.12         0.78 o                         
   2  13   3        255.18        251.47         5.33 o                         
   3  13   3         12.71         11.62         2.09 o                         
   4  13   3         11.12         10.54         1.19 o                         
  -3  14   3         22.51         23.70         2.63 o                         
  -2  14   3         21.20         22.40         1.96 o                         
  -1  14   3         16.29         14.80         1.52 o                         
   0  14   3         13.64         14.92         1.26 o                         
   1  14   3         74.35         84.43         3.85 o                         
   2  14   3         43.33         30.29         2.09 o                         
  -8   0   4        230.51        238.55        11.37 o                         
  -6   0   4       1161.21       1073.35        64.78 o                         
  -4   0   4        223.07        220.76         7.39 o                         
  -2   0   4       6136.38       6013.06        99.12 o                         
   0   0   4      10703.91      10987.34       102.85 o                         
   2   0   4        722.07        737.64         8.09 o                         
   4   0   4       6205.08       5994.92       118.58 o                         
   6   0   4        110.11         94.24         6.78 o                         
   8   0   4        142.24        138.39         8.58 o                         
  -9   1   4         24.99         18.87         1.16 o                         
  -8   1   4         13.66         13.09         1.55 o                         
  -7   1   4        384.55        387.47         8.43 o                         
  -6   1   4        210.60        195.66         4.23 o                         
  -5   1   4        338.58        284.26         5.13 o                         
  -4   1   4        658.35        655.83         8.98 o                         
  -3   1   4        616.49        741.89        26.07 o                         
  -2   1   4       1396.25       1443.32        11.60 o                         
  -1   1   4      12445.29      12788.32       146.42 o                         
   0   1   4        343.04        385.04         3.31 o                         
   1   1   4       2039.37       1942.61        24.49 o                         
   2   1   4        748.47        745.49         6.48 o                         
   3   1   4       1984.48       1799.83        23.23 o                         
   4   1   4        112.12        123.71         4.05 o                         
   5   1   4        206.47        189.52         4.71 o                         
   6   1   4         83.52         72.41         3.52 o                         
   7   1   4        122.77        129.17         5.22 o                         
   8   1   4         36.65         30.64         2.33 o                         
  -9   2   4          3.63          2.92         0.67 o                         
  -8   2   4        124.02        123.84         4.48 o                         
  -7   2   4         30.21         28.82         2.19 o                         
  -6   2   4       1738.86       1743.94        20.06 o                         
  -5   2   4        193.65        204.53         3.52 o                         
  -4   2   4        481.59        467.52         7.63 o                         
  -3   2   4        215.25        235.87         4.42 o                         
  -2   2   4        325.73        368.19         4.69 o                         
  -1   2   4         17.82         12.54         0.49 o                         
   0   2   4        502.45        505.64         5.05 o                         
   1   2   4          5.53         13.46         0.57 o                         
   2   2   4        624.28        547.59         7.21 o                         
   3   2   4        219.75        234.89         8.20 o                         
   4   2   4        190.85        167.62         6.62 o                         
   5   2   4         67.79         66.24         2.13 o                         
   6   2   4         54.93         55.14         3.06 o                         
   7   2   4         54.29         54.17         3.01 o                         
   8   2   4          0.13          0.04         0.67 o                         
  -9   3   4         38.72         28.84         2.63 o                         
  -8   3   4         24.00         24.32         1.74 o                         
  -7   3   4        121.87        133.81         4.08 o                         
  -6   3   4         88.02         84.31         3.22 o                         
  -5   3   4        926.86        871.34        13.84 o                         
  -4   3   4         17.43         24.99         1.65 o                         
  -3   3   4       1284.98       1179.16        14.33 o                         
  -2   3   4        294.54        291.01         3.88 o                         
  -1   3   4       4011.30       3966.56        31.77 o                         
   0   3   4       1049.05        963.43        12.54 o                         
   1   3   4          3.14          3.11         0.36 o                         
   2   3   4          0.05          0.39         0.26 o                         
   3   3   4        100.12         87.51         2.79 o                         
   4   3   4        104.73        100.19         3.03 o                         
   5   3   4        189.81        181.35         3.67 o                         
   6   3   4         34.54         31.79         1.89 o                         
   7   3   4         49.86         54.26         2.68 o                         
   8   3   4         38.74         33.38         2.31 o                         
  -8   4   4          7.52          6.12         0.92 o                         
  -7   4   4         68.24         63.37         2.75 o                         
  -6   4   4        527.23        530.51         9.13 o                         
  -5   4   4        288.40        273.32         4.87 o                         
  -4   4   4          0.75          0.03         0.45 o                         
  -3   4   4       2313.57       2278.74        22.29 o                         
  -2   4   4        243.01        314.23         3.70 o                         
  -1   4   4         44.64         46.43         1.33 o                         
   0   4   4       1672.29       1641.92        15.78 o                         
   1   4   4       1723.29       1803.23        16.13 o                         
   2   4   4        223.24        209.99         3.48 o                         
   3   4   4         51.62         58.34         2.67 o                         
   4   4   4         13.76         13.71         0.90 o                         
   5   4   4         92.84         81.82         2.53 o                         
   6   4   4          4.26          6.31         0.91 o                         
   7   4   4         47.83         46.40         2.51 o                         
   8   4   4          3.79          4.77         0.99 o                         
  -8   5   4          4.03          5.52         0.85 o                         
  -7   5   4        193.90        212.47         5.60 o                         
  -6   5   4         28.94         27.58         2.20 o                         
  -5   5   4        958.85        965.00        10.49 o                         
  -4   5   4        109.89         98.11         2.34 o                         
  -3   5   4         68.28         69.12         2.83 o                         
  -2   5   4       2489.84       2739.76        20.61 o                         
  -1   5   4       2030.14       2228.76        21.78 o                         
   0   5   4       3367.99       3486.07        28.98 o                         
   1   5   4        234.16        209.06         3.21 o                         
   2   5   4          7.37          6.31         0.70 o                         
   3   5   4       2328.32       2240.20        22.75 o                         
   4   5   4        256.19        257.04         3.93 o                         
   5   5   4         10.28          9.49         0.96 o                         
   6   5   4          6.30          6.44         0.88 o                         
   7   5   4          5.99          9.92         0.96 o                         
   8   5   4         92.64         83.13         3.24 o                         
  -8   6   4          2.25          1.71         0.55 o                         
  -7   6   4         18.50         20.32         1.40 o                         
  -6   6   4        179.17        208.69         5.28 o                         
  -5   6   4        188.48        197.93         4.33 o                         
  -4   6   4        197.02        199.82         3.84 o                         
  -3   6   4        751.12        739.84        14.08 o                         
  -2   6   4         20.65         17.77         1.43 o                         
  -1   6   4       1196.54       1335.52        12.71 o                         
   0   6   4          7.30          8.94         0.81 o                         
   1   6   4          2.73          2.02         0.44 o                         
   2   6   4        357.38        348.20         5.37 o                         
   3   6   4          0.74          0.24         0.25 o                         
   4   6   4         44.51         42.08         1.70 o                         
   5   6   4        151.18        159.75         4.28 o                         
   6   6   4         14.70         10.91         1.09 o                         
   7   6   4         57.63         61.05         2.29 o                         
   8   6   4          0.05          0.03         0.47 o                         
  -8   7   4          2.40          0.65         0.41 o                         
  -7   7   4         81.08         85.97         3.05 o                         
  -6   7   4         31.73         31.84         1.85 o                         
  -5   7   4        109.63        113.29         3.82 o                         
  -4   7   4        768.75        758.34         9.05 o                         
  -3   7   4        194.18        192.40         3.53 o                         
  -2   7   4        413.92        389.15         5.90 o                         
  -1   7   4         11.43         17.54         1.26 o                         
   0   7   4        697.40        718.82        10.56 o                         
   1   7   4        409.83        450.82         7.04 o                         
   2   7   4        155.22        148.52         2.61 o                         
   3   7   4        197.25        201.70         3.13 o                         
   4   7   4        907.45        875.47        10.57 o                         
   5   7   4         27.51         26.89         1.82 o                         
   6   7   4         35.63         38.60         2.03 o                         
   7   7   4         20.06         24.13         1.49 o                         
  -7   8   4          1.07          1.46         0.47 o                         
  -6   8   4          0.99          0.98         0.59 o                         
  -5   8   4          5.45          3.73         0.85 o                         
  -4   8   4        596.39        621.30         8.47 o                         
  -3   8   4        810.11        760.11         8.91 o                         
  -2   8   4          2.02          2.38         0.54 o                         
  -1   8   4          6.50          6.75         0.64 o                         
   0   8   4          0.14          0.40         0.33 o                         
   1   8   4        659.78        651.50         6.86 o                         
   2   8   4        618.25        612.59         5.93 o                         
   3   8   4        103.44        101.59         2.44 o                         
   4   8   4          3.07          3.47         0.86 o                         
   5   8   4         57.05         60.29         2.59 o                         
   6   8   4          4.39          3.62         0.66 o                         
   7   8   4         68.64         73.03         2.81 o                         
  -7   9   4          0.21          0.76         0.43 o                         
  -6   9   4        157.87        162.96         4.10 o                         
  -5   9   4         93.75         96.98         3.11 o                         
  -4   9   4        348.03        336.74        10.29 o                         
  -3   9   4         15.88         15.81         1.51 o                         
  -2   9   4         20.71         22.49         1.72 o                         
  -1   9   4         36.01         34.15         1.78 o                         
   0   9   4       1022.93       1012.90        11.82 o                         
   1   9   4        174.29        152.21         3.12 o                         
   2   9   4        246.39        242.34         3.84 o                         
   3   9   4          2.42          1.47         0.59 o                         
   4   9   4        264.31        269.77         4.84 o                         
   5   9   4         19.69         19.18         1.45 o                         
   6   9   4         53.19         58.63         1.96 o                         
  -6  10   4          9.01          8.82         1.48 o                         
  -5  10   4          1.98          1.72         0.70 o                         
  -4  10   4         15.67         19.17         1.58 o                         
  -3  10   4        270.46        281.06         7.08 o                         
  -2  10   4         12.81         18.60         2.06 o                         
  -1  10   4        155.51        170.93         5.53 o                         
   0  10   4        304.55        305.06         6.29 o                         
   1  10   4          1.83          2.37         0.67 o                         
   2  10   4        154.90        159.67         4.83 o                         
   3  10   4         14.35         17.20         1.42 o                         
   4  10   4         66.64         67.61         2.74 o                         
   5  10   4        426.81        443.08        10.98 o                         
   6  10   4        310.32        320.39         6.62 o                         
  -6  11   4          2.17          1.18         0.47 o                         
  -5  11   4         34.58         32.37         1.87 o                         
  -4  11   4        387.10        404.99         8.63 o                         
  -3  11   4         17.05         18.96         1.78 o                         
  -2  11   4          3.45          5.43         1.18 o                         
  -1  11   4        154.63        142.51         6.34 o                         
   0  11   4        175.88        199.60         6.11 o                         
   1  11   4         42.00         43.15         2.08 o                         
   2  11   4         76.57         79.62         5.34 o                         
   3  11   4        181.62        190.25         5.51 o                         
   4  11   4        180.15        188.13         4.91 o                         
   5  11   4          1.59          2.03         0.82 o                         
  -5  12   4          0.83          1.98         0.51 o                         
  -4  12   4         14.42         15.34         1.85 o                         
  -3  12   4         93.98         91.56         4.69 o                         
  -2  12   4          8.37          9.80         1.16 o                         
  -1  12   4         91.39         89.32         3.37 o                         
   0  12   4         21.62         23.88         2.20 o                         
   1  12   4         27.78         30.55         1.97 o                         
   2  12   4          8.10          9.81         1.47 o                         
   3  12   4          8.82         10.94         1.58 o                         
   4  12   4          0.41          0.60         0.68 o                         
   5  12   4         34.81         28.89         2.01 o                         
  -4  13   4         71.55         68.75         2.01 o                         
  -3  13   4         23.06         23.51         1.13 o                         
  -2  13   4          0.07          0.22         0.46 o                         
  -1  13   4         15.24          9.43         1.90 o                         
   0  13   4        212.73        219.65         6.62 o                         
   1  13   4         76.34         77.47         2.77 o                         
   2  13   4         16.36         12.34         1.73 o                         
   3  13   4        107.52        119.84         4.72 o                         
  -2  14   4         31.15         26.62         3.47 o                         
  -1  14   4          1.82          1.22         0.78 o                         
   0  14   4          0.27          1.05         0.81 o                         
   1  14   4          0.88          0.93         0.60 o                         
   2  14   4        168.25        173.02         5.20 o                         
  -9   0   5          4.91          4.92         1.21 o                         
  -7   0   5         86.43         73.96         5.30 o                         
  -5   0   5       3155.20       3085.06        62.79 o                         
  -3   0   5       1664.70       1618.62        36.25 o                         
  -1   0   5        852.21        902.14        10.11 o                         
   1   0   5       1069.62        958.83        15.15 o                         
   3   0   5        200.81        175.47         3.90 o                         
   5   0   5       1988.98       1949.55        34.63 o                         
   7   0   5         16.59         13.72         3.07 o                         
  -9   1   5          0.14         -0.09         0.43 o                         
  -8   1   5         80.65         85.39         2.86 o                         
  -7   1   5         40.17         37.37         2.44 o                         
  -6   1   5        477.64        427.27        10.57 o                         
  -5   1   5         68.12         65.86         2.62 o                         
  -4   1   5        118.29        107.94         3.85 o                         
  -3   1   5        426.52        456.77         7.88 o                         
  -2   1   5       9021.34      10087.90        85.82 o                         
  -1   1   5        515.48        513.05         4.57 o                         
   0   1   5       4134.30       3912.96        44.03 o                         
   1   1   5         29.22         35.00         1.02 o                         
   2   1   5         13.52         14.06         0.71 o                         
   3   1   5        126.39        132.13         3.29 o                         
   4   1   5       2848.11       2716.58        42.46 o                         
   5   1   5         35.43         35.23         1.73 o                         
   6   1   5        961.91        995.62        13.82 o                         
   7   1   5         41.03         40.43         2.62 o                         
   8   1   5          4.49          1.89         0.70 o                         
  -9   2   5          0.50          0.41         0.43 o                         
  -8   2   5          0.45          0.72         0.52 o                         
  -7   2   5          4.81          4.34         0.88 o                         
  -6   2   5        212.63        201.84         5.82 o                         
  -5   2   5       1396.82       1342.33        20.93 o                         
  -4   2   5        184.65        186.84         5.28 o                         
  -3   2   5       3285.72       3346.73        34.51 o                         
  -2   2   5        541.53        486.43         7.70 o                         
  -1   2   5        182.12        154.54         4.23 o                         
   0   2   5        101.96        102.71         2.64 o                         
   1   2   5       4506.40       4429.46        44.47 o                         
   2   2   5        703.33        730.70         8.44 o                         
   3   2   5        243.23        219.52         5.38 o                         
   4   2   5         11.18          9.28         0.74 o                         
   5   2   5        114.69        120.22         2.96 o                         
   6   2   5         22.76         20.49         1.93 o                         
   7   2   5         31.00         37.03         2.37 o                         
   8   2   5          6.93          7.24         1.14 o                         
  -8   3   5        122.74        131.07         3.46 o                         
  -7   3   5         46.63         41.11         2.25 o                         
  -6   3   5        280.97        278.88         6.88 o                         
  -5   3   5         22.15         19.07         1.52 o                         
  -4   3   5        600.15        637.67        13.78 o                         
  -3   3   5        345.19        342.56         7.08 o                         
  -2   3   5        365.31        370.60         5.23 o                         
  -1   3   5        266.98        267.64         4.41 o                         
   0   3   5         68.66         86.66         2.47 o                         
   1   3   5          7.88          8.89         0.59 o                         
   2   3   5        187.92        180.77         3.28 o                         
   3   3   5        495.46        508.45        12.42 o                         
   4   3   5        328.75        328.72         5.10 o                         
   5   3   5         67.94         65.13         2.09 o                         
   6   3   5         47.98         43.39         2.21 o                         
   7   3   5          0.46          0.62         0.57 o                         
   8   3   5         39.03         39.27         2.59 o                         
  -8   4   5          0.12          0.06         0.49 o                         
  -7   4   5         45.72         49.76         2.42 o                         
  -6   4   5        195.30        184.08         5.46 o                         
  -5   4   5        401.92        414.88         7.50 o                         
  -4   4   5        380.74        389.80         5.67 o                         
  -3   4   5        595.57        645.45         9.49 o                         
  -2   4   5        101.49         89.34         2.34 o                         
  -1   4   5        754.21        713.09         9.25 o                         
   0   4   5        164.56        173.60         3.43 o                         
   1   4   5        956.53        885.22         9.76 o                         
   2   4   5         16.33         13.72         1.04 o                         
   3   4   5        159.97        149.23         4.06 o                         
   4   4   5        132.66        132.02         3.05 o                         
   5   4   5        175.85        195.30         3.57 o                         
   6   4   5        236.58        246.28         5.01 o                         
   7   4   5          2.07          1.68         0.53 o                         
   8   4   5          1.21          0.85         0.77 o                         
  -8   5   5         18.37         19.14         1.37 o                         
  -7   5   5         11.21         10.78         1.32 o                         
  -6   5   5          0.69          1.26         0.64 o                         
  -5   5   5        457.84        449.84         9.17 o                         
  -4   5   5        976.14        998.39        10.96 o                         
  -3   5   5        155.66        158.58         4.20 o                         
  -2   5   5       1077.80       1094.51        12.29 o                         
  -1   5   5        599.03        620.54         7.86 o                         
   0   5   5          1.52          6.39         0.87 o                         
   1   5   5       3071.94       3224.09        26.10 o                         
   2   5   5        303.43        285.97         4.52 o                         
   3   5   5        523.89        566.01         6.73 o                         
   4   5   5          5.74          3.62         0.55 o                         
   5   5   5          2.11          3.11         0.75 o                         
   6   5   5          2.95          3.53         0.76 o                         
   7   5   5         20.24         20.38         1.37 o                         
   8   5   5         37.02         42.50         2.17 o                         
  -8   6   5         47.24         48.55         2.28 o                         
  -7   6   5          0.47          0.30         0.48 o                         
  -6   6   5        140.82        132.23         3.74 o                         
  -5   6   5        438.46        449.28        11.97 o                         
  -4   6   5          5.47          3.99         0.83 o                         
  -3   6   5         81.00         74.15         2.07 o                         
  -2   6   5        525.39        461.76         7.00 o                         
  -1   6   5         16.56         18.17         1.06 o                         
   0   6   5        635.55        678.54         8.78 o                         
   1   6   5        234.69        228.77         4.47 o                         
   2   6   5        925.62        947.69         8.77 o                         
   3   6   5         44.44         39.36         1.44 o                         
   4   6   5          5.01          4.42         0.58 o                         
   5   6   5          4.87          5.82         0.85 o                         
   6   6   5        122.54        123.11         3.66 o                         
   7   6   5          7.56          5.91         0.80 o                         
  -7   7   5         19.12         21.94         1.44 o                         
  -6   7   5        166.75        168.42         4.16 o                         
  -5   7   5        559.60        569.10        10.76 o                         
  -4   7   5        280.21        290.12         5.92 o                         
  -3   7   5        371.38        370.83         6.49 o                         
  -2   7   5        197.34        174.70         3.44 o                         
  -1   7   5         56.87         50.52         1.29 o                         
   0   7   5        351.12        381.12         4.63 o                         
   1   7   5        278.13        294.19         4.05 o                         
   2   7   5         90.77         89.72         1.99 o                         
   3   7   5        161.74        149.66         2.62 o                         
   4   7   5          0.73          1.60         0.77 o                         
   5   7   5        139.73        138.33         3.63 o                         
   6   7   5         22.17         23.62         1.56 o                         
   7   7   5          0.47          0.94         0.42 o                         
  -7   8   5          8.96          8.83         0.99 o                         
  -6   8   5         68.97         68.32         2.72 o                         
  -5   8   5         30.03         29.41         2.60 o                         
  -4   8   5        198.34        192.70         6.76 o                         
  -3   8   5         16.44         20.36         1.71 o                         
  -2   8   5        770.45        795.44         9.01 o                         
  -1   8   5        345.67        338.79         4.93 o                         
   0   8   5         55.96         64.73         1.66 o                         
   1   8   5        315.74        290.88         4.08 o                         
   2   8   5       1719.95       1655.67        15.47 o                         
   3   8   5          1.30          1.02         0.45 o                         
   4   8   5         55.13         57.02         2.57 o                         
   5   8   5          5.48          3.75         0.74 o                         
   6   8   5         43.93         47.60         1.88 o                         
   7   8   5         27.36         27.76         1.36 o                         
  -7   9   5          7.17          4.86         0.95 o                         
  -6   9   5          3.75          3.05         0.73 o                         
  -5   9   5        591.41        568.01        10.08 o                         
  -4   9   5        197.25        199.34         6.17 o                         
  -3   9   5        213.29        207.04         9.65 o                         
  -2   9   5          7.72          9.98         1.14 o                         
  -1   9   5          7.13          9.58         1.00 o                         
   0   9   5         33.69         30.60         1.40 o                         
   1   9   5        238.36        237.36         3.48 o                         
   2   9   5          2.99          3.47         0.55 o                         
   3   9   5        175.98        171.73         3.42 o                         
   4   9   5         93.66         97.43         3.00 o                         
   5   9   5          2.53          1.81         0.55 o                         
   6   9   5         15.05         12.99         0.94 o                         
  -6  10   5         43.73         52.16         3.80 o                         
  -5  10   5         27.63         22.35         1.95 o                         
  -4  10   5         78.21         73.96         3.32 o                         
  -3  10   5        230.56        234.55        12.90 o                         
  -2  10   5        721.34        665.01        18.47 o                         
  -1  10   5         61.23         56.38         3.74 o                         
   0  10   5          0.02          0.38         0.73 o                         
   1  10   5        118.74        111.68         3.11 o                         
   2  10   5        451.90        435.67         6.95 o                         
   3  10   5        164.30        166.18         4.62 o                         
   4  10   5         31.21         41.18         1.95 o                         
   5  10   5         31.03         27.15         1.61 o                         
   6  10   5         52.08         56.69         2.68 o                         
  -5  11   5         45.32         43.48         2.44 o                         
  -4  11   5         22.50         17.88         1.64 o                         
  -3  11   5         11.70         16.86         2.67 o                         
  -2  11   5         31.97         25.66         2.63 o                         
  -1  11   5          0.80          0.39         0.80 o                         
   0  11   5         35.99         37.93         2.71 o                         
   1  11   5        187.48        196.26         4.82 o                         
   2  11   5          1.28          0.70         0.86 o                         
   3  11   5        132.37        128.31         4.77 o                         
   4  11   5        124.58        119.67         3.75 o                         
   5  11   5          5.62          6.26         1.23 o                         
  -5  12   5          1.71          2.78         0.63 o                         
  -4  12   5         10.70          7.68         1.35 o                         
  -3  12   5         39.81         35.17         2.47 o                         
  -2  12   5        129.99        129.97         5.50 o                         
  -1  12   5          7.38          3.87         1.52 o                         
   0  12   5         52.20         47.82         3.34 o                         
   1  12   5         12.36         19.17         1.59 o                         
   2  12   5        174.20        181.04         5.77 o                         
   3  12   5         35.84         38.93         2.47 o                         
   4  12   5         92.07         97.65         4.01 o                         
  -4  13   5          0.98          0.62         0.44 o                         
  -3  13   5          1.88          2.53         0.61 o                         
  -2  13   5         25.95         32.36         3.04 o                         
  -1  13   5         12.18         15.84         2.50 o                         
   0  13   5          2.01          4.43         1.05 o                         
   1  13   5          0.27          1.83         0.67 o                         
   2  13   5         27.94         23.47         1.85 o                         
   3  13   5         53.72         48.85         2.32 o                         
  -2  14   5        107.51        115.85         6.89 o                         
  -1  14   5          4.85          6.38         1.78 o                         
   0  14   5          9.23         10.99         1.59 o                         
   1  14   5          3.38          3.91         0.73 o                         
  -8   0   6          0.08         -0.01         0.89 o                         
  -6   0   6         20.89         21.93         2.68 o                         
  -4   0   6          0.34          2.49         1.23 o                         
  -2   0   6       7390.08       7806.75        86.91 o                         
   0   0   6       1459.07       1424.84        17.53 o                         
   2   0   6         72.13         67.41         1.96 o                         
   4   0   6        128.30        123.34         3.78 o                         
   6   0   6       2052.52       2004.24        36.43 o                         
   8   0   6        416.77        386.02        14.27 o                         
  -9   1   6         43.21         41.06         2.19 o                         
  -8   1   6          2.87          2.45         0.92 o                         
  -7   1   6         15.38         15.31         2.60 o                         
  -6   1   6        674.13        661.53        14.84 o                         
  -5   1   6        575.99        607.66        12.38 o                         
  -4   1   6        199.08        177.30         6.24 o                         
  -3   1   6       4528.76       4987.64        57.65 o                         
  -2   1   6       2095.76       2303.20        23.83 o                         
  -1   1   6       1859.58       1919.77        15.14 o                         
   0   1   6        945.33        987.13         9.16 o                         
   1   1   6       1653.38       1655.73        17.58 o                         
   2   1   6         69.40         67.81         2.03 o                         
   3   1   6        240.23        233.12         6.44 o                         
   4   1   6        281.48        263.21         4.50 o                         
   5   1   6         80.04         82.15         3.17 o                         
   6   1   6         46.79         49.66         4.90 o                         
   7   1   6         70.48         74.09         3.97 o                         
   8   1   6         22.13         19.79         2.17 o                         
  -8   2   6          0.03          0.10         0.76 o                         
  -7   2   6         28.46         30.51         2.56 o                         
  -6   2   6          2.19          1.92         0.83 o                         
  -5   2   6         91.87         83.88         2.84 o                         
  -4   2   6         79.16         79.37         2.94 o                         
  -3   2   6          9.91          7.81         1.00 o                         
  -2   2   6       2083.03       2120.00        30.13 o                         
  -1   2   6        689.04        706.82         8.76 o                         
   0   2   6       2045.91       1984.28        19.64 o                         
   1   2   6       1688.15       1748.97        16.96 o                         
   2   2   6       2226.65       2168.03        21.14 o                         
   3   2   6        324.32        334.47         7.95 o                         
   4   2   6         58.27         60.84         1.95 o                         
   5   2   6         95.38         92.52         2.94 o                         
   6   2   6        187.50        199.08         4.74 o                         
   7   2   6          2.55          1.97         0.80 o                         
   8   2   6         57.76         53.03         2.68 o                         
  -8   3   6        161.57        164.47         4.33 o                         
  -7   3   6          1.16          1.16         0.93 o                         
  -6   3   6        450.65        434.85        13.13 o                         
  -5   3   6         53.80         54.99         2.32 o                         
  -4   3   6          8.61         10.21         0.80 o                         
  -3   3   6       1649.48       1742.16        19.90 o                         
  -2   3   6          0.19          0.74         0.31 o                         
  -1   3   6       3909.28       4025.19        75.38 o                         
   0   3   6         63.93         87.28         2.73 o                         
   1   3   6        537.29        546.42         8.57 o                         
   2   3   6        170.15        155.71         3.26 o                         
   3   3   6         78.09         77.65         3.27 o                         
   4   3   6        312.45        296.23         5.44 o                         
   5   3   6         91.53         97.37         3.53 o                         
   6   3   6          0.03          0.82         0.63 o                         
   7   3   6         54.92         51.27         3.42 o                         
   8   3   6          0.89          1.03         0.57 o                         
  -8   4   6          8.62         10.94         1.13 o                         
  -7   4   6         33.04         32.37         2.56 o                         
  -6   4   6         82.00         86.26         3.77 o                         
  -5   4   6       1833.82       1771.94        20.32 o                         
  -4   4   6        496.14        496.03         6.24 o                         
  -3   4   6        309.37        299.09         7.98 o                         
  -2   4   6        998.65       1031.93        11.67 o                         
  -1   4   6        721.91        777.49        10.15 o                         
   0   4   6        756.28        809.65        14.39 o                         
   1   4   6       1306.17       1386.22        19.74 o                         
   2   4   6         13.35         13.12         1.08 o                         
   3   4   6        449.96        443.19         5.66 o                         
   4   4   6          1.75          2.68         0.48 o                         
   5   4   6         82.60         79.44         2.74 o                         
   6   4   6         64.30         69.36         2.79 o                         
   7   4   6          6.69          6.81         0.86 o                         
   8   4   6          9.79         12.13         1.16 o                         
  -8   5   6        334.61        328.47         7.29 o                         
  -7   5   6          5.80          6.91         1.11 o                         
  -6   5   6        944.07       1004.45        17.90 o                         
  -5   5   6         67.82         67.37         2.91 o                         
  -4   5   6        152.54        144.42         3.22 o                         
  -3   5   6        618.30        596.68         6.53 o                         
  -2   5   6         39.26         33.89         1.60 o                         
  -1   5   6         97.86         92.47         2.54 o                         
   0   5   6        399.66        526.28        10.62 o                         
   1   5   6       1695.81       1709.75        17.63 o                         
   2   5   6        844.99        883.26        10.84 o                         
   3   5   6        414.71        391.85         4.90 o                         
   4   5   6        918.73        901.87         8.79 o                         
   5   5   6        135.45        125.67         3.24 o                         
   6   5   6         22.78         25.37         1.71 o                         
   7   5   6         18.81         24.45         1.58 o                         
  -8   6   6         28.87         27.32         1.70 o                         
  -7   6   6        161.77        168.56         6.99 o                         
  -6   6   6         53.26         55.13         2.66 o                         
  -5   6   6        143.22        141.97         5.45 o                         
  -4   6   6         60.66         61.12         2.53 o                         
  -3   6   6         46.95         44.84         1.55 o                         
  -2   6   6         13.18         11.96         0.82 o                         
  -1   6   6         92.10         82.18         2.69 o                         
   0   6   6        193.94        196.63         4.14 o                         
   1   6   6        394.75        398.71         8.59 o                         
   2   6   6        474.09        461.12         4.81 o                         
   3   6   6       1121.75       1133.31        10.26 o                         
   4   6   6         24.73         22.92         1.17 o                         
   5   6   6          2.13          2.12         0.65 o                         
   6   6   6         13.95         17.00         1.38 o                         
   7   6   6          3.51          2.92         0.58 o                         
  -7   7   6         41.92         49.76         2.75 o                         
  -6   7   6        120.21        117.96         4.26 o                         
  -5   7   6          5.63          7.67         1.41 o                         
  -4   7   6        692.26        662.24         9.66 o                         
  -3   7   6        642.96        646.63         8.47 o                         
  -2   7   6        149.86        158.78         3.18 o                         
  -1   7   6         14.18         12.33         0.67 o                         
   0   7   6        117.64        107.09         2.03 o                         
   1   7   6         26.13         27.56         1.14 o                         
   2   7   6         11.53          9.92         0.75 o                         
   3   7   6         29.83         31.60         1.82 o                         
   4   7   6        742.89        745.29        10.36 o                         
   5   7   6          3.37          3.52         0.76 o                         
   6   7   6          2.15          2.16         0.67 o                         
   7   7   6          2.30          1.55         0.46 o                         
  -7   8   6         34.93         32.48         2.85 o                         
  -6   8   6         13.13         13.49         1.46 o                         
  -5   8   6        293.52        305.41         8.25 o                         
  -4   8   6        111.00        112.46         5.51 o                         
  -3   8   6        171.70        169.06         4.40 o                         
  -2   8   6         28.58         27.97         1.40 o                         
  -1   8   6         32.00         34.19         1.34 o                         
   0   8   6        113.11        116.87         2.52 o                         
   1   8   6         90.49         80.69         2.69 o                         
   2   8   6        183.71        172.97         3.13 o                         
   3   8   6        637.82        614.11         9.56 o                         
   4   8   6        104.64        113.06         3.84 o                         
   5   8   6          5.11          6.49         0.88 o                         
   6   8   6          1.10          2.12         0.55 o                         
   7   8   6         18.83         20.32         1.81 o                         
  -7   9   6          0.33          0.48         0.83 o                         
  -6   9   6          8.19          7.94         1.20 o                         
  -5   9   6         44.28         42.35         2.45 o                         
  -4   9   6        239.66        257.52         7.44 o                         
  -3   9   6         18.09         13.95         1.53 o                         
  -2   9   6         13.82         16.95         1.61 o                         
  -1   9   6         25.58         20.21         1.34 o                         
   0   9   6       1010.04        968.68         8.58 o                         
   1   9   6        154.39        143.29         2.90 o                         
   2   9   6          0.10          0.86         0.58 o                         
   3   9   6        314.52        319.55         5.81 o                         
   4   9   6        271.32        265.36         4.49 o                         
   5   9   6         25.73         29.69         1.44 o                         
   6   9   6          2.46          1.96         0.56 o                         
  -6  10   6         13.28         13.41         1.63 o                         
  -5  10   6         21.44         23.99         2.45 o                         
  -4  10   6         40.73         48.66         4.49 o                         
  -3  10   6         66.64         62.12         4.72 o                         
  -2  10   6        143.36        134.16         5.84 o                         
  -1  10   6         45.04         41.37         2.25 o                         
   0  10   6         39.17         27.27         2.03 o                         
   1  10   6        148.52        155.75         3.93 o                         
   2  10   6         29.92         32.91         1.82 o                         
   3  10   6       1035.77       1080.90        11.34 o                         
   4  10   6          1.05          1.12         0.53 o                         
   5  10   6          5.09          3.79         0.64 o                         
   6  10   6         25.64         25.96         2.78 o                         
  -5  11   6         83.67         77.16         3.78 o                         
  -4  11   6        446.90        477.71         8.60 o                         
  -3  11   6         98.66         91.29         5.45 o                         
  -2  11   6          9.90          7.96         1.58 o                         
  -1  11   6        123.96        108.70         4.43 o                         
   0  11   6        199.74        196.05         5.40 o                         
   1  11   6          0.27          0.48         0.54 o                         
   2  11   6         76.86         68.83         2.69 o                         
   3  11   6        117.45        121.09         4.65 o                         
   4  11   6         54.49         54.76         2.49 o                         
   5  11   6         99.47        101.35         3.33 o                         
  -4  12   6          0.59          1.28         0.52 o                         
  -3  12   6          0.69          0.90         0.64 o                         
  -2  12   6          0.22          1.42         1.18 o                         
  -1  12   6         33.09         38.88         2.95 o                         
   0  12   6         22.04         20.17         1.88 o                         
   1  12   6         49.36         47.30         2.56 o                         
   2  12   6          0.16         -0.29         0.56 o                         
   3  12   6        155.91        156.83         6.79 o                         
   4  12   6         21.95         23.73         1.54 o                         
  -3  13   6          1.07          1.97         0.53 o                         
  -2  13   6          2.48          3.05         0.83 o                         
  -1  13   6         21.58         26.79         5.13 o                         
   0  13   6         67.08         70.69         3.51 o                         
   1  13   6         13.88         16.36         1.57 o                         
   2  13   6         16.85         17.37         1.28 o                         
   3  13   6          0.04          0.33         0.45 o                         
  -1  14   6          4.74          3.75         0.73 o                         
   0  14   6         71.01         72.94         2.45 o                         
   1  14   6         16.07         14.58         1.20 o                         
  -7   0   7        151.05        153.67         6.85 o                         
  -5   0   7        389.13        357.96        13.09 o                         
  -3   0   7       5578.76       5980.78       184.41 o                         
  -1   0   7       8131.82       9164.55       114.30 o                         
   1   0   7       5787.45       6290.51       122.42 o                         
   3   0   7        638.93        631.76        28.90 o                         
   5   0   7        507.75        512.34        23.90 o                         
   7   0   7          1.92          1.43         1.26 o                         
  -8   1   7         56.49         53.38         2.86 o                         
  -7   1   7         57.50         55.37         2.88 o                         
  -6   1   7         69.42         64.12         3.65 o                         
  -5   1   7        315.21        291.95         7.53 o                         
  -4   1   7        351.17        336.22         5.98 o                         
  -3   1   7        371.14        388.54         6.52 o                         
  -2   1   7        377.08        387.98         5.49 o                         
  -1   1   7         15.54         23.03         0.95 o                         
   0   1   7          6.55          2.64         0.40 o                         
   1   1   7        182.17        165.97         3.50 o                         
   2   1   7        542.77        607.94         7.33 o                         
   3   1   7          0.29          0.08         0.50 o                         
   4   1   7       1475.01       1390.94        16.29 o                         
   5   1   7         31.36         27.89         1.93 o                         
   6   1   7          6.05          8.95         1.60 o                         
   7   1   7          1.70          0.97         0.81 o                         
   8   1   7        155.12        146.93         5.47 o                         
  -8   2   7         33.32         29.12         2.11 o                         
  -7   2   7         85.55         99.48         4.40 o                         
  -6   2   7          0.10          0.16         0.69 o                         
  -5   2   7        800.76        753.53        11.79 o                         
  -4   2   7          1.40          0.92         0.43 o                         
  -3   2   7        539.52        546.27        10.22 o                         
  -2   2   7       1003.96       1051.17        10.51 o                         
  -1   2   7       1498.44       1488.59        16.48 o                         
   0   2   7         54.01         60.55         1.45 o                         
   1   2   7        116.66        176.44         3.36 o                         
   2   2   7        177.76        189.52         3.84 o                         
   3   2   7         50.85         42.01         2.32 o                         
   4   2   7         94.36         84.30         2.38 o                         
   5   2   7        316.10        308.60         6.83 o                         
   6   2   7         32.21         33.47         2.14 o                         
   7   2   7        144.63        157.14         5.63 o                         
   8   2   7          0.67          0.31         0.62 o                         
  -8   3   7          9.39         10.33         1.26 o                         
  -7   3   7         61.96         55.27         2.83 o                         
  -6   3   7          7.83          9.50         1.19 o                         
  -5   3   7        108.48        112.93         3.34 o                         
  -4   3   7        515.50        493.85         6.20 o                         
  -3   3   7        180.43        173.03         3.82 o                         
  -2   3   7        754.75        795.27         8.66 o                         
  -1   3   7         57.15         58.37         2.04 o                         
   0   3   7          9.25          6.40         1.32 o                         
   1   3   7        444.66        505.10         7.71 o                         
   2   3   7       2165.79       2235.56        24.84 o                         
   3   3   7         63.96         62.15         1.87 o                         
   4   3   7        904.76        868.97         8.39 o                         
   5   3   7        436.70        435.25         7.37 o                         
   6   3   7          3.05          2.53         0.70 o                         
   7   3   7          5.80          3.49         0.96 o                         
   8   3   7          3.55          2.71         0.82 o                         
  -8   4   7          0.16          0.39         0.48 o                         
  -7   4   7          0.14          0.41         0.91 o                         
  -6   4   7         79.24         81.68         3.75 o                         
  -5   4   7         29.96         33.48         1.87 o                         
  -4   4   7         57.63         52.07         1.86 o                         
  -3   4   7         98.34        103.31         2.61 o                         
  -2   4   7       1230.06       1340.31        14.68 o                         
  -1   4   7        268.88        237.20         4.95 o                         
   0   4   7        324.08        293.26         5.40 o                         
   1   4   7        219.32        200.51         5.15 o                         
   2   4   7         64.46         79.52         3.24 o                         
   3   4   7        587.03        615.80         6.12 o                         
   4   4   7         44.48         41.79         1.50 o                         
   5   4   7         98.66         99.50         3.37 o                         
   6   4   7          4.99          3.63         0.80 o                         
   7   4   7          3.64          4.82         1.15 o                         
   8   4   7         21.95         21.68         2.53 o                         
  -8   5   7         22.36         21.74         1.62 o                         
  -7   5   7         45.53         46.25         2.51 o                         
  -6   5   7          2.42          1.97         0.84 o                         
  -5   5   7        103.84         96.15         5.11 o                         
  -4   5   7          5.09          6.75         1.10 o                         
  -3   5   7         83.16         72.46         2.15 o                         
  -2   5   7        951.73        982.99        14.84 o                         
  -1   5   7         76.22         85.15         2.55 o                         
   0   5   7        453.45        399.34         7.97 o                         
   1   5   7          5.86          3.65         0.92 o                         
   2   5   7        332.91        359.30         3.91 o                         
   3   5   7        187.99        210.13         3.30 o                         
   4   5   7          5.11          5.31         0.66 o                         
   5   5   7        946.53        984.52        11.58 o                         
   6   5   7          1.45          2.43         0.78 o                         
   7   5   7          4.23          4.33         1.13 o                         
  -8   6   7          8.70          9.05         0.96 o                         
  -7   6   7         39.91         43.86         3.13 o                         
  -6   6   7        460.94        478.61         8.29 o                         
  -5   6   7        115.12        122.69         4.12 o                         
  -4   6   7        301.18        291.86         5.80 o                         
  -3   6   7         26.57         29.85         1.54 o                         
  -2   6   7       1118.22       1113.12        10.89 o                         
  -1   6   7        107.58        105.88         2.87 o                         
   0   6   7         35.90         27.30         1.11 o                         
   1   6   7         24.26         17.73         0.91 o                         
   2   6   7         12.54          6.52         0.57 o                         
   3   6   7        361.81        357.88         4.97 o                         
   4   6   7        212.54        208.67         4.47 o                         
   5   6   7          9.25          7.63         0.97 o                         
   6   6   7         30.08         32.81         2.26 o                         
   7   6   7          1.22          1.87         0.62 o                         
  -7   7   7          8.40          5.51         1.02 o                         
  -6   7   7          8.54          8.26         1.19 o                         
  -5   7   7          0.11          0.88         0.76 o                         
  -4   7   7        184.35        188.42         5.64 o                         
  -3   7   7        336.40        344.75         7.66 o                         
  -2   7   7        444.77        458.40         6.09 o                         
  -1   7   7        244.46        250.88         3.45 o                         
   0   7   7         22.73         20.70         0.98 o                         
   1   7   7        772.69        759.38         8.07 o                         
   2   7   7         77.17         70.22         1.93 o                         
   3   7   7         12.39         10.57         0.86 o                         
   4   7   7        160.51        167.93         4.38 o                         
   5   7   7        216.21        228.16         5.26 o                         
   6   7   7          3.48          3.16         0.71 o                         
   7   7   7          8.26          9.06         0.91 o                         
  -7   8   7          6.23          7.16         1.23 o                         
  -6   8   7        124.04        125.65         4.03 o                         
  -5   8   7         70.03         71.15         3.52 o                         
  -4   8   7         95.73         88.18         3.83 o                         
  -3   8   7          6.07          5.00         0.95 o                         
  -2   8   7        303.50        311.50         5.22 o                         
  -1   8   7        282.26        259.74         3.90 o                         
   0   8   7         82.47         95.84         2.09 o                         
   1   8   7        223.76        213.19         3.72 o                         
   2   8   7       1281.13       1237.44        13.74 o                         
   3   8   7        174.50        188.18         3.97 o                         
   4   8   7        202.39        203.34         4.36 o                         
   5   8   7         17.75         16.44         1.26 o                         
   6   8   7         10.85         13.40         1.14 o                         
  -6   9   7         26.26         25.16         1.92 o                         
  -5   9   7          6.15          4.98         0.99 o                         
  -4   9   7         79.60         75.16         3.16 o                         
  -3   9   7        181.85        185.11         5.24 o                         
  -2   9   7         18.38         14.23         1.49 o                         
  -1   9   7        305.21        276.44         7.50 o                         
   0   9   7         26.73         19.40         1.39 o                         
   1   9   7        825.95        803.43        10.17 o                         
   2   9   7        128.16        134.24         3.40 o                         
   3   9   7         39.92         39.92         1.81 o                         
   4   9   7         15.56         13.10         1.14 o                         
   5   9   7        131.20        137.85         3.82 o                         
   6   9   7         21.82         21.39         1.37 o                         
  -6  10   7        137.01        129.91         3.74 o                         
  -5  10   7         30.82         31.42         1.85 o                         
  -4  10   7        210.29        207.96         6.76 o                         
  -3  10   7          5.12          2.72         1.40 o                         
  -2  10   7        155.29        165.41         6.49 o                         
  -1  10   7         12.15          6.90         1.01 o                         
   0  10   7        137.13        122.71         4.72 o                         
   1  10   7         23.83         19.74         1.55 o                         
   2  10   7        328.07        329.94         5.87 o                         
   3  10   7         92.19        100.62         2.59 o                         
   4  10   7         90.95         89.11         3.38 o                         
   5  10   7         35.58         37.97         1.76 o                         
  -5  11   7          3.01          2.31         0.70 o                         
  -4  11   7         64.21         68.07         2.98 o                         
  -3  11   7        200.23        205.26         6.89 o                         
  -2  11   7         18.64         18.36         2.36 o                         
  -1  11   7          9.28          9.27         1.21 o                         
   0  11   7        174.86        148.69         5.04 o                         
   1  11   7        258.43        269.69         5.53 o                         
   2  11   7         53.93         52.45         2.11 o                         
   3  11   7          0.24         -0.02         0.50 o                         
   4  11   7          5.20          6.29         0.89 o                         
   5  11   7         70.12         75.25         4.70 o                         
  -4  12   7         92.24         95.97         4.11 o                         
  -3  12   7         20.11         27.96         1.77 o                         
  -2  12   7        100.14        114.49         5.95 o                         
  -1  12   7          6.29          5.95         1.75 o                         
   0  12   7          3.30          4.48         1.01 o                         
   1  12   7          0.29          0.12         0.56 o                         
   2  12   7         31.51         28.49         1.50 o                         
   3  12   7         25.75         26.54         2.37 o                         
   4  12   7          3.38          3.15         1.12 o                         
  -3  13   7        136.72        137.24         3.69 o                         
  -2  13   7         55.43         55.42         2.68 o                         
  -1  13   7          2.07          1.01         0.69 o                         
   0  13   7         18.46         26.80         2.20 o                         
   1  13   7         18.68         17.90         1.48 o                         
   2  13   7          0.76          0.22         0.41 o                         
  -8   0   8         39.20         30.66         2.54 o                         
  -6   0   8        131.11        117.92         8.41 o                         
  -4   0   8        135.69        149.01         5.59 o                         
  -2   0   8       3159.05       3167.35        38.15 o                         
   0   0   8       1127.38       1134.66        15.38 o                         
   2   0   8        523.61        603.18        10.60 o                         
   4   0   8       1742.51       1704.79        24.85 o                         
   6   0   8        223.30        223.55         9.01 o                         
   8   0   8         64.10         49.55         4.08 o                         
  -8   1   8          8.88          9.42         1.07 o                         
  -7   1   8        365.07        368.09         6.88 o                         
  -6   1   8        159.84        159.73         5.84 o                         
  -5   1   8         14.20         13.41         1.12 o                         
  -4   1   8        677.56        677.93         8.74 o                         
  -3   1   8         80.75         49.37         2.14 o                         
  -2   1   8        167.38        156.18         3.01 o                         
  -1   1   8       2625.80       3086.93        26.00 o                         
   0   1   8       1598.11       1655.10        21.21 o                         
   1   1   8        549.22        489.43         7.68 o                         
   2   1   8         47.34         44.45         1.71 o                         
   3   1   8         47.05         60.67         1.76 o                         
   4   1   8         24.98         22.32         1.63 o                         
   5   1   8       1835.53       1877.58        24.54 o                         
   6   1   8         20.09         17.88         2.13 o                         
   7   1   8         47.94         44.69         2.86 o                         
   8   1   8         14.83         13.17         1.53 o                         
  -8   2   8          2.74          2.14         0.63 o                         
  -7   2   8         34.04         31.16         2.13 o                         
  -6   2   8         88.15         93.14         3.80 o                         
  -5   2   8          1.45          1.08         0.55 o                         
  -4   2   8        174.41        160.98         3.48 o                         
  -3   2   8        155.92        175.63         4.33 o                         
  -2   2   8        354.16        351.34         5.00 o                         
  -1   2   8        111.97         96.57         3.10 o                         
   0   2   8       1404.96       1326.01        13.94 o                         
   1   2   8        107.41        102.09         3.02 o                         
   2   2   8        349.14        288.24         7.22 o                         
   3   2   8          2.10          2.58         0.48 o                         
   4   2   8        986.54        985.66        11.83 o                         
   5   2   8          0.05         -0.17         0.87 o                         
   6   2   8        190.55        198.48         7.94 o                         
   7   2   8          4.45          2.49         0.89 o                         
   8   2   8          0.23          0.83         0.66 o                         
  -8   3   8         72.02         77.67         3.14 o                         
  -7   3   8        615.05        626.94        10.48 o                         
  -6   3   8         48.93         45.79         2.68 o                         
  -5   3   8         22.29         24.75         1.46 o                         
  -4   3   8         19.99         18.94         1.14 o                         
  -3   3   8        289.53        273.82         4.42 o                         
  -2   3   8        328.24        346.08         6.19 o                         
  -1   3   8         60.46         72.77         2.43 o                         
   0   3   8          0.36          0.46         0.41 o                         
   1   3   8        213.80        232.16         4.01 o                         
   2   3   8         48.51         53.87         2.35 o                         
   3   3   8         10.50          9.30         0.91 o                         
   4   3   8          1.55          1.34         0.48 o                         
   5   3   8        766.17        798.75        13.35 o                         
   6   3   8          7.12         12.05         1.88 o                         
   7   3   8          0.03          0.15         0.64 o                         
  -8   4   8         47.58         45.97         1.98 o                         
  -7   4   8        450.25        443.06         8.23 o                         
  -6   4   8         26.45         26.63         1.85 o                         
  -5   4   8        119.07        109.40         3.70 o                         
  -4   4   8        301.53        289.85         4.70 o                         
  -3   4   8        482.47        467.84         6.69 o                         
  -2   4   8         52.48         41.66         2.80 o                         
  -1   4   8          6.83          5.78         0.89 o                         
   0   4   8          5.06          2.55         0.51 o                         
   1   4   8       1591.36       1618.01        22.43 o                         
   2   4   8        207.91        198.55         3.31 o                         
   3   4   8         50.21         45.27         1.57 o                         
   4   4   8       1023.71       1024.73         9.62 o                         
   5   4   8        127.47        122.15         4.59 o                         
   6   4   8         71.21         80.08         3.45 o                         
   7   4   8         56.85         57.72         3.04 o                         
  -8   5   8          0.61          0.66         0.60 o                         
  -7   5   8        104.28        115.66         3.95 o                         
  -6   5   8         73.65         81.60         5.33 o                         
  -5   5   8          3.05          2.44         0.80 o                         
  -4   5   8       1897.88       1972.57        16.44 o                         
  -3   5   8         57.79         54.13         1.80 o                         
  -2   5   8        754.82        725.85         7.96 o                         
  -1   5   8         56.72         66.39         2.60 o                         
   0   5   8        110.35        121.85         4.56 o                         
   1   5   8        321.86        271.14         3.98 o                         
   2   5   8        882.75        921.06         8.15 o                         
   3   5   8          6.14          6.85         0.68 o                         
   4   5   8        273.61        293.76         5.04 o                         
   5   5   8         46.51         53.61         2.47 o                         
   6   5   8         37.07         38.99         1.97 o                         
   7   5   8          0.31          0.46         0.52 o                         
  -7   6   8          0.26         -0.01         0.69 o                         
  -6   6   8        376.97        381.58         7.09 o                         
  -5   6   8         11.03          8.44         1.27 o                         
  -4   6   8       1283.44       1262.80        14.73 o                         
  -3   6   8        329.20        319.09         5.14 o                         
  -2   6   8       1022.13        999.30         9.66 o                         
  -1   6   8       1314.62       1352.43        14.43 o                         
   0   6   8          0.75          0.34         0.38 o                         
   1   6   8         10.94         11.99         0.82 o                         
   2   6   8        113.30        112.77         2.23 o                         
   3   6   8         41.09         40.44         1.67 o                         
   4   6   8        113.72        111.59         3.22 o                         
   5   6   8         57.50         66.98         2.48 o                         
   6   6   8         27.64         31.37         1.70 o                         
   7   6   8        120.22        125.81         3.39 o                         
  -7   7   8          2.20          2.05         0.70 o                         
  -6   7   8          4.85          3.39         0.85 o                         
  -5   7   8        151.21        158.32         5.06 o                         
  -4   7   8        739.88        730.61        24.59 o                         
  -3   7   8        279.12        272.59         7.38 o                         
  -2   7   8        128.22        138.40         3.08 o                         
  -1   7   8         10.06          7.77         0.81 o                         
   0   7   8        391.72        362.75         5.11 o                         
   1   7   8         98.06         96.84         2.38 o                         
   2   7   8        585.75        583.07         6.33 o                         
   3   7   8        341.47        351.33         5.60 o                         
   4   7   8          0.65          1.36         0.61 o                         
   5   7   8          0.62          0.72         0.55 o                         
   6   7   8          0.85          0.40         0.50 o                         
  -7   8   8          2.76          3.13         0.86 o                         
  -6   8   8         61.21         60.01         2.34 o                         
  -5   8   8        169.17        167.68         5.99 o                         
  -4   8   8         64.34         57.78         3.97 o                         
  -3   8   8          9.18          7.34         1.31 o                         
  -2   8   8          7.37          8.05         0.96 o                         
  -1   8   8        617.77        642.43         9.46 o                         
   0   8   8        136.82        135.08         3.03 o                         
   1   8   8         10.23         12.07         0.96 o                         
   2   8   8          0.06          0.30         0.54 o                         
   3   8   8        348.97        336.43         5.56 o                         
   4   8   8         33.44         38.83         2.06 o                         
   5   8   8          6.31          7.44         0.91 o                         
   6   8   8          5.20          7.63         0.83 o                         
  -6   9   8         30.95         29.78         1.93 o                         
  -5   9   8         53.54         52.61         3.84 o                         
  -4   9   8         69.63         63.40         2.85 o                         
  -3   9   8         35.61         36.53         2.32 o                         
  -2   9   8        453.39        424.25         8.30 o                         
  -1   9   8        148.61        135.45         3.69 o                         
   0   9   8        723.68        747.22         8.49 o                         
   1   9   8         44.10         42.20         2.05 o                         
   2   9   8          8.04          9.52         1.09 o                         
   3   9   8         34.18         34.34         1.67 o                         
   4   9   8          3.23          2.63         0.71 o                         
   5   9   8         14.43         13.93         1.07 o                         
   6   9   8         19.20         20.63         1.45 o                         
  -5  10   8         49.12         47.50         2.59 o                         
  -4  10   8        102.28         93.02         4.08 o                         
  -3  10   8        117.82        119.13         9.89 o                         
  -2  10   8         89.23         89.87         3.54 o                         
  -1  10   8        409.16        414.30         7.35 o                         
   0  10   8          5.23          3.56         0.84 o                         
   1  10   8          8.37          7.24         0.93 o                         
   2  10   8          0.37          1.57         0.59 o                         
   3  10   8        174.58        175.77         3.57 o                         
   4  10   8         92.47         98.18         2.54 o                         
   5  10   8         17.51         20.13         1.58 o                         
  -5  11   8         51.04         47.93         1.97 o                         
  -4  11   8         46.70         44.01         3.92 o                         
  -3  11   8         23.39         14.43         1.71 o                         
  -2  11   8         26.42         25.58         2.07 o                         
  -1  11   8         53.38         41.81         3.96 o                         
   0  11   8        109.78        115.02         4.31 o                         
   1  11   8         52.10         50.32         2.26 o                         
   2  11   8          7.05          8.04         0.89 o                         
   3  11   8         31.03         26.97         1.78 o                         
   4  11   8         55.12         56.18         3.34 o                         
  -4  12   8        112.59        113.92         4.00 o                         
  -3  12   8          8.14         10.77         1.10 o                         
  -2  12   8          0.62          0.72         0.83 o                         
  -1  12   8        414.58        407.75        11.07 o                         
   0  12   8         14.58         12.59         1.27 o                         
   1  12   8          0.05          0.31         0.48 o                         
   2  12   8          3.00          4.80         0.67 o                         
   3  12   8         14.42         13.01         1.29 o                         
  -2  13   8         49.76         48.72         2.58 o                         
  -1  13   8          4.20          4.22         0.89 o                         
   0  13   8         36.82         31.52         1.90 o                         
   1  13   8          0.83          0.15         0.52 o                         
   2  13   8          0.26          0.17         0.39 o                         
  -7   0   9          2.55          1.79         1.01 o                         
  -5   0   9        219.46        225.68         6.27 o                         
  -3   0   9        552.06        558.48        18.45 o                         
  -1   0   9         22.39         45.21         2.18 o                         
   1   0   9        810.83        959.65        19.60 o                         
   3   0   9       3565.97       3404.80        54.86 o                         
   5   0   9        795.32        802.41        19.20 o                         
   7   0   9         19.19         15.24         2.03 o                         
  -8   1   9         97.39        101.61         6.02 o                         
  -7   1   9          3.54          2.58         0.72 o                         
  -6   1   9        349.13        357.95         9.06 o                         
  -5   1   9          2.26          1.28         0.50 o                         
  -4   1   9        791.90        806.16        11.05 o                         
  -3   1   9         18.22         21.22         1.06 o                         
  -2   1   9       2107.04       2169.57        19.69 o                         
  -1   1   9       1051.39       1078.97        13.47 o                         
   0   1   9        149.49        142.54         4.35 o                         
   1   1   9         59.72         65.84         2.84 o                         
   2   1   9       1551.72       1533.82        13.51 o                         
   3   1   9        231.49        229.60         4.53 o                         
   4   1   9         48.04         48.58         2.52 o                         
   5   1   9         45.81         43.58         3.60 o                         
   6   1   9        169.36        184.48         5.57 o                         
   7   1   9          1.72          2.41         0.74 o                         
  -8   2   9         77.13         81.42         3.11 o                         
  -7   2   9          1.66          1.34         0.66 o                         
  -6   2   9          3.77          2.57         0.90 o                         
  -5   2   9        370.27        367.82         9.02 o                         
  -4   2   9          8.79          6.29         0.77 o                         
  -3   2   9        400.19        443.61         5.62 o                         
  -2   2   9         59.03         61.07         2.14 o                         
  -1   2   9        685.26        656.88         9.38 o                         
   0   2   9          6.34          5.58         0.65 o                         
   1   2   9         15.77         23.66         1.43 o                         
   2   2   9        464.16        482.87         5.63 o                         
   3   2   9        301.82        306.72         5.01 o                         
   4   2   9          2.06          0.41         0.53 o                         
   5   2   9        755.50        818.52        21.16 o                         
   6   2   9         72.92         78.00         3.55 o                         
   7   2   9         39.58         44.12         2.61 o                         
  -8   3   9         52.90         59.01         2.22 o                         
  -7   3   9        370.78        357.21         7.17 o                         
  -6   3   9        460.19        476.97         9.23 o                         
  -5   3   9        589.72        610.72         9.70 o                         
  -4   3   9          0.83          2.01         0.62 o                         
  -3   3   9          0.50          0.83         0.39 o                         
  -2   3   9        336.53        344.91         5.87 o                         
  -1   3   9         18.45         21.34         1.26 o                         
   0   3   9        243.19        247.09         9.66 o                         
   1   3   9        382.89        422.18         9.48 o                         
   2   3   9        748.74        712.76         8.39 o                         
   3   3   9          0.17          0.57         0.49 o                         
   4   3   9         11.48         11.41         0.99 o                         
   5   3   9        332.21        344.97         6.45 o                         
   6   3   9        111.01        117.29         4.31 o                         
   7   3   9          1.95          1.50         0.69 o                         
  -8   4   9         79.20         81.87         3.56 o                         
  -7   4   9        193.07        204.17         5.81 o                         
  -6   4   9         19.26         20.79         1.64 o                         
  -5   4   9        922.03        944.32        13.01 o                         
  -4   4   9        111.77        103.97         3.21 o                         
  -3   4   9       1045.23        999.19        12.92 o                         
  -2   4   9        198.18        198.89         4.15 o                         
  -1   4   9         33.84         32.69         1.66 o                         
   0   4   9        519.25        475.18         8.90 o                         
   1   4   9         19.90         19.00         1.02 o                         
   2   4   9          0.16          0.75         0.34 o                         
   3   4   9          2.75          2.75         0.92 o                         
   4   4   9         58.35         53.50         2.39 o                         
   5   4   9         61.27         59.28         2.78 o                         
   6   4   9         22.30         19.88         1.80 o                         
   7   4   9         81.47         89.39         3.55 o                         
  -7   5   9        232.14        245.17         5.44 o                         
  -6   5   9        225.63        234.19         5.96 o                         
  -5   5   9        421.35        409.32         7.68 o                         
  -4   5   9         27.37         26.65         1.57 o                         
  -3   5   9         86.65         84.51         2.47 o                         
  -2   5   9        533.84        502.35         6.43 o                         
  -1   5   9        231.58        242.38         4.33 o                         
   0   5   9        293.74        285.44         4.37 o                         
   1   5   9         17.67         12.99         0.90 o                         
   2   5   9          0.99          0.90         0.39 o                         
   3   5   9          1.74          1.24         0.51 o                         
   4   5   9         58.96         58.50         2.91 o                         
   5   5   9        142.11        148.59         3.68 o                         
   6   5   9        182.83        204.35         4.84 o                         
   7   5   9         21.21         17.04         1.46 o                         
  -7   6   9          8.29          5.81         0.93 o                         
  -6   6   9          1.39          1.15         0.68 o                         
  -5   6   9        107.32        102.98         4.96 o                         
  -4   6   9         84.43         88.56         5.62 o                         
  -3   6   9        132.79        127.56         2.82 o                         
  -2   6   9       1194.84       1164.34        11.64 o                         
  -1   6   9          1.80          1.86         0.51 o                         
   0   6   9        247.85        259.44         5.09 o                         
   1   6   9         28.36         25.65         1.17 o                         
   2   6   9         14.95         14.74         0.90 o                         
   3   6   9          9.42          8.16         0.93 o                         
   4   6   9        293.08        299.89         5.85 o                         
   5   6   9         29.48         33.22         1.84 o                         
   6   6   9         27.50         27.81         1.71 o                         
   7   6   9         62.66         66.36         4.28 o                         
  -7   7   9         68.28         62.68         2.63 o                         
  -6   7   9          0.42          0.30         0.62 o                         
  -5   7   9         42.34         37.87         2.46 o                         
  -4   7   9         15.21         14.54         3.10 o                         
  -3   7   9        272.32        279.21         5.75 o                         
  -2   7   9        579.43        573.62         8.37 o                         
  -1   7   9         74.69         76.34         2.57 o                         
   0   7   9         58.34         56.32         1.84 o                         
   1   7   9        637.40        610.69         6.87 o                         
   2   7   9         21.76         22.70         1.62 o                         
   3   7   9          9.82         10.35         0.98 o                         
   4   7   9         20.01         17.51         1.40 o                         
   5   7   9        161.04        165.23         3.62 o                         
   6   7   9         38.53         42.54         2.11 o                         
  -6   8   9         59.69         57.01         2.44 o                         
  -5   8   9         53.20         60.15         2.88 o                         
  -4   8   9        106.34        118.96         5.08 o                         
  -3   8   9        125.79        122.54         4.38 o                         
  -2   8   9         73.28         64.84         3.02 o                         
  -1   8   9         33.20         27.83         1.82 o                         
   0   8   9        325.55        313.37         5.66 o                         
   1   8   9         14.39         12.33         1.14 o                         
   2   8   9         29.50         27.06         1.66 o                         
   3   8   9        110.87        109.01         2.77 o                         
   4   8   9         12.43         14.96         1.41 o                         
   5   8   9          9.36         11.29         1.01 o                         
   6   8   9         42.98         40.95         1.91 o                         
  -6   9   9         49.27         44.09         2.13 o                         
  -5   9   9          0.10         -0.26         0.68 o                         
  -4   9   9          0.13          1.31         0.77 o                         
  -3   9   9        620.76        631.50        11.92 o                         
  -2   9   9        135.24        142.96         6.14 o                         
  -1   9   9         65.50         59.87         2.88 o                         
   0   9   9         49.54         41.74         1.88 o                         
   1   9   9        331.22        346.65         5.64 o                         
   2   9   9          0.08          0.41         0.56 o                         
   3   9   9         19.89         19.22         1.24 o                         
   4   9   9          3.38          3.81         0.87 o                         
   5   9   9        151.15        158.81         4.85 o                         
  -5  10   9          6.89          4.83         0.90 o                         
  -4  10   9         36.16         46.06         7.36 o                         
  -3  10   9         92.22        105.32         5.87 o                         
  -2  10   9        147.21        131.66         4.74 o                         
  -1  10   9        115.00         99.32         3.60 o                         
   0  10   9        206.01        194.87         4.32 o                         
   1  10   9        202.32        187.90         3.91 o                         
   2  10   9          0.45          0.89         0.56 o                         
   3  10   9         62.27         60.11         2.31 o                         
   4  10   9         24.02         20.13         2.14 o                         
   5  10   9          0.47         -0.27         0.82 o                         
  -4  11   9          7.80          8.30         0.95 o                         
  -3  11   9        240.74        238.71         8.12 o                         
  -2  11   9         10.53         10.23         1.62 o                         
  -1  11   9        102.79         91.65         3.67 o                         
   0  11   9          6.00          7.48         1.16 o                         
   1  11   9        238.30        235.91         4.46 o                         
   2  11   9         79.47         77.40         2.36 o                         
   3  11   9          8.75          7.39         1.62 o                         
   4  11   9         27.31         33.87         3.77 o                         
  -3  12   9        108.96        117.38         3.73 o                         
  -2  12   9         21.66         26.73         2.45 o                         
  -1  12   9         16.27         23.56         1.74 o                         
   0  12   9         59.75         58.60         2.16 o                         
   1  12   9         17.62         15.09         1.23 o                         
   2  12   9          5.80          5.21         0.71 o                         
   3  12   9         14.10          9.98         1.29 o                         
  -2  13   9         71.96         68.08         5.05 o                         
  -1  13   9         44.57         49.48         1.95 o                         
   0  13   9         73.95         71.40         2.83 o                         
   1  13   9         36.65         31.79         2.17 o                         
  -8   0  10        695.27        687.62        42.60 o                         
  -6   0  10         29.93         25.73         5.02 o                         
  -4   0  10        413.88        420.45         9.58 o                         
  -2   0  10        573.02        621.32        11.16 o                         
   0   0  10       1672.78       1868.33        30.13 o                         
   2   0  10         43.09         35.63         2.51 o                         
   4   0  10        767.14        755.31        14.17 o                         
   6   0  10          1.23          2.79         1.15 o                         
  -8   1  10          0.00         -0.08         0.53 o                         
  -7   1  10        178.11        201.22         5.19 o                         
  -6   1  10        186.74        201.25         5.61 o                         
  -5   1  10         19.19         12.08         2.06 o                         
  -4   1  10        136.38        139.60         3.25 o                         
  -3   1  10        384.94        415.64         6.13 o                         
  -2   1  10        279.37        295.94         4.55 o                         
  -1   1  10        346.17        379.71         6.74 o                         
   0   1  10        638.72        643.59         8.63 o                         
   1   1  10          4.46         10.90         0.94 o                         
   2   1  10         87.64         77.53         2.59 o                         
   3   1  10          1.70          3.32         0.71 o                         
   4   1  10         11.56          7.09         1.30 o                         
   5   1  10        153.05        152.06         5.92 o                         
   6   1  10          1.22          3.34         1.15 o                         
   7   1  10         27.52         27.75         1.70 o                         
  -8   2  10        427.60        447.92         9.90 o                         
  -7   2  10         42.77         41.07         2.00 o                         
  -6   2  10          4.38          1.67         0.97 o                         
  -5   2  10          7.96          7.15         1.22 o                         
  -4   2  10        760.85        718.10        12.30 o                         
  -3   2  10          8.59          7.64         0.78 o                         
  -2   2  10         56.02         66.66         2.35 o                         
  -1   2  10        177.19        180.22         4.09 o                         
   0   2  10       1681.74       1700.68        23.64 o                         
   1   2  10         32.28         33.33         1.42 o                         
   2   2  10        124.24        109.19         2.57 o                         
   3   2  10         75.34         65.47         2.49 o                         
   4   2  10         92.15        101.78         4.04 o                         
   5   2  10         44.87         41.91         2.59 o                         
   6   2  10          2.34          2.47         0.84 o                         
   7   2  10          2.08          2.73         0.67 o                         
  -8   3  10          4.99          5.81         0.83 o                         
  -7   3  10         69.86         81.05         2.73 o                         
  -6   3  10          3.95          4.15         1.40 o                         
  -5   3  10         18.79         20.90         1.88 o                         
  -4   3  10          0.16          0.02         0.62 o                         
  -3   3  10        341.95        342.62         5.26 o                         
  -2   3  10        453.47        449.50         6.53 o                         
  -1   3  10        126.86        124.29         3.11 o                         
   0   3  10        567.51        558.34         8.23 o                         
   1   3  10        278.51        268.50         4.69 o                         
   2   3  10         86.11         90.10         2.63 o                         
   3   3  10        321.67        323.15         5.47 o                         
   4   3  10         95.01        101.32         4.66 o                         
   5   3  10          4.15          7.06         1.09 o                         
   6   3  10         64.91         59.02         2.90 o                         
   7   3  10         16.95         22.55         1.45 o                         
  -7   4  10         41.41         43.31         2.15 o                         
  -6   4  10         12.74         16.14         1.56 o                         
  -5   4  10        770.53        805.37        15.19 o                         
  -4   4  10       1238.30       1162.72        19.21 o                         
  -3   4  10         33.47         33.02         1.53 o                         
  -2   4  10         36.27         34.01         2.05 o                         
  -1   4  10         54.94         54.50         1.94 o                         
   0   4  10        190.53        193.09         4.18 o                         
   1   4  10        331.60        308.33         5.78 o                         
   2   4  10          0.99          1.07         0.51 o                         
   3   4  10        541.25        546.12         8.08 o                         
   4   4  10          0.75          0.74         0.78 o                         
   5   4  10        168.54        185.50         5.45 o                         
   6   4  10         13.90         12.04         1.35 o                         
   7   4  10         22.76         18.97         1.43 o                         
  -7   5  10         11.70         16.39         1.50 o                         
  -6   5  10        231.53        253.62         5.48 o                         
  -5   5  10        100.72         93.11         3.78 o                         
  -4   5  10        193.59        191.04         5.52 o                         
  -3   5  10        136.60        141.92         3.30 o                         
  -2   5  10        286.14        298.45         5.21 o                         
  -1   5  10        174.72        171.42         3.65 o                         
   0   5  10        103.25         96.56         2.78 o                         
   1   5  10        136.69        129.64         2.95 o                         
   2   5  10         95.30         89.59         2.85 o                         
   3   5  10          7.66         10.67         1.61 o                         
   4   5  10         83.63         83.63         3.20 o                         
   5   5  10         23.36         20.72         2.18 o                         
   6   5  10        322.31        329.04        10.99 o                         
  -7   6  10          6.30          9.44         0.94 o                         
  -6   6  10          9.71          7.27         0.97 o                         
  -5   6  10        114.54        118.96         4.99 o                         
  -4   6  10         79.11         78.90         3.56 o                         
  -3   6  10        536.14        537.85         9.14 o                         
  -2   6  10        171.88        171.39         4.28 o                         
  -1   6  10       1204.57       1158.19        11.68 o                         
   0   6  10       1106.26       1073.16        11.85 o                         
   1   6  10         35.37         35.59         1.41 o                         
   2   6  10          2.44          2.36         0.56 o                         
   3   6  10        205.90        214.75         5.99 o                         
   4   6  10         18.48         18.71         1.55 o                         
   5   6  10        231.73        229.60         5.67 o                         
   6   6  10         12.31         12.29         1.19 o                         
  -7   7  10         72.83         65.83         6.73 o                         
  -6   7  10         30.02         29.63         2.61 o                         
  -5   7  10        218.92        206.80         6.50 o                         
  -4   7  10          3.30          4.19         1.07 o                         
  -3   7  10          0.37          0.93         0.64 o                         
  -2   7  10         52.57         54.73         3.08 o                         
  -1   7  10         14.36         13.37         1.85 o                         
   0   7  10         62.08         63.61         2.27 o                         
   1   7  10          5.74          5.41         0.84 o                         
   2   7  10        274.17        278.45         5.27 o                         
   3   7  10          5.58          8.13         1.31 o                         
   4   7  10          0.21          1.34         0.71 o                         
   5   7  10          0.15          0.12         0.55 o                         
   6   7  10        133.13        134.92         3.04 o                         
  -6   8  10          6.36          3.50         0.68 o                         
  -5   8  10        315.89        309.37        11.90 o                         
  -4   8  10         61.28         52.23         2.80 o                         
  -3   8  10        153.20        144.54         4.12 o                         
  -2   8  10        134.02        138.36         5.05 o                         
  -1   8  10        540.79        522.15         9.68 o                         
   0   8  10         71.20         70.69         2.63 o                         
   1   8  10         39.28         35.31         2.00 o                         
   2   8  10         21.54         22.51         2.30 o                         
   3   8  10        118.66        114.98         3.49 o                         
   4   8  10         13.50         13.40         1.42 o                         
   5   8  10         83.28         85.94         3.41 o                         
  -6   9  10          1.28          1.68         0.62 o                         
  -5   9  10          3.88          5.65         1.34 o                         
  -4   9  10         43.28         40.59         2.39 o                         
  -3   9  10        149.02        155.71         5.76 o                         
  -2   9  10        303.48        334.16         7.08 o                         
  -1   9  10         21.42         22.49         1.82 o                         
   0   9  10        376.90        344.53         5.98 o                         
   1   9  10         91.55         84.22         2.79 o                         
   2   9  10        141.49        142.98         3.33 o                         
   3   9  10          2.84          2.22         0.63 o                         
   4   9  10         85.70         80.87         3.10 o                         
   5   9  10         12.28         12.85         1.24 o                         
  -5  10  10        109.73        118.79         3.11 o                         
  -4  10  10          3.88          3.71         1.09 o                         
  -3  10  10        331.52        355.77         8.58 o                         
  -2  10  10         32.05         34.39         2.31 o                         
  -1  10  10        422.28        404.23         8.42 o                         
   0  10  10         11.76         13.53         1.17 o                         
   1  10  10         31.00         28.40         1.50 o                         
   2  10  10          3.93          4.16         0.79 o                         
   3  10  10         28.21         33.11         1.82 o                         
   4  10  10          3.44          4.11         0.89 o                         
  -4  11  10          3.48          5.79         0.74 o                         
  -3  11  10         87.18         80.92         4.99 o                         
  -2  11  10         84.35         88.76         3.88 o                         
  -1  11  10         56.18         48.65         4.20 o                         
   0  11  10          6.86          6.53         0.92 o                         
   1  11  10          5.07          2.03         0.60 o                         
   2  11  10         63.09         63.80         2.44 o                         
   3  11  10         28.81         27.51         1.82 o                         
  -3  12  10        301.83        309.10         6.70 o                         
  -2  12  10         28.50         24.71         1.73 o                         
  -1  12  10         60.81         62.82         4.07 o                         
   0  12  10          5.02          5.63         0.68 o                         
   1  12  10          0.41          0.31         0.39 o                         
   2  12  10          5.54          4.34         0.64 o                         
  -7   0  11        242.54        248.82        14.81 o                         
  -5   0  11          2.76          1.95         1.55 o                         
  -3   0  11          1.85          2.98         0.92 o                         
  -1   0  11        637.78        690.91        10.52 o                         
   1   0  11       2718.35       2728.96        30.35 o                         
   3   0  11          6.21          5.73         1.21 o                         
   5   0  11         10.10         10.31         3.04 o                         
   7   0  11         14.30          9.70         1.32 o                         
  -8   1  11         12.64         15.34         1.19 o                         
  -7   1  11         13.10         12.15         1.27 o                         
  -6   1  11        322.42        344.81         6.65 o                         
  -5   1  11          5.46          6.27         1.68 o                         
  -4   1  11        148.65        181.97         3.71 o                         
  -3   1  11         36.19         35.44         1.96 o                         
  -2   1  11       1379.59       1413.49        14.74 o                         
  -1   1  11        258.65        256.37         4.61 o                         
   0   1  11          3.18          3.08         0.64 o                         
   1   1  11        125.02        136.61         3.05 o                         
   2   1  11        750.27        741.80         9.10 o                         
   3   1  11          3.96          5.24         0.90 o                         
   4   1  11        176.69        177.00         5.40 o                         
   5   1  11         21.28         28.22         3.17 o                         
   6   1  11        286.80        287.25         6.47 o                         
   7   1  11          3.49          4.44         0.67 o                         
  -8   2  11         44.02         43.02         3.33 o                         
  -7   2  11        187.17        198.36         6.11 o                         
  -6   2  11          1.16          2.22         0.80 o                         
  -5   2  11          0.95          6.04         1.37 o                         
  -4   2  11         22.99         15.84         1.20 o                         
  -3   2  11         16.12         16.76         1.57 o                         
  -2   2  11        174.74        176.77         4.71 o                         
  -1   2  11        146.31        134.09         3.07 o                         
   0   2  11        132.72        137.86         4.43 o                         
   1   2  11        464.71        465.80         5.76 o                         
   2   2  11         15.75         19.00         1.15 o                         
   3   2  11        114.42        101.71         3.48 o                         
   4   2  11        122.28        123.73         5.16 o                         
   5   2  11        108.83        129.56         4.51 o                         
   6   2  11          2.42          2.19         0.96 o                         
   7   2  11         15.98         13.99         1.26 o                         
  -7   3  11         49.42         51.98         2.45 o                         
  -6   3  11        299.01        311.06         6.91 o                         
  -5   3  11         23.31         23.28         2.16 o                         
  -4   3  11          1.64          0.30         0.76 o                         
  -3   3  11        608.06        595.37         7.89 o                         
  -2   3  11       1513.06       1540.25        14.66 o                         
  -1   3  11        991.33        962.01        11.32 o                         
   0   3  11         27.80         23.10         1.46 o                         
   1   3  11        151.01        145.52         3.83 o                         
   2   3  11        302.96        312.63         4.81 o                         
   3   3  11         70.41         74.66         5.32 o                         
   4   3  11         37.50         39.30         3.64 o                         
   5   3  11          0.32          0.19         0.71 o                         
   6   3  11         35.22         35.77         2.44 o                         
   7   3  11         11.14         11.70         1.87 o                         
  -7   4  11        145.77        144.28         3.80 o                         
  -6   4  11          0.02          0.26         0.65 o                         
  -5   4  11        236.27        210.41         6.73 o                         
  -4   4  11        114.78        120.68         5.66 o                         
  -3   4  11         13.39         13.46         1.52 o                         
  -2   4  11       1998.09       1900.11        16.67 o                         
  -1   4  11       1048.93       1026.10        13.82 o                         
   0   4  11         58.15         55.37         1.99 o                         
   1   4  11        560.10        553.96        10.76 o                         
   2   4  11        188.19        185.59         4.19 o                         
   3   4  11          1.65          2.19         0.83 o                         
   4   4  11         25.97         24.21         4.12 o                         
   5   4  11         30.48         29.31         2.09 o                         
   6   4  11          0.04         -0.59         0.59 o                         
  -7   5  11         97.92         96.85         2.87 o                         
  -6   5  11        154.01        153.04         5.17 o                         
  -5   5  11          2.78          4.83         1.18 o                         
  -4   5  11        141.41        123.75         4.80 o                         
  -3   5  11        732.21        754.20        12.52 o                         
  -2   5  11        539.59        539.77         9.24 o                         
  -1   5  11       1140.05       1153.72        16.38 o                         
   0   5  11        159.26        143.60         3.86 o                         
   1   5  11        139.27        132.37         3.29 o                         
   2   5  11        104.50        117.60         3.59 o                         
   3   5  11        174.00        182.25         6.30 o                         
   4   5  11         60.99         60.81         5.03 o                         
   5   5  11          5.69          7.20         1.23 o                         
   6   5  11          6.44         10.39         1.37 o                         
  -7   6  11         11.54         13.50         1.13 o                         
  -6   6  11         46.10         46.40         2.32 o                         
  -5   6  11         93.69         99.69         4.40 o                         
  -4   6  11        534.66        525.57         9.93 o                         
  -3   6  11        943.14        963.91        14.03 o                         
  -2   6  11       1185.78       1175.71        23.27 o                         
  -1   6  11          0.49          1.45         0.65 o                         
   0   6  11        203.17        196.45         4.01 o                         
   1   6  11         79.42         88.89         3.82 o                         
   2   6  11         30.31         29.19         2.01 o                         
   3   6  11         65.01         55.33         4.21 o                         
   4   6  11        143.10        146.89         6.56 o                         
   5   6  11          0.96          0.33         0.62 o                         
   6   6  11          1.55          2.42         0.62 o                         
  -6   7  11         35.49         34.38         2.27 o                         
  -5   7  11         49.81         49.95         3.01 o                         
  -4   7  11        351.23        345.52         7.98 o                         
  -3   7  11         83.77         89.29         3.20 o                         
  -2   7  11        113.69        113.88         4.42 o                         
  -1   7  11        316.01        306.52         9.77 o                         
   0   7  11        318.09        319.34         6.84 o                         
   1   7  11        681.39        667.17         9.78 o                         
   2   7  11        115.84        122.05         3.69 o                         
   3   7  11        103.77         97.43         3.95 o                         
   4   7  11         24.19         22.40         1.77 o                         
   5   7  11          2.22          2.14         0.64 o                         
  -6   8  11         18.23         15.06         1.57 o                         
  -5   8  11          7.89          7.03         1.18 o                         
  -4   8  11         99.33        106.07         3.80 o                         
  -3   8  11        316.41        306.90         9.26 o                         
  -2   8  11         82.61         75.54         3.60 o                         
  -1   8  11         84.62         82.07         3.37 o                         
   0   8  11        489.86        488.29         8.96 o                         
   1   8  11          7.88          9.24         1.33 o                         
   2   8  11          3.33          4.05         0.93 o                         
   3   8  11         20.46         19.04         1.55 o                         
   4   8  11         49.31         46.99         2.36 o                         
   5   8  11          3.73          3.10         0.71 o                         
  -5   9  11        123.14        129.49         7.73 o                         
  -4   9  11         17.50         19.98         1.62 o                         
  -3   9  11         21.45         24.69         1.56 o                         
  -2   9  11        227.45        231.07         6.29 o                         
  -1   9  11          9.01          8.64         1.27 o                         
   0   9  11         49.89         49.30         2.12 o                         
   1   9  11        476.46        471.92         7.58 o                         
   2   9  11          2.09          1.40         0.61 o                         
   3   9  11        123.78        125.57         3.37 o                         
   4   9  11          6.43          6.55         1.05 o                         
  -4  10  11         54.05         49.16         3.27 o                         
  -3  10  11         53.72         53.71         2.52 o                         
  -2  10  11         79.60         73.66         3.25 o                         
  -1  10  11          0.11          0.50         0.77 o                         
   0  10  11        119.46        125.63         3.16 o                         
   1  10  11         43.12         37.88         1.72 o                         
   2  10  11          8.60          7.43         0.97 o                         
   3  10  11        107.88        100.70         2.90 o                         
   4  10  11         81.99         80.98         5.09 o                         
  -3  11  11         12.08         16.29         1.41 o                         
  -2  11  11         46.97         39.84         2.89 o                         
  -1  11  11         83.02         89.04         3.63 o                         
   0  11  11          0.59          0.84         0.47 o                         
   1  11  11        222.27        218.78         5.59 o                         
   2  11  11          0.07         -0.27         0.43 o                         
   3  11  11          7.37          9.52         1.84 o                         
  -2  12  11         15.88         15.41         1.27 o                         
  -1  12  11          0.12          1.31         0.78 o                         
   0  12  11         88.93         84.59         2.99 o                         
   1  12  11          5.29          4.61         0.77 o                         
  -6   0  12        175.44        161.86         8.95 o                         
  -4   0  12        246.43        294.04        11.51 o                         
  -2   0  12        345.76        322.50        10.83 o                         
   0   0  12        711.16        738.77        11.63 o                         
   2   0  12         82.18         79.89         4.06 o                         
   4   0  12        506.99        499.66        13.65 o                         
   6   0  12         18.00         22.48         2.56 o                         
  -7   1  12          4.68          6.23         0.88 o                         
  -6   1  12          5.82          8.40         1.40 o                         
  -5   1  12          1.34          3.65         0.91 o                         
  -4   1  12        134.75        137.40         5.69 o                         
  -3   1  12        176.80        212.63         5.46 o                         
  -2   1  12        107.92        118.32         3.26 o                         
  -1   1  12       3480.99       3526.74        29.79 o                         
   0   1  12        423.64        432.62         9.90 o                         
   1   1  12          8.19          8.11         0.77 o                         
   2   1  12         26.64         18.89         1.26 o                         
   3   1  12        768.62        780.11        15.12 o                         
   4   1  12         27.92         21.58         1.93 o                         
   5   1  12         40.74         39.55         3.62 o                         
   6   1  12          4.58          7.34         1.14 o                         
  -7   2  12         84.53         79.84         3.17 o                         
  -6   2  12         17.17         12.58         1.38 o                         
  -5   2  12          0.10          0.80         0.69 o                         
  -4   2  12        452.99        473.93         9.23 o                         
  -3   2  12         49.67         45.41         2.13 o                         
  -2   2  12        192.39        170.05         4.45 o                         
  -1   2  12        108.81        107.19         2.87 o                         
   0   2  12       1054.66       1043.29        18.03 o                         
   1   2  12          1.01          0.81         0.38 o                         
   2   2  12         22.57         17.50         1.18 o                         
   3   2  12         81.28         82.06         4.30 o                         
   4   2  12        223.27        246.10         7.44 o                         
   5   2  12          0.21         -0.13         0.71 o                         
   6   2  12         31.44         33.14         4.21 o                         
  -7   3  12         23.24         20.85         1.59 o                         
  -6   3  12         20.92         18.66         1.60 o                         
  -5   3  12        135.50        151.51         5.08 o                         
  -4   3  12        153.14        142.80         5.40 o                         
  -3   3  12        341.71        322.94         8.63 o                         
  -2   3  12         10.62         10.24         1.07 o                         
  -1   3  12        916.61        972.84        12.86 o                         
   0   3  12        153.10        146.79         8.47 o                         
   1   3  12         45.59         40.31         1.90 o                         
   2   3  12         81.26         73.50         2.66 o                         
   3   3  12        157.35        164.55         5.27 o                         
   4   3  12          0.05          0.19         0.84 o                         
   5   3  12         14.13         10.44         1.46 o                         
   6   3  12          0.53          0.35         0.68 o                         
  -7   4  12        305.47        300.33         7.54 o                         
  -6   4  12          0.12          0.69         0.70 o                         
  -5   4  12          8.47         11.90         1.38 o                         
  -4   4  12        182.48        177.18         7.61 o                         
  -3   4  12        390.34        381.66         9.65 o                         
  -2   4  12         73.14         72.35         2.51 o                         
  -1   4  12          4.51          6.23         0.93 o                         
   0   4  12        684.50        697.65         9.05 o                         
   1   4  12        568.27        550.06         7.34 o                         
   2   4  12         59.44         65.61         2.69 o                         
   3   4  12        160.58        153.54         7.05 o                         
   4   4  12         34.67         36.74         3.38 o                         
   5   4  12          2.02          3.10         0.94 o                         
   6   4  12          7.86          6.43         1.26 o                         
  -7   5  12          0.27         -0.01         0.52 o                         
  -6   5  12        141.07        131.94         4.46 o                         
  -5   5  12        527.30        509.12        10.93 o                         
  -4   5  12          0.28          1.86         0.99 o                         
  -3   5  12        379.52        375.44        12.42 o                         
  -2   5  12        253.51        232.25         8.86 o                         
  -1   5  12         80.31         74.49         3.45 o                         
   0   5  12       1752.06       1760.19        20.76 o                         
   1   5  12        156.90        157.90         4.61 o                         
   2   5  12         13.11         18.11         1.46 o                         
   3   5  12        102.42        116.76         8.10 o                         
   4   5  12         16.59         18.02         2.35 o                         
   5   5  12          0.23          0.41         0.73 o                         
   6   5  12          7.85         10.93         2.72 o                         
  -6   6  12          6.62          8.04         1.10 o                         
  -5   6  12          5.05          5.73         1.16 o                         
  -4   6  12        118.24        116.89         5.84 o                         
  -3   6  12         21.25         20.98         2.28 o                         
  -2   6  12        482.19        473.31        16.27 o                         
  -1   6  12        454.97        456.98        11.99 o                         
   0   6  12         71.08         69.61         4.02 o                         
   1   6  12        181.82        170.87         5.76 o                         
   2   6  12         36.36         30.36         2.03 o                         
   3   6  12         53.92         48.71         5.82 o                         
   4   6  12          4.73          6.02         1.46 o                         
   5   6  12         28.38         26.32         2.36 o                         
  -6   7  12        190.21        182.95         4.46 o                         
  -5   7  12         63.57         63.43         3.13 o                         
  -4   7  12        100.19         90.20         4.03 o                         
  -3   7  12         19.77         20.44         1.49 o                         
  -2   7  12          8.86         10.94         1.43 o                         
  -1   7  12        157.52        159.28         4.61 o                         
   0   7  12        106.39         97.72         3.61 o                         
   1   7  12          0.00          1.01         0.84 o                         
   2   7  12        270.47        256.75         5.87 o                         
   3   7  12         37.03         35.54         3.23 o                         
   4   7  12         15.36         17.56         2.07 o                         
   5   7  12          5.06          6.19         1.14 o                         
  -5   8  12        118.85        129.83         6.00 o                         
  -4   8  12         48.17         47.11         2.76 o                         
  -3   8  12          6.65          6.95         0.94 o                         
  -2   8  12         49.44         48.44         2.49 o                         
  -1   8  12        140.13        137.64         3.60 o                         
   0   8  12         22.20         21.79         1.45 o                         
   1   8  12        258.55        268.90         6.05 o                         
   2   8  12         12.32         15.06         1.29 o                         
   3   8  12         12.75         10.76         1.13 o                         
   4   8  12          0.05         -0.20         0.61 o                         
  -5   9  12         11.72         13.38         1.01 o                         
  -4   9  12         91.61         91.02         3.53 o                         
  -3   9  12         68.25         68.92         2.59 o                         
  -2   9  12        133.28        139.84         4.40 o                         
  -1   9  12          1.00          0.46         0.65 o                         
   0   9  12          3.24          2.47         0.66 o                         
   1   9  12         76.76         75.65         2.96 o                         
   2   9  12         96.20         98.74         2.92 o                         
   3   9  12          0.22          0.09         0.49 o                         
   4   9  12         26.85         26.64         2.10 o                         
  -4  10  12         16.39         16.27         1.31 o                         
  -3  10  12         45.03         38.25         1.93 o                         
  -2  10  12          0.30          0.65         0.85 o                         
  -1  10  12        154.77        161.57         4.45 o                         
   0  10  12         49.27         43.47         1.87 o                         
   1  10  12         94.14         95.28         3.43 o                         
   2  10  12         22.49         19.05         1.32 o                         
   3  10  12         15.24         16.73         1.22 o                         
  -3  11  12          7.93         10.94         1.13 o                         
  -2  11  12         14.74         15.25         1.62 o                         
  -1  11  12          3.26          2.73         0.95 o                         
   0  11  12         80.30         75.16         2.68 o                         
   1  11  12          2.81          2.06         0.66 o                         
   2  11  12         70.73         71.85         3.02 o                         
  -7   0  13        127.45        142.14         7.00 o                         
  -5   0  13        167.50        172.36         7.11 o                         
  -3   0  13        870.20        857.42        19.28 o                         
  -1   0  13       1274.50       1239.33        44.72 o                         
   1   0  13        695.13        677.64        14.19 o                         
   3   0  13        618.74        576.06        15.33 o                         
   5   0  13        381.97        377.05        10.60 o                         
  -7   1  13          1.50          1.11         0.69 o                         
  -6   1  13         98.42         96.68         3.42 o                         
  -5   1  13         11.88          9.93         1.31 o                         
  -4   1  13        126.08        104.53         4.71 o                         
  -3   1  13          0.00          0.53         0.96 o                         
  -2   1  13          4.50          3.24         0.64 o                         
  -1   1  13        296.23        302.02         6.49 o                         
   0   1  13        459.24        465.34         8.37 o                         
   1   1  13          3.60          4.07         0.62 o                         
   2   1  13        626.60        620.67        13.05 o                         
   3   1  13         22.30         26.02         2.52 o                         
   4   1  13         15.78         17.01         1.91 o                         
   5   1  13          3.52          6.94         1.21 o                         
   6   1  13          2.53          3.46         0.63 o                         
  -7   2  13        245.03        239.02         6.53 o                         
  -6   2  13        142.82        137.06         4.04 o                         
  -5   2  13         79.36         73.34         4.27 o                         
  -4   2  13         11.23          6.93         1.45 o                         
  -3   2  13        374.40        385.76         8.28 o                         
  -2   2  13         43.71         49.92         2.47 o                         
  -1   2  13       1028.20       1022.09        15.16 o                         
   0   2  13         12.97         15.16         1.58 o                         
   1   2  13        885.60        884.96        11.71 o                         
   2   2  13         37.18         38.32         3.44 o                         
   3   2  13         52.91         44.26         2.42 o                         
   4   2  13         51.20         59.52         3.24 o                         
   5   2  13        117.55        127.17         4.60 o                         
   6   2  13          1.24          0.76         0.56 o                         
  -7   3  13          2.34          1.37         1.43 o                         
  -6   3  13        149.18        150.72         4.34 o                         
  -5   3  13          0.23          1.43         0.84 o                         
  -4   3  13         14.24         17.54         2.28 o                         
  -3   3  13          0.40         -0.57         1.25 o                         
  -2   3  13          1.19          0.52         0.95 o                         
  -1   3  13          9.09          7.83         1.07 o                         
   0   3  13         86.52         85.62         3.36 o                         
   1   3  13          0.17          0.52         0.78 o                         
   2   3  13        437.75        434.19        10.40 o                         
   3   3  13         98.74        106.36         3.68 o                         
   4   3  13         31.93         33.81         2.61 o                         
   5   3  13          0.79          1.41         0.96 o                         
   6   3  13         11.90         11.86         1.12 o                         
  -7   4  13        126.00        119.39         5.51 o                         
  -6   4  13         66.89         59.62         2.48 o                         
  -5   4  13          3.01          0.75         0.81 o                         
  -4   4  13          0.57          0.38         0.68 o                         
  -3   4  13        913.39        936.03        16.88 o                         
  -2   4  13        155.99        143.09         5.62 o                         
  -1   4  13        937.94        922.54        14.43 o                         
   0   4  13        854.12        859.51        16.01 o                         
   1   4  13         40.30         39.12         2.63 o                         
   2   4  13        314.88        304.49         6.01 o                         
   3   4  13         52.20         51.85         2.90 o                         
   4   4  13          8.46         12.75         1.67 o                         
   5   4  13         99.52        112.49         4.97 o                         
  -6   5  13        231.54        232.13         4.87 o                         
  -5   5  13         20.74         22.96         2.04 o                         
  -4   5  13        130.58        131.72         5.10 o                         
  -3   5  13          0.08          0.55         1.00 o                         
  -2   5  13         14.15         16.31         2.53 o                         
  -1   5  13          3.03          4.09         1.03 o                         
   0   5  13        101.83        105.25         4.21 o                         
   1   5  13        128.71        133.65         4.25 o                         
   2   5  13          6.15          5.42         0.92 o                         
   3   5  13         87.42         95.14         4.29 o                         
   4   5  13         12.60         15.45         1.70 o                         
   5   5  13          2.07          0.49         0.72 o                         
  -6   6  13         66.07         54.41         2.39 o                         
  -5   6  13          7.59          6.46         1.65 o                         
  -4   6  13         20.86         21.36         2.01 o                         
  -3   6  13          1.74          2.08         1.01 o                         
  -2   6  13         26.05         23.05         2.25 o                         
  -1   6  13         19.21         19.50         1.84 o                         
   0   6  13       1158.31       1187.00        17.43 o                         
   1   6  13        440.42        443.63         9.10 o                         
   2   6  13       1284.53       1315.80        16.33 o                         
   3   6  13         35.35         38.32         2.67 o                         
   4   6  13          3.52          4.16         0.98 o                         
   5   6  13         79.67         89.33         3.85 o                         
  -5   7  13         18.09         21.48         1.70 o                         
  -4   7  13         90.52         95.23         3.89 o                         
  -3   7  13         77.15         81.09         3.02 o                         
  -2   7  13         70.58         71.98         3.77 o                         
  -1   7  13        253.18        246.63         6.27 o                         
   0   7  13        181.01        179.51         7.36 o                         
   1   7  13         32.83         34.66         2.74 o                         
   2   7  13         35.07         42.11         2.51 o                         
   3   7  13         31.60         28.79         2.71 o                         
   4   7  13          0.72          0.08         0.54 o                         
  -5   8  13          5.91          6.43         0.91 o                         
  -4   8  13         58.37         57.75         2.49 o                         
  -3   8  13          0.67          1.23         0.68 o                         
  -2   8  13         53.41         43.83         2.24 o                         
  -1   8  13         10.75          9.81         1.11 o                         
   0   8  13        391.30        388.54         6.63 o                         
   1   8  13         99.15        103.94         3.11 o                         
   2   8  13        130.50        134.07         3.74 o                         
   3   8  13          9.53         10.06         1.12 o                         
   4   8  13          5.48          5.99         0.97 o                         
  -4   9  13          0.71          0.09         0.51 o                         
  -3   9  13         68.25         66.32         3.14 o                         
  -2   9  13          0.03          0.68         0.65 o                         
  -1   9  13         76.67         70.29         2.62 o                         
   0   9  13         27.15         26.58         1.96 o                         
   1   9  13          0.43          0.86         0.61 o                         
   2   9  13         23.01         18.60         1.74 o                         
   3   9  13         40.15         42.18         1.69 o                         
  -3  10  13         40.28         42.44         2.57 o                         
  -2  10  13         41.88         37.23         7.16 o                         
  -1  10  13         15.19         19.89         2.08 o                         
   0  10  13        183.25        181.08         3.99 o                         
   1  10  13         49.67         44.48         2.11 o                         
   2  10  13        163.77        156.10         3.87 o                         
  -1  11  13         31.44         23.05         1.58 o                         
   0  11  13         15.41         16.75         1.59 o                         
  -6   0  14         43.08         31.67         2.59 o                         
  -4   0  14          1.95          1.09         0.97 o                         
  -2   0  14          1.87          1.21         1.00 o                         
   0   0  14         95.56        105.69         5.76 o                         
   2   0  14        399.57        351.65        11.48 o                         
   4   0  14         35.28         22.43         3.68 o                         
  -7   1  14         15.90         15.13         1.92 o                         
  -6   1  14         50.40         46.15         2.44 o                         
  -5   1  14        279.27        294.10         9.54 o                         
  -4   1  14          5.84          2.61         0.84 o                         
  -3   1  14          0.57          0.60         0.74 o                         
  -2   1  14        132.91        128.40         5.21 o                         
  -1   1  14        213.09        200.67         5.69 o                         
   0   1  14        107.24        103.76         6.28 o                         
   1   1  14          0.16          1.00         0.71 o                         
   2   1  14         49.49         47.51         2.86 o                         
   3   1  14        796.56        825.87        15.52 o                         
   4   1  14          0.69          2.12         0.90 o                         
   5   1  14          2.42          5.74         1.02 o                         
  -6   2  14        173.12        165.59         4.15 o                         
  -5   2  14          0.33         -0.18         0.77 o                         
  -4   2  14         31.91         41.22         3.13 o                         
  -3   2  14         89.05         91.16         4.40 o                         
  -2   2  14         17.35         17.90         1.75 o                         
  -1   2  14        332.62        358.40         9.59 o                         
   0   2  14         15.45         15.14         2.43 o                         
   1   2  14          2.02          0.70         0.59 o                         
   2   2  14        200.21        188.20         5.51 o                         
   3   2  14         18.36         19.58         1.83 o                         
   4   2  14         38.96         39.03         2.64 o                         
   5   2  14          4.92          5.01         1.17 o                         
  -6   3  14          3.35          5.14         0.94 o                         
  -5   3  14        353.59        371.37         8.50 o                         
  -4   3  14         60.92         65.14         3.60 o                         
  -3   3  14         19.70         24.75         2.03 o                         
  -2   3  14         67.60         72.90         4.83 o                         
  -1   3  14        491.04        510.55         9.78 o                         
   0   3  14        436.07        472.17         9.33 o                         
   1   3  14        197.03        187.69         5.66 o                         
   2   3  14         37.24         43.30         2.89 o                         
   3   3  14        231.80        244.49         5.57 o                         
   4   3  14          4.92          3.66         0.84 o                         
   5   3  14         11.08         18.52         2.84 o                         
  -6   4  14        122.27        118.09         3.72 o                         
  -5   4  14         21.85         14.70         1.61 o                         
  -4   4  14         17.12         17.58         1.66 o                         
  -3   4  14        197.89        198.98         6.54 o                         
  -2   4  14          8.60          7.49         1.46 o                         
  -1   4  14       1714.00       1750.41        22.68 o                         
   0   4  14         10.06          8.31         1.31 o                         
   1   4  14         72.58         76.54         4.29 o                         
   2   4  14        197.05        201.62         5.09 o                         
   3   4  14        159.43        150.34         4.61 o                         
   4   4  14         10.04          8.82         1.29 o                         
   5   4  14          2.60          2.88         0.86 o                         
  -6   5  14          9.01          9.27         0.99 o                         
  -5   5  14        464.94        441.49        11.02 o                         
  -4   5  14         17.02         17.10         1.58 o                         
  -3   5  14          4.55          6.56         1.40 o                         
  -2   5  14          6.29          5.13         1.26 o                         
  -1   5  14        161.81        165.25         5.18 o                         
   0   5  14        127.60        139.01         5.52 o                         
   1   5  14        398.80        408.34         7.71 o                         
   2   5  14        789.26        812.37        10.61 o                         
   3   5  14          7.31          9.34         1.40 o                         
   4   5  14        300.52        323.11         7.28 o                         
   5   5  14          0.06          0.36         0.55 o                         
  -5   6  14         20.40         21.54         1.68 o                         
  -4   6  14         33.63         37.84         3.09 o                         
  -3   6  14        237.36        242.43         6.94 o                         
  -2   6  14          4.78          5.34         2.04 o                         
  -1   6  14        174.72        168.92         5.35 o                         
   0   6  14          0.96          2.75         0.90 o                         
   1   6  14          1.83          1.15         0.81 o                         
   2   6  14        196.51        197.01         4.77 o                         
   3   6  14          7.38          7.86         1.99 o                         
   4   6  14         34.73         34.78         2.07 o                         
  -5   7  14         43.74         38.73         1.96 o                         
  -4   7  14         70.96         72.57         3.19 o                         
  -3   7  14          1.62          1.24         0.80 o                         
  -2   7  14        183.80        185.29         5.14 o                         
  -1   7  14          3.23          2.40         0.65 o                         
   0   7  14        428.10        397.12        10.96 o                         
   1   7  14         58.42         63.14         4.30 o                         
   2   7  14         92.07         88.81         3.34 o                         
   3   7  14         42.10         47.85         2.66 o                         
   4   7  14         37.30         33.82         1.81 o                         
  -4   8  14        146.46        147.01         5.37 o                         
  -3   8  14         24.97         25.60         1.89 o                         
  -2   8  14          1.40          3.01         0.90 o                         
  -1   8  14          2.81          3.68         0.85 o                         
   0   8  14         34.21         36.06         1.94 o                         
   1   8  14        184.64        185.76         4.33 o                         
   2   8  14         79.43         80.17         2.85 o                         
   3   8  14          7.15          8.38         1.01 o                         
  -3   9  14         22.98         22.96         3.42 o                         
  -2   9  14         89.86         85.00         3.29 o                         
  -1   9  14         26.60         28.89         2.08 o                         
   0   9  14        130.16        126.45         3.41 o                         
   1   9  14         58.96         50.50         2.24 o                         
   2   9  14         22.15         20.22         1.58 o                         
  -2  10  14         40.60         38.06         2.29 o                         
  -1  10  14          0.52          0.25         0.58 o                         
   0  10  14         50.51         46.14         1.91 o                         
   1  10  14         60.15         53.28         2.26 o                         
  -5   0  15         57.54         60.54         5.57 o                         
  -3   0  15        572.87        625.84        12.68 o                         
  -1   0  15          9.38          8.52         2.09 o                         
   1   0  15        589.29        601.52        20.73 o                         
   3   0  15         66.93         61.68         4.29 o                         
   5   0  15          1.52          1.95         1.15 o                         
  -6   1  15         18.47         21.49         4.46 o                         
  -5   1  15          1.29          0.81         0.98 o                         
  -4   1  15        135.48        157.30         4.77 o                         
  -3   1  15         94.97         93.43         3.38 o                         
  -2   1  15          3.78          9.52         1.35 o                         
  -1   1  15          1.08          1.43         0.71 o                         
   0   1  15        364.12        385.28         8.25 o                         
   1   1  15         79.01         83.01         3.61 o                         
   2   1  15          2.80          5.31         1.13 o                         
   3   1  15          2.37          1.81         0.74 o                         
   4   1  15        117.61        115.80         4.18 o                         
   5   1  15          5.42          6.45         1.13 o                         
  -6   2  15          7.33          4.49         0.78 o                         
  -5   2  15          7.42         11.28         1.79 o                         
  -4   2  15        125.68        113.12         3.97 o                         
  -3   2  15        380.23        398.29         9.50 o                         
  -2   2  15        335.81        324.11        11.19 o                         
  -1   2  15         69.87         75.38         3.98 o                         
   0   2  15         85.39         86.14         4.32 o                         
   1   2  15        449.38        477.24         8.38 o                         
   2   2  15         13.33         17.83         1.79 o                         
   3   2  15         44.61         43.43         2.20 o                         
   4   2  15         20.95         17.28         2.45 o                         
   5   2  15         13.34         11.22         1.36 o                         
  -6   3  15          3.65          2.48         0.60 o                         
  -5   3  15         10.93         13.47         1.87 o                         
  -4   3  15        181.29        191.74         5.97 o                         
  -3   3  15        185.11        204.20         6.81 o                         
  -2   3  15         35.74         37.83         2.86 o                         
  -1   3  15         38.50         37.40         2.94 o                         
   0   3  15        136.39        130.89         4.62 o                         
   1   3  15         21.56         27.69         1.73 o                         
   2   3  15         63.71         62.81         2.69 o                         
   3   3  15         39.99         40.77         2.27 o                         
   4   3  15         33.86         32.55         2.27 o                         
   5   3  15          1.38          1.74         0.67 o                         
  -6   4  15          6.76          5.59         1.38 o                         
  -5   4  15        112.48        112.62         6.51 o                         
  -4   4  15         19.89         20.31         1.94 o                         
  -3   4  15        200.07        219.89         6.57 o                         
  -2   4  15        432.02        446.09        11.79 o                         
  -1   4  15        110.43        109.81         4.72 o                         
   0   4  15          0.41          1.12         0.85 o                         
   1   4  15        488.63        512.49         7.85 o                         
   2   4  15         27.50         25.57         1.73 o                         
   3   4  15        342.65        355.21         6.98 o                         
   4   4  15        150.17        130.13         7.08 o                         
  -5   5  15        139.91        143.68        11.52 o                         
  -4   5  15         97.96        102.27         5.06 o                         
  -3   5  15        161.90        162.55         7.61 o                         
  -2   5  15          5.54          6.11         1.27 o                         
  -1   5  15         17.03         18.70         1.52 o                         
   0   5  15         47.34         49.43         2.69 o                         
   1   5  15        194.93        195.36         4.84 o                         
   2   5  15         77.50         78.47         3.03 o                         
   3   5  15          0.26          0.16         0.66 o                         
   4   5  15         36.96         31.46         3.68 o                         
  -5   6  15        196.90        189.37         9.77 o                         
  -4   6  15         44.38         34.72         2.72 o                         
  -3   6  15         57.48         56.87         3.01 o                         
  -2   6  15        123.15        132.11         4.81 o                         
  -1   6  15          0.56          0.12         0.66 o                         
   0   6  15         25.15         27.07         5.91 o                         
   1   6  15          1.60          1.04         0.71 o                         
   2   6  15          7.18         11.25         1.47 o                         
   3   6  15         39.33         47.40         2.99 o                         
   4   6  15        360.51        353.21         7.90 o                         
  -4   7  15        115.37        105.43         3.56 o                         
  -3   7  15         88.83         90.33         3.07 o                         
  -2   7  15         24.63         24.15         1.70 o                         
  -1   7  15          2.20          1.56         0.60 o                         
   0   7  15         15.82         12.92         1.20 o                         
   1   7  15         30.39         31.14         2.24 o                         
   2   7  15         13.07         11.15         1.01 o                         
   3   7  15         48.29         48.71         2.23 o                         
  -3   8  15          1.75          1.24         0.77 o                         
  -2   8  15         80.76         85.27         3.29 o                         
  -1   8  15          5.56          5.67         0.89 o                         
   0   8  15         52.91         48.88         2.45 o                         
   1   8  15          1.52          1.02         0.51 o                         
   2   8  15        167.53        167.14         6.17 o                         
  -2   9  15         11.22         12.77         1.13 o                         
  -1   9  15         10.34         10.55         1.41 o                         
   0   9  15          4.14          2.57         0.60 o                         
   1   9  15        126.54        125.29         3.22 o                         
  -4   0  16         25.46         22.63         2.44 o                         
  -2   0  16       1566.83       1657.74        30.61 o                         
   0   0  16        196.63        182.17         7.54 o                         
   2   0  16         36.38         37.22         3.30 o                         
   4   0  16          0.10          0.59         0.63 o                         
  -5   1  16         68.51         73.49         3.85 o                         
  -4   1  16          7.25          3.93         0.87 o                         
  -3   1  16        147.53        162.46         4.29 o                         
  -2   1  16          0.02          0.54         0.85 o                         
  -1   1  16        193.55        210.57         5.54 o                         
   0   1  16         86.81         80.47         4.09 o                         
   1   1  16          0.69          0.67         0.77 o                         
   2   1  16          2.01          0.37         0.64 o                         
   3   1  16        121.31        127.12         3.15 o                         
   4   1  16          0.15          0.27         0.43 o                         
  -5   2  16         14.75         11.75         1.60 o                         
  -4   2  16          9.14          8.81         0.99 o                         
  -3   2  16          6.68         10.76         1.31 o                         
  -2   2  16        663.39        693.57        12.46 o                         
  -1   2  16         71.54         79.24         3.09 o                         
   0   2  16        121.73        120.49         3.84 o                         
   1   2  16         10.66         13.27         1.46 o                         
   2   2  16         68.78         78.36         2.86 o                         
   3   2  16          8.02          7.01         1.38 o                         
   4   2  16          7.79          8.75         1.21 o                         
  -5   3  16          6.50          7.24         1.30 o                         
  -4   3  16         75.68         86.21         3.14 o                         
  -3   3  16         61.83         64.00         4.26 o                         
  -2   3  16          0.05          0.46         1.04 o                         
  -1   3  16        218.24        223.90         6.82 o                         
   0   3  16         18.64         24.04         2.21 o                         
   1   3  16          0.95          1.17         0.81 o                         
   2   3  16         31.96         27.21         1.68 o                         
   3   3  16        101.04        105.48         3.32 o                         
   4   3  16         14.28         13.75         1.22 o                         
  -5   4  16          0.64          0.27         0.64 o                         
  -4   4  16         44.64         45.80         3.21 o                         
  -3   4  16         26.90         31.55         3.60 o                         
  -2   4  16        128.14        132.99         7.13 o                         
  -1   4  16         83.25         86.62         5.88 o                         
   0   4  16         55.90         50.13         2.80 o                         
   1   4  16        304.19        280.36         5.73 o                         
   2   4  16         68.06         80.46         2.74 o                         
   3   4  16        252.17        261.71         5.27 o                         
   4   4  16          2.01          1.79         0.79 o                         
  -4   5  16        177.97        187.88         7.81 o                         
  -3   5  16         14.52         13.32         2.43 o                         
  -2   5  16          3.99          5.71         1.43 o                         
  -1   5  16         49.53         52.05         3.20 o                         
   0   5  16        151.73        159.86         6.24 o                         
   1   5  16         32.13         34.78         1.86 o                         
   2   5  16         16.18         17.52         1.49 o                         
   3   5  16         26.22         24.08         2.43 o                         
  -4   6  16         16.31         12.49         1.21 o                         
  -3   6  16        156.99        168.98         4.84 o                         
  -2   6  16          9.28          7.60         1.45 o                         
  -1   6  16         23.25         24.98         1.73 o                         
   0   6  16          2.19          2.06         0.70 o                         
   1   6  16        107.06        102.82         5.37 o                         
   2   6  16         35.56         41.73         1.97 o                         
   3   6  16        270.62        231.66         4.98 o                         
  -3   7  16         83.93         93.51         3.82 o                         
  -2   7  16         44.78         41.19         6.52 o                         
  -1   7  16         47.34         46.16         2.54 o                         
   0   7  16         69.93         66.58         2.57 o                         
   1   7  16        135.74        138.49         3.26 o                         
   2   7  16          0.17          0.66         0.40 o                         
  -2   8  16          9.59          9.45         1.31 o                         
  -1   8  16         26.46         25.59         2.04 o                         
   0   8  16          6.64          4.80         0.69 o                         
   1   8  16         18.06         16.26         1.10 o                         
  -5   0  17         40.57         38.42         3.42 o                         
  -3   0  17        376.91        411.28        10.97 o                         
  -1   0  17        128.24        132.06         6.09 o                         
   1   0  17         92.37         81.80         4.66 o                         
   3   0  17         40.65         42.72         2.78 o                         
  -5   1  17          0.63          0.59         0.65 o                         
  -4   1  17        218.81        238.92         5.11 o                         
  -3   1  17         90.03         88.78         3.29 o                         
  -2   1  17         60.74         62.99         2.91 o                         
  -1   1  17          2.16          3.66         0.92 o                         
   0   1  17        423.71        439.01         7.95 o                         
   1   1  17          1.95          1.95         0.63 o                         
   2   1  17          7.40         11.20         0.97 o                         
   3   1  17          8.88          8.04         1.05 o                         
  -5   2  17         41.22         42.66         3.59 o                         
  -4   2  17         63.94         65.30         2.74 o                         
  -3   2  17         60.14         70.81         2.90 o                         
  -2   2  17          3.52          4.68         0.94 o                         
  -1   2  17        119.64        137.15         4.13 o                         
   0   2  17          1.50          1.69         0.76 o                         
   1   2  17        129.62        136.18         4.22 o                         
   2   2  17          8.53         10.94         1.20 o                         
   3   2  17         33.50         35.80         2.03 o                         
  -4   3  17        419.62        427.11         6.27 o                         
  -3   3  17        176.72        174.71         5.27 o                         
  -2   3  17         51.63         50.89         2.54 o                         
  -1   3  17          0.54          0.76         0.69 o                         
   0   3  17        146.29        147.68         4.39 o                         
   1   3  17         22.71         22.68         1.50 o                         
   2   3  17         56.75         67.48         2.32 o                         
   3   3  17          9.89         10.65         1.10 o                         
  -4   4  17         86.18         85.24         2.63 o                         
  -3   4  17         24.92         20.53         2.15 o                         
  -2   4  17        192.84        193.70         5.63 o                         
  -1   4  17         53.83         46.19         2.32 o                         
   0   4  17          2.40          1.04         0.68 o                         
   1   4  17         12.34         10.30         1.16 o                         
   2   4  17          0.30          1.35         0.53 o                         
   3   4  17          2.34          1.08         0.69 o                         
  -4   5  17        106.97        105.11         5.28 o                         
  -3   5  17         54.64         48.85         4.23 o                         
  -2   5  17         59.80         59.73         2.86 o                         
  -1   5  17         64.97         64.51         2.59 o                         
   0   5  17        106.25        105.48         3.88 o                         
   1   5  17         26.48         27.91         2.32 o                         
   2   5  17         64.45         62.72         2.50 o                         
  -3   6  17         70.19         80.17         2.86 o                         
  -2   6  17        116.17        119.22         3.80 o                         
  -1   6  17         99.83        101.86         3.13 o                         
   0   6  17         17.72         17.84         1.33 o                         
   1   6  17         15.26         16.56         1.07 o                         
   2   6  17         58.83         58.52         3.95 o                         
  -2   7  17          0.34          0.24         0.84 o                         
  -1   7  17        103.62         93.34         3.09 o                         
   0   7  17         16.48         14.48         1.04 o                         
   1   7  17        178.89        152.97         7.20 o                         
  -4   0  18        368.81        393.04        12.65 o                         
  -2   0  18        228.54        266.79        13.24 o                         
   0   0  18          2.42          0.63         0.64 o                         
   2   0  18        291.91        282.79         6.25 o                         
  -4   1  18          0.06         -0.38         0.68 o                         
  -3   1  18        460.36        479.95         8.52 o                         
  -2   1  18         72.86         60.65         2.59 o                         
  -1   1  18         14.14         19.17         1.80 o                         
   0   1  18         17.89         15.14         1.56 o                         
   1   1  18         90.94        104.83         3.33 o                         
   2   1  18         29.38         24.86         1.56 o                         
  -4   2  18        141.60        142.45         4.66 o                         
  -3   2  18          0.20          0.19         0.67 o                         
  -2   2  18        217.37        229.26         6.74 o                         
  -1   2  18         31.94         30.14         3.37 o                         
   0   2  18         38.15         39.16         2.06 o                         
   1   2  18         16.06         15.41         1.12 o                         
   2   2  18        137.45        124.66         3.70 o                         
  -3   3  18        413.48        445.24         9.60 o                         
  -2   3  18        120.46        123.40         3.52 o                         
  -1   3  18          3.79          5.56         0.93 o                         
   0   3  18         18.70         18.77         1.38 o                         
   1   3  18         54.15         47.08         1.83 o                         
   2   3  18          6.33          5.91         0.82 o                         
  -3   4  18         23.83         21.59         1.50 o                         
  -2   4  18        156.10        161.11         3.94 o                         
  -1   4  18         24.63         17.19         1.46 o                         
   0   4  18        153.11        140.03         5.27 o                         
   1   4  18         28.24         27.36         1.73 o                         
  -2   5  18         23.84         20.23         1.23 o                         
  -1   5  18          9.51          9.77         0.91 o                         
   0   5  18         25.10         27.38         1.62 o                         
   1   5  18         90.27         79.66         2.72 o                         
  -3   0  19         39.80         39.84         3.26 o                         
  -1   0  19         18.55         14.55         1.71 o                         
   1   0  19          0.03          0.26         0.53 o                         
  -2   1  19        295.67        281.03         6.35 o                         
  -1   1  19          6.01          5.34         0.79 o                         
   0   1  19          5.06          3.82         0.77 o                         
   1   1  19          0.16          0.06         0.38 o                         
  -2   2  19         26.14         22.85         1.31 o                         
  -1   2  19        104.72         95.22         3.55 o                         
   0   2  19          7.76          5.47         0.85 o                         
   1   2  19          7.04          6.15         0.81 o                         
  -2   3  19         31.94         30.65         2.07 o                         
  -1   3  19          0.46          0.36         0.45 o                         
   0   3  19         21.96         14.50         1.20 o                         
                                                                                
